# Supplementary material for: Supporting data for comparative proteomic analysis of Listeria monocytogenes ATCC 7644 exposed to a sublethal concentration of nisin
Source: Data Brief. 2015 Feb 26;3:113–6. doi: 10.1016/j.dib.2015.02.013 (PMC4510099; doi:10.1016/j.dib.2015.02.013)
Supplement: Supplementary file 1 — Supplementary data [file mmc1.xlsx]

## Sheet: Overall Statistics
Supplementary Table 1 - Overview of MS data and protein/peptide identification reports of nisin-treated and non-treated L. monocytogenes ATCC 7644 samples. Treatment (TA and TB replicates) and control samples (CA and CB samples) were analysed by a MudPIT approach with an offline SCX step. The Mascot *.dat files from all SCX fractions of each biological replica (CA, CB, TA and TB) were merged (inc…
Biological Replicates
Before Scaffold filtering					After Scaffold filtering
Sample	Proteins identified	Identified spectra	Total spectra		Sample	Proteins identified	Identified spectra	Total spectra
CA	388	11827	16573		CA	171	8383	16573
CB	440	17743	17743		CB	175	8913	17743
TA	380	17982	17982		TA	171	9518	17982
TB	378	12220	18224		TB	172	9119	18224
SCX fractions
Before Scaffold filtering					After Scaffold filtering
Sample (SCX fraction)	Proteins identified	Identified spectra	Total spectra		Sample (SCX fraction)	Proteins identified	Identified spectra	Total spectra
CA 20 mM	91	838	2125		CA 20 mM	33	231	2125
CA 40 mM	143	1567	2667		CA 40 mM	71	804	2667
CA 60 mM	242	3187	3941		CA 60 mM	127	2469	3941
CA 80 mM	238	3333	3932		CA 80 mM	128	2618	3932
CA 500 mM	219	3029	3908		CA 500 mM	112	2059	3908
CB 20 mM	125	820	2460		CB 20 mM	41	270	2460
CB 40 mM	232	2406	3507		CB 40 mM	101	1519	3507
CB 60 mM	238	3083	3971		CB 60 mM	123	2403	3971
CB 80 mM	253	3341	3911		CB 80 mM	128	2601	3911
CB 500 mM	221	2698	3894		CB 500 mM	109	1853	3894
TA 20 mM	143	1132	3036		TA 20 mM	60	446	3036
TA 40 mM	181	2271	3279		TA 40 mM	83	1536	3279
TA 60 mM	236	3051	3900		TA 60 mM	127	2487	3900
TA 80 mM	199	3242	3890		TA 80 mM	126	2604	3890
TA 500 mM	212	2994	3877		TA 500 mM	117	2228	3877
TB 20 mM	110	954	3226		TB 20 mM	37	329	3226
TB 40 mM	176	2031	3263		TB 40 mM	78	1161	3263
TB 60 mM	236	3163	3924		TB 60 mM	131	2545	3924
TB 80 mM	223	3322	3926		TB 80 mM	129	2709	3926
TB 500 mM	194	2828	3885		TB 500 mM	111	2175	3885

## Sheet: Identified proteins (total)
Supplementary Table 1 - Overview of MS data and protein/peptide identification reports of nisin-treated and non-treated L. monocytogenes ATCC 7644 samples. Complete list of LC-MS/MS identified proteins prior to Scaffold validation.
	Protein Description¹	Gene Name	Accession Number	Molecular Weight
1	10 kDa chaperonin	groS	G2K768|G2K768_LISMN	10 kDa
2	2,3,4,5-tetrahydropyridine-2,6-dicarboxylate N-acetyltransferase	dapH	G2K7V4|G2K7V4_LISMN	25 kDa
3	2,3-bisphosphoglycerate-independent phosphoglycerate mutase	gpmI	G2K9K6|G2K9K6_LISMN	56 kDa
4	2-C-methyl-D-erythritol 4-phosphate cytidylyltransferase	ispD	G2K8B0|G2K8B0_LISMN	27 kDa
5	2-oxoisovalerate dehydrogenase E1 component	LMKG_00845	G2KAQ5|G2KAQ5_LISMN	36 kDa
6	2-oxoisovalerate dehydrogenase E1 component	LMKG_00846	G2KAQ4|G2KAQ4_LISMN	36 kDa
7	2-succinyl-5-enolpyruvyl-6-hydroxy-3-cyclohexene-1-carboxylate synthase	menD	G2KCX8|G2KCX8_LISMN	65 kDa
8	3-isopropylmalate dehydrogenase	leuB	G2K6R0|G2K6R0_LISMN	38 kDa
9	3-oxoacyl-[acyl-carrier protein] reductase	LMKG_00531	G2K5I9|G2K5I9_LISMN	26 kDa
10	3-oxoacyl-[acyl-carrier-protein] synthase 2	LMKG_00108	G2K7T1|G2K7T1_LISMN	44 kDa
11	3-oxoacyl-[acyl-carrier-protein] synthase 3	fabH	G2K7T2|G2K7T2_LISMN	34 kDa
12	3-phosphoshikimate 1-carboxyvinyltransferase	aroA	G2K6B5|G2K6B5_LISMN	46 kDa
13	30S ribosomal protein S1	LMKG_00395	G2K6D0|G2K6D0_LISMN	41 kDa
14	30S ribosomal protein S10	rpsJ	G2KB07|G2KB07_LISMN	14 kDa
15	30S ribosomal protein S11	rpsK	G2KAY1|G2KAY1_LISMN	14 kDa
16	30S ribosomal protein S12	rpsL	G2KB30|G2KB30_LISMN	15 kDa
17	30S ribosomal protein S13	rpsM	G2KAY2|G2KAY2_LISMN	14 kDa
18	30S ribosomal protein S15	rpsO	G2KA57|G2KA57_LISMN	11 kDa
19	30S ribosomal protein S16	rpsP	G2K5H9|G2K5H9_LISMN	10 kDa
20	30S ribosomal protein S17	rpsQ	G2KAZ7|G2KAZ7_LISMN	10 kDa
21	30S ribosomal protein S18	rpsR	G2K9A8|G2K9A8_LISMN	9 kDa
22	30S ribosomal protein S19	rpsS	G2KB02|G2KB02_LISMN	10 kDa
23	30S ribosomal protein S2	rpsB	G2KCW1|G2KCW1_LISMN	28 kDa
24	30S ribosomal protein S20	rpsT	G2KBF9|G2KBF9_LISMN	9 kDa
25	30S ribosomal protein S21	rpsU	G2KBE8|G2KBE8_LISMN	8 kDa
26	30S ribosomal protein S3	rpsC	G2KB00|G2KB00_LISMN	25 kDa
27	30S ribosomal protein S4	rpsD	G2KC87|G2KC87_LISMN	23 kDa
28	30S ribosomal protein S5	rpsE	G2KAY9|G2KAY9_LISMN	17 kDa
29	30S ribosomal protein S6	rpsF	G2K9A6|G2K9A6_LISMN	12 kDa
30	30S ribosomal protein S7	rpsG	G2KB29|G2KB29_LISMN	18 kDa
31	30S ribosomal protein S8	rpsH	G2KAZ2|G2KAZ2_LISMN	15 kDa
32	30S ribosomal protein S9	rpsI	G2KAF8|G2KAF8_LISMN	14 kDa
33	4-hydroxy-3-methylbut-2-en-1-yl diphosphate synthase	ispG	G2KAX3|G2KAX3_LISMN	40 kDa
34	4-hydroxy-tetrahydrodipicolinate synthase	dapA	G2KAW7|G2KAW7_LISMN	31 kDa
35	5-methyltetrahydropteroyltriglutamate--homocysteine methyltransferase	metE	G2KCY4|G2KCY4_LISMN	86 kDa
36	50S ribosomal protein L1	rplA	G2KB89|G2KB89_LISMN	25 kDa
37	50S ribosomal protein L10	rplJ	G2KB90|G2KB90_LISMN	18 kDa
38	50S ribosomal protein L11	rplK	G2KB88|G2KB88_LISMN	15 kDa
39	50S ribosomal protein L13	rplM	G2KAF9|G2KAF9_LISMN	16 kDa
40	50S ribosomal protein L14	rplN	G2KAZ6|G2KAZ6_LISMN	13 kDa
41	50S ribosomal protein L15	rplO	G2KAY7|G2KAY7_LISMN	16 kDa
42	50S ribosomal protein L16	rplP	G2KAZ9|G2KAZ9_LISMN	16 kDa
43	50S ribosomal protein L17	rplQ	G2KAX9|G2KAX9_LISMN	15 kDa
44	50S ribosomal protein L18	rplR	G2KAZ0|G2KAZ0_LISMN	14 kDa
45	50S ribosomal protein L19	rplS	G2K5G9|G2K5G9_LISMN	13 kDa
46	50S ribosomal protein L2	rplB	G2KB03|G2KB03_LISMN	31 kDa
47	50S ribosomal protein L20	rplT	G2K5G5|G2K5G5_LISMN	14 kDa
48	50S ribosomal protein L21	rplU	G2KC33|G2KC33_LISMN	11 kDa
49	50S ribosomal protein L22	rplV	G2KB01|G2KB01_LISMN	13 kDa
50	50S ribosomal protein L23	rplW	G2KB04|G2KB04_LISMN	11 kDa
51	50S ribosomal protein L24	rplX	G2KAZ5|G2KAZ5_LISMN	11 kDa
52	50S ribosomal protein L25	rplY	G2KAN9|G2KAN9_LISMN	23 kDa
53	50S ribosomal protein L27	rpmA	G2KC31|G2KC31_LISMN	11 kDa
54	50S ribosomal protein L28	rpmB	G2K5J8|G2K5J8_LISMN	7 kDa
55	50S ribosomal protein L29	rpmC	G2KAZ8|G2KAZ8_LISMN	7 kDa
56	50S ribosomal protein L3	rplC	G2KB06|G2KB06_LISMN	23 kDa
57	50S ribosomal protein L30	rpmD	G2KAY8|G2KAY8_LISMN	6 kDa
58	50S ribosomal protein L31 type B	rpmE2	G2KAA9|G2KAA9_LISMN	9 kDa
59	50S ribosomal protein L33	rpmG	G2KA62|G2KA62_LISMN	6 kDa
60	50S ribosomal protein L36	rpmJ	G2KAY3|G2KAY3_LISMN	4 kDa
61	50S ribosomal protein L4	rplD	G2KB05|G2KB05_LISMN	23 kDa
62	50S ribosomal protein L5	rplE	G2KAZ4|G2KAZ4_LISMN	20 kDa
63	50S ribosomal protein L6	rplF	G2KAZ1|G2KAZ1_LISMN	19 kDa
64	50S ribosomal protein L7/L12	rplL	G2KB91|G2KB91_LISMN	12 kDa
65	50S ribosomal protein L9	rplI	G2K9B5|G2K9B5_LISMN	16 kDa
66	6-phosphogluconate dehydrogenase, decarboxylating	LMKG_00840	G2KAQ8|G2KAQ8_LISMN	52 kDa
67	60 kDa chaperonin	groL	G2K767|G2K767_LISMN	57 kDa
68	ABC transporter	LMKG_00564	G2KCT9|G2KCT9_LISMN	34 kDa
69	ABC transporter	LMKG_00705	G2KBI5|G2KBI5_LISMN	53 kDa
70	ABC transporter	LMKG_00706	G2KBI4|G2KBI4_LISMN	26 kDa
71	ABC transporter	LMKG_00784	G2KAW3|G2KAW3_LISMN	60 kDa
72	ABC transporter	LMKG_00827	G2KAS1|G2KAS1_LISMN	57 kDa
73	ABC transporter	LMKG_01284	G2K5K1|G2K5K1_LISMN	67 kDa
74	ABC transporter	LMKG_01355	G2K556|G2K556_LISMN	34 kDa
75	ABC transporter	LMKG_01703	G2K8U1|G2K8U1_LISMN	127 kDa
76	ABC transporter	LMKG_01937	G2K7J9|G2K7J9_LISMN	31 kDa
77	ABC transporter	LMKG_02078	G2KCA3|G2KCA3_LISMN	61 kDa
78	ABC transporter	LMKG_02087	G2KBT2|G2KBT2_LISMN	63 kDa
79	ABC transporter	LMKG_02218	G2K9Y2|G2K9Y2_LISMN	67 kDa
80	ABC transporter	LMKG_02607	G2K5C8|G2K5C8_LISMN	76 kDa
81	ABC transporter	LMKG_02623	G2KDE1|G2KDE1_LISMN	46 kDa
82	ABC transporter	LMKG_02629	G2KDD5|G2KDD5_LISMN	26 kDa
83	ABC transporter	LMKG_03042	G2K8Y8|G2K8Y8_LISMN	25 kDa
84	ABC transporter	LMKG_03204	G2K8Y7|G2K8Y7_LISMN	40 kDa
85	ABC transporter, ATP-binding protein	LMKG_02123	G2KBP6|G2KBP6_LISMN	65 kDa
86	ADA regulatory protein	LMKG_02250	G2K9V1|G2K9V1_LISMN	39 kDa
87	ATP synthase epsilon chain	atpC	G2KA89|G2KA89_LISMN	15 kDa
88	ATP synthase gamma chain	atpG	G2KA91|G2KA91_LISMN	32 kDa
89	ATP synthase subunit alpha	atpA	G2KA92|G2KA92_LISMN	55 kDa
90	ATP synthase subunit b	atpF	G2KA94|G2KA94_LISMN	19 kDa
91	ATP synthase subunit beta	atpD	G2KA90|G2KA90_LISMN	52 kDa
92	ATP synthase subunit delta	atpH	G2KA93|G2KA93_LISMN	20 kDa
93	ATP-dependent 6-phosphofructokinase	pfkA	G2KC62|G2KC62_LISMN	34 kDa
94	ATP-dependent Clp protease ATP-binding subunit ClpX	clpX	G2K9I5|G2K9I5_LISMN	46 kDa
95	ATP-dependent Clp protease proteolytic subunit	clpP	G2K9L8|G2K9L8_LISMN	22 kDa
96	ATP-dependent RNA helicase DbpA	dbpA	G2K9G2|G2K9G2_LISMN	53 kDa
97	ATP-dependent RNA helicase DeaD	LMKG_02429	G2K702|G2K702_LISMN	57 kDa
98	ATP-dependent zinc metalloprotease FtsH	ftsH	G2KB60|G2KB60_LISMN	76 kDa
99	Acetate kinase	ackA	G2KC72|G2KC72_LISMN	45 kDa
100	Acetolactate synthase	LMKG_00320	G2K6S8|G2K6S8_LISMN	62 kDa
101	Acetyl-CoA carboxylase biotin carboxylase subunit	LMKG_00861	G2KA84|G2KA84_LISMN	50 kDa
102	Acetyl-coenzyme A carboxylase carboxyl transferase subunit alpha	accA	G2KC63|G2KC63_LISMN	35 kDa
103	Acetyltransferase	LMKG_01516	G2KCK8|G2KCK8_LISMN	16 kDa
104	Aconitate hydratase	LMKG_00559	G2KCU4|G2KCU4_LISMN	98 kDa
105	Actin-assembly inducing protein	LMKG_02771	G2KAN2|G2KAN2_LISMN	70 kDa
106	Adenine deaminase	ade	G2K5C4|G2K5C4_LISMN	62 kDa
107	Adenylate kinase	adk	G2KAY5|G2KAY5_LISMN	24 kDa
108	Adenylosuccinate synthetase	purA	G2K9S9|G2K9S9_LISMN	48 kDa
109	Alanine dehydrogenase	LMKG_03184	G2KC70|G2KC70_LISMN	40 kDa
110	Alanine--tRNA ligase	alaS	G2KBI3|G2KBI3_LISMN	98 kDa
111	Alcohol dehydrogenase	LMKG_01833	G2K8B1|G2K8B1_LISMN	38 kDa
112	Aldehyde-alcohol dehydrogenase	LMKG_00566	G2KCT7|G2KCT7_LISMN	95 kDa
113	Aldose epimerase	LMKG_00938	G2KA10|G2KA10_LISMN	33 kDa
114	Alkylphosphonate utilization operon protein PhnA	LMKG_01542	G2KCI3|G2KCI3_LISMN	12 kDa
115	Alpha,alpha-phosphotrehalase	LMKG_00969	G2K9H0|G2K9H0_LISMN	63 kDa
116	Alpha-acetolactate decarboxylase	LMKG_00335	G2K6R4|G2K6R4_LISMN	27 kDa
117	Amino acid ABC transporter, amino acid-binding/permease	LMKG_00056	G2K861|G2K861_LISMN	53 kDa
118	Amino-terminal domain-containing protein	LMKG_02012	G2KCG5|G2KCG5_LISMN	91 kDa
119	Aminopeptidase	LMKG_00599	G2KC94|G2KC94_LISMN	41 kDa
120	Aminopeptidase	LMKG_02643	G2KDC1|G2KDC1_LISMN	45 kDa
121	Aminotransferase	LMKG_03045	G2K8Y6|G2K8Y6_LISMN	44 kDa
122	Anaerobic ribonucleoside-triphosphate reductase	LMKG_01643	G2KBB9|G2KBB9_LISMN	82 kDa
123	Arginine--tRNA ligase	argS	G2KAC2|G2KAC2_LISMN	63 kDa
124	Asparagine synthetase	LMKG_02974	G2KCW6|G2KCW6_LISMN	72 kDa
125	Asparagine--tRNA ligase	asnS	G2K607|G2K607_LISMN	49 kDa
126	Aspartate--tRNA ligase	aspS	G2KBJ8|G2KBJ8_LISMN	66 kDa
127	Aspartate-semialdehyde dehydrogenase	asd	G2KAW9|G2KAW9_LISMN	38 kDa
128	Aspartyl/glutamyl-tRNA(Asn/Gln) amidotransferase subunit B	gatB	G2K5D6|G2K5D6_LISMN	53 kDa
129	Autolysin	LMKG_03216	G2KAB9|G2KAB9_LISMN	102 kDa
130	BadF/BadG/BcrA/BcrD ATPase	LMKG_01087	G2K6J3|G2K6J3_LISMN	163 kDa
131	Beta-glucosidase	LMKG_01663	G2KBA1|G2KBA1_LISMN	56 kDa
132	Beta-glucosidase	LMKG_03153	G2KBX1|G2KBX1_LISMN	54 kDa
133	Bifunctional protein FolD	folD	G2KA87|G2KA87_LISMN	31 kDa
134	Bifunctional protein GlmU	glmU	G2KAM6|G2KAM6_LISMN	50 kDa
135	Biotin-protein ligase	LMKG_00430	G2K696|G2K696_LISMN	36 kDa
136	Branched-chain-amino-acid aminotransferase	LMKG_01946	G2K7J0|G2K7J0_LISMN	37 kDa
137	CBS domain-containing protein	LMKG_01343	G2K568|G2K568_LISMN	24 kDa
138	CTP synthase	pyrG	G2KAC0|G2KAC0_LISMN	60 kDa
139	Cadmium-translocating P-type ATPase	LMKG_01247	G2K5N5|G2K5N5_LISMN	68 kDa
140	CapA domain-containing protein	LMKG_01380	G2KD83|G2KD83_LISMN	53 kDa
141	Carbonic anhydrase	LMKG_01061	G2K6L6|G2K6L6_LISMN	27 kDa
142	Catabolite control protein A	LMKG_03185	G2KC90|G2KC90_LISMN	37 kDa
143	Catalase	LMKG_02049	G2KCC9|G2KCC9_LISMN	56 kDa
144	Cation transport ATPase	LMKG_02458	G2K6P6|G2K6P6_LISMN	96 kDa
145	Cell cycle protein GpsB	gpsB	G2K5Z9|G2K5Z9_LISMN	13 kDa
146	Cell division initiation protein	LMKG_00304	G2K6U2|G2K6U2_LISMN	20 kDa
147	Cell division protein DivIB	divIB	G2K6V6|G2K6V6_LISMN	30 kDa
148	Cell division protein FtsL	ftsL	G2K6W2|G2K6W2_LISMN	14 kDa
149	Cell division protein FtsZ	ftsZ	G2K6V4|G2K6V4_LISMN	41 kDa
150	Cell division protein ftsA	LMKG_00291	G2K6V5|G2K6V5_LISMN	46 kDa
151	Cell shape-determining protein MreC	LMKG_00664	G2KC38|G2KC38_LISMN	32 kDa
152	Chaperone protein DnaJ	dnaJ	G2KBF1|G2KBF1_LISMN	41 kDa
153	Chaperone protein DnaK	dnaK	G2KBF2|G2KBF2_LISMN	66 kDa
154	Chemotaxis protein CheV	LMKG_01193	G2K614|G2K614_LISMN	34 kDa
155	Chorismate mutase/phospho-2-dehydro-3-deoxyheptonate aldolase	LMKG_00602	G2KC91|G2KC91_LISMN	40 kDa
156	Chorismate synthase	aroC	G2K6C0|G2K6C0_LISMN	42 kDa
157	Chromosome partitioning protein ParB	LMKG_02044	G2KCD4|G2KCD4_LISMN	32 kDa
158	Cluster of ClpB protein	LMKG_00103	G2K7T6|G2K7T6_LISMN [2]	98 kDa
159	Cobalamin biosynthesis protein CobD	cobD	G2K8Q9|G2K8Q9_LISMN	35 kDa
160	Cold shock protein	LMKG_00308	G2K6T8|G2K6T8_LISMN	7 kDa
161	Cold shock protein	LMKG_00854	G2KAP6|G2KAP6_LISMN	7 kDa
162	Cysteine synthase	LMKG_02750	G2KB63|G2KB63_LISMN	32 kDa
163	Cytidine deaminase	LMKG_00752	G2KBE2|G2KBE2_LISMN	14 kDa
164	D-alanine--D-alanine ligase	ddl	G2K6Z1|G2K6Z1_LISMN	41 kDa
165	D-alanine--poly(phosphoribitol) ligase subunit 2	dltC	G2K7I4|G2K7I4_LISMN	9 kDa
166	D-alanyl-D-alanine carboxypeptidase	LMKG_00482	G2K5W7|G2K5W7_LISMN	31 kDa
167	D-alanyl-D-alanine carboxypeptidase	LMKG_02084	G2KC97|G2KC97_LISMN	48 kDa
168	D-isomer specific 2-hydroxyacid dehydrogenase	LMKG_02007	G2KCG9|G2KCG9_LISMN	44 kDa
169	DAK2 domain-containing protein	LMKG_00524	G2K5J6|G2K5J6_LISMN	59 kDa
170	DHH subfamily 1 protein	LMKG_00631	G2KC66|G2KC66_LISMN	35 kDa
171	DNA gyrase subunit A	gyrA	G2K970|G2K970_LISMN	95 kDa
172	DNA ligase	ligA	G2K5E0|G2K5E0_LISMN	75 kDa
173	DNA polymerase III PolC-type	polC	G2KA47|G2KA47_LISMN	163 kDa
174	DNA polymerase III subunit beta	LMKG_02332	G2K965|G2K965_LISMN	42 kDa
175	DNA polymerase	LMKG_00643	G2KC56|G2KC56_LISMN	98 kDa
176	DNA replication and repair protein RecF	recF	G2K968|G2K968_LISMN	42 kDa
177	DNA topoisomerase 1	topA	G2K9J2|G2K9J2_LISMN	79 kDa
178	DNA topoisomerase 3	topB	G2KC99|G2KC99_LISMN	82 kDa
179	DNA translocase ftsK	LMKG_00830	G2KAR8|G2KAR8_LISMN	77 kDa
180	DNA-binding domain-containing protein	LMKG_00821	G2KAS7|G2KAS7_LISMN	34 kDa
181	DNA-binding protein	LMKG_02042	G2KCD6|G2KCD6_LISMN	29 kDa
182	DNA-binding response regulator	LMKG_02927	G2KAE5|G2KAE5_LISMN	26 kDa
183	DNA-directed RNA polymerase subunit alpha	rpoA	G2KAY0|G2KAY0_LISMN	35 kDa
184	DNA-directed RNA polymerase subunit beta	rpoB	G2KB98|G2KB98_LISMN	133 kDa
185	DNA-directed RNA polymerase subunit beta'	rpoC	G2KB99|G2KB99_LISMN	135 kDa
186	Deoxyribodipyrimidine photolyase	LMKG_01304	G2K5A3|G2K5A3_LISMN	55 kDa
187	Deoxyribonuclease	LMKG_02790	G2KAL3|G2KAL3_LISMN	30 kDa
188	Deoxyribose-phosphate aldolase	deoC	G2K6R7|G2K6R7_LISMN	24 kDa
189	Dihydrolipoamide acetyltransferase	LMKG_01868	G2K7Z7|G2K7Z7_LISMN	58 kDa
190	Dihydrolipoyl dehydrogenase	LMKG_01867	G2K7Z8|G2K7Z8_LISMN	49 kDa
191	Dipeptidase PepV	LMKG_00580	G2KCS3|G2KCS3_LISMN	52 kDa
192	Elongation factor 4	lepA	G2KBF8|G2KBF8_LISMN	68 kDa
193	Elongation factor G	fusA	G2KB28|G2KB28_LISMN	77 kDa
194	Elongation factor Ts	tsf	G2KCW0|G2KCW0_LISMN	33 kDa
195	Elongation factor Tu	tuf	G2KB27|G2KB27_LISMN	43 kDa
196	Endonuclease MutS2	mutS2	G2K8U9|G2K8U9_LISMN	87 kDa
197	Enolase	eno	G2K9K5|G2K9K5_LISMN	46 kDa
198	Enoyl-[acyl-carrier-protein] reductase [NADH]	LMKG_01955	G2K7I2|G2K7I2_LISMN	28 kDa
199	Epoxyqueuosine reductase	queG	G2K7E6|G2K7E6_LISMN	43 kDa
200	Exodeoxyribonuclease 7 small subunit	xseB	G2KAP4|G2KAP4_LISMN	8 kDa
201	Exonuclease	LMKG_00555	G2KCU8|G2KCU8_LISMN	117 kDa
202	FMN-dependent NADH-azoreductase	azoR	G2K5K4|G2K5K4_LISMN	23 kDa
203	Flagellar MS-ring protein	LMKG_01168	G2K638|G2K638_LISMN	60 kDa
204	Flagellar biosynthesis protein FlhA	LMKG_01203	G2K5S4|G2K5S4_LISMN	76 kDa
205	Flagellar hook-associated protein FlgK	LMKG_01177	G2K630|G2K630_LISMN	54 kDa
206	Flagellar motor switch protein G	LMKG_01167	G2K639|G2K639_LISMN	41 kDa
207	Flagellin	LMKG_01192	G2K615|G2K615_LISMN	30 kDa
208	Foldase protein PrsA	prsA	G2K830|G2K830_LISMN	33 kDa
209	Formamidopyrimidine-DNA glycosylase	mutM	G2KC55|G2KC55_LISMN	31 kDa
210	Formate--tetrahydrofolate ligase	fhs	G2K5Y8|G2K5Y8_LISMN	59 kDa
211	Fructose-bisphosphate aldolase class II	LMKG_02473	G2KAB7|G2KAB7_LISMN	30 kDa
212	Fumarate reductase flavoprotein subunit	LMKG_01558	G2KC05|G2KC05_LISMN	54 kDa
213	Fumarylacetoacetate hydrolase	LMKG_00040	G2K877|G2K877_LISMN	31 kDa
214	GMP synthase [glutamine-hydrolyzing]	guaA	G2K8C0|G2K8C0_LISMN	58 kDa
215	GTP-binding protein TypA	LMKG_01854	G2K810|G2K810_LISMN	69 kDa
216	GTP-sensing transcriptional pleiotropic repressor CodY	codY	G2KA07|G2KA07_LISMN	29 kDa
217	GTPase Der	der	G2K6C9|G2K6C9_LISMN	49 kDa
218	GTPase Era	era	G2KBE1|G2KBE1_LISMN	35 kDa
219	GTPase Obg	obg	G2KC28|G2KC28_LISMN	47 kDa
220	Galactitol-specific PTS enzyme IIA component	LMKG_02990	G2KB41|G2KB41_LISMN	17 kDa
221	Gamma-glutamyl phosphate reductase	proA	G2K9H5|G2K9H5_LISMN	46 kDa
222	GatB/Yqey domain-containing protein	LMKG_00746	G2KBE7|G2KBE7_LISMN	17 kDa
223	Glucokinase	LMKG_00880	G2KA66|G2KA66_LISMN	34 kDa
224	Glucosamine-6-phosphate deaminase	nagB	G2K7G9|G2K7G9_LISMN	26 kDa
225	Glucose-1-phosphate thymidylyltransferase	LMKG_01839	G2K824|G2K824_LISMN	32 kDa
226	Glucose-6-phosphate 1-dehydrogenase	zwf	G2K6H0|G2K6H0_LISMN	56 kDa
227	Glucose-6-phosphate isomerase	pgi	G2K8Y3|G2K8Y3_LISMN	50 kDa
228	Glutamate--tRNA ligase	gltX	G2KB77|G2KB77_LISMN	56 kDa
229	Glutamate-1-semialdehyde 2,1-aminomutase	hemL	G2KD95|G2KD95_LISMN	46 kDa
230	Glutamate-1-semialdehyde 2,1-aminomutase	hemL	G2KC44|G2KC44_LISMN	47 kDa
231	Glutamine ABC transporter	LMKG_02449	G2K6Q3|G2K6Q3_LISMN	27 kDa
232	Glutamine ABC transporter	LMKG_02450	G2K6Q2|G2K6Q2_LISMN	53 kDa
233	Glutamine synthetase	LMKG_00921	G2KA26|G2KA26_LISMN	50 kDa
234	Glutamine--fructose-6-phosphate aminotransferase [isomerizing]	glmS	G2K651|G2K651_LISMN	66 kDa
235	Glutamyl-tRNA(Gln) amidotransferase subunit A	gatA	G2K5D7|G2K5D7_LISMN	52 kDa
236	Glutathione reductase	LMKG_02385	G2K744|G2K744_LISMN	49 kDa
237	Glyceraldehyde-3-phosphate dehydrogenase	LMKG_02677	G2K9K9|G2K9K9_LISMN	36 kDa
238	Glycerol kinase	LMKG_01890	G2K7X7|G2K7X7_LISMN	55 kDa
239	Glycine betaine/L-proline ABC transporter	LMKG_01910	G2K7V7|G2K7V7_LISMN	44 kDa
240	Glycine cleavage system H protein	gcvH	G2K942|G2K942_LISMN	14 kDa
241	Glycine--tRNA ligase beta subunit	glyS	G2KBD7|G2KBD7_LISMN	79 kDa
242	Glycosyl transferase CpoA	LMKG_02475	G2KAB5|G2KAB5_LISMN	30 kDa
243	Glycosyl transferase	LMKG_01367	G2K544|G2K544_LISMN	47 kDa
244	Glyoxalase	LMKG_01242	G2K5P0|G2K5P0_LISMN	31 kDa
245	Gp1 protein	LMKG_01014	G2K9D1|G2K9D1_LISMN	13 kDa
246	Gp36 protein	LMKG_02845	G2K8K9|G2K8K9_LISMN	29 kDa
247	Gp60 protein	LMKG_01027	G2K9C1|G2K9C1_LISMN	87 kDa
248	Gp7 protein	LMKG_01008	G2K9D7|G2K9D7_LISMN	11 kDa
249	HAD-superfamily hydrolase	LMKG_02108	G2KBR1|G2KBR1_LISMN	23 kDa
250	HAD-superfamily hydrolase	LMKG_02743	G2K918|G2K918_LISMN	28 kDa
251	Heptaprenyl diphosphate synthase	LMKG_00404	G2K6C2|G2K6C2_LISMN	36 kDa
252	Heptaprenyl diphosphate synthase subunit 1 superfamily	LMKG_00402	G2K6C4|G2K6C4_LISMN	29 kDa
253	Holliday junction resolvase RecU	recU	G2K602|G2K602_LISMN	23 kDa
254	Hydrolase	LMKG_01407	G2KD60|G2KD60_LISMN	66 kDa
255	Hydrolase	LMKG_01651	G2KBB2|G2KBB2_LISMN	30 kDa
256	Hydroxymethylglutaryl-CoA synthase	LMKG_00800	G2KAU7|G2KAU7_LISMN	43 kDa
257	Imidazole glycerol phosphate synthase subunit HisF	hisF	G2K578|G2K578_LISMN	27 kDa
258	Inosine-5'-monophosphate dehydrogenase	guaB	G2KCA1|G2KCA1_LISMN	53 kDa
259	Inositol monophosphatase	LMKG_01855	G2K809|G2K809_LISMN	20 kDa
260	Integrase	LMKG_03134	G2KAK2|G2KAK2_LISMN	12 kDa
261	Internalin-like protein	LMKG_00932	G2KA16|G2KA16_LISMN	65 kDa
262	Intracellular protease 1	LMKG_00050	G2K867|G2K867_LISMN	19 kDa
263	Invasion associated protein p60	LMKG_01312	G2K597|G2K597_LISMN	51 kDa
264	Iron-sulfur cluster assembly protein SufD	LMKG_02728	G2K931|G2K931_LISMN	48 kDa
265	Isoleucine--tRNA ligase	ileS	G2K6U1|G2K6U1_LISMN	104 kDa
266	Isopentenyl-diphosphate delta-isomerase	fni	G2KAR5|G2KAR5_LISMN	39 kDa
267	L-lactate dehydrogenase	ldh	G2KAN8|G2KAN8_LISMN	34 kDa
268	Leucine--tRNA ligase	leuS	G2KCW3|G2KCW3_LISMN	92 kDa
269	LexA repressor	lexA	G2KA29|G2KA29_LISMN	23 kDa
270	Lipoprotein	LMKG_02725	G2K934|G2K934_LISMN	31 kDa
271	Lipoyl-[GcvH]:protein N-lipoyltransferase	lipL	G2KAC7|G2KAC7_LISMN	31 kDa
272	Lj965 prophage protein	LMKG_02835	G2K8L8|G2K8L8_LISMN	29 kDa
273	LysM domain-containing protein	LMKG_00392	G2K6D3|G2K6D3_LISMN	27 kDa
274	Lysine--tRNA ligase	lysS	G2KB68|G2KB68_LISMN	57 kDa
275	MC domain-containing protein	LMKG_00263	G2K6Y2|G2K6Y2_LISMN	24 kDa
276	Magnesium transporter	LMKG_01858	G2K807|G2K807_LISMN	37 kDa
277	Major facilitator family transporter	LMKG_03037	G2K8Z3|G2K8Z3_LISMN	44 kDa
278	Malonyl CoA-acyl carrier protein transacylase	LMKG_00530	G2K5J0|G2K5J0_LISMN	33 kDa
279	Mannose-6-phosphate isomerase	LMKG_00207	G2K7B0|G2K7B0_LISMN	35 kDa
280	Mechanosensitive ion channel family protein	LMKG_01911	G2K7V6|G2K7V6_LISMN	33 kDa
281	Membrane protein	LMKG_01701	G2K8U3|G2K8U3_LISMN	115 kDa
282	Menaquinone-specific isochorismate synthase	LMKG_02961	G2KCX9|G2KCX9_LISMN	52 kDa
283	Metal-dependent beta-lactamase superfamily III protein	LMKG_02362	G2K7E2|G2K7E2_LISMN	27 kDa
284	Metallo-beta-lactamase	LMKG_01629	G2KBU3|G2KBU3_LISMN	31 kDa
285	Metallopeptidase	LMKG_01942	G2K7J4|G2K7J4_LISMN	39 kDa
286	Methionine aminopeptidase	map	G2KDB9|G2KDB9_LISMN	28 kDa
287	Methionine--tRNA ligase	metG	G2KAK5|G2KAK5_LISMN	76 kDa
288	Methyltransferase	LMKG_00449	G2K5Z8|G2K5Z8_LISMN	43 kDa
289	Minor teichoic acids biosynthesis protein GgaB	LMKG_01840	G2K823|G2K823_LISMN	71 kDa
290	Modulator protein RsbR	LMKG_02403	G2K726|G2K726_LISMN	32 kDa
291	Molybdenum cofactor biosynthesis protein E	LMKG_01879	G2K7Y7|G2K7Y7_LISMN	16 kDa
292	MreB-like protein	LMKG_02509	G2K9S5|G2K9S5_LISMN	36 kDa
293	MutT/nudix family protein	LMKG_01413	G2KD54|G2KD54_LISMN	27 kDa
294	N-acetyldiaminopimelate deacetylase	LMKG_01912	G2K7V5|G2K7V5_LISMN	42 kDa
295	N-acetylmuramoyl-L-alanine amidase	LMKG_03224	G2KBM3|G2KBM3_LISMN	64 kDa
296	N5-carboxyaminoimidazole ribonucleotide synthase	LMKG_02579	G2K5F6|G2K5F6_LISMN	42 kDa
297	NAD kinase	nadK	G2KC77|G2KC77_LISMN	31 kDa
298	NADPH dehydrogenase	namA	G2K9M1|G2K9M1_LISMN	37 kDa
299	Naphthoate synthase	LMKG_02964	G2KCX6|G2KCX6_LISMN	30 kDa
300	Non-canonical purine NTP pyrophosphatase	LMKG_03114	G2K8V6|G2K8V6_LISMN	22 kDa
301	Non-heme iron-binding ferritin	LMKG_01985	G2K7F5|G2K7F5_LISMN	18 kDa
302	Nucleoid-associated protein LMKG_02136	LMKG_02136	G2KBN5|G2KBN5_LISMN	11 kDa
303	Oligoendopeptidase F	LMKG_00121	G2K7R8|G2K7R8_LISMN	69 kDa
304	Oligopeptide ABC transporter	LMKG_00115	G2K7S4|G2K7S4_LISMN	38 kDa
305	Oligopeptide ABC transporter	LMKG_02188	G2KAG7|G2KAG7_LISMN	33 kDa
306	Oligopeptide ABC transporter	LMKG_02190	G2KAG5|G2KAG5_LISMN	58 kDa
307	Oligopeptide ABC transporter, periplasmic oligopeptide-binding protein	LMKG_02943	G2KAD0|G2KAD0_LISMN	62 kDa
308	Oligopeptide ABC transporter, periplasmic oligopeptide-binding protein	LMKG_03069	G2KAI1|G2KAI1_LISMN	62 kDa
309	Oligopeptide transport ATP-binding protein oppD	LMKG_00116	G2K7S3|G2K7S3_LISMN	40 kDa
310	Oligopeptide transport ATP-binding protein oppF	LMKG_00117	G2K7S2|G2K7S2_LISMN	37 kDa
311	Orotidine 5'-phosphate decarboxylase	pyrF	G2K5U4|G2K5U4_LISMN	25 kDa
312	Oxidoreductase	LMKG_00060	G2K858|G2K858_LISMN	34 kDa
313	Oxidoreductase	LMKG_00424	G2K6A2|G2K6A2_LISMN	40 kDa
314	Oxidoreductase	LMKG_02669	G2KD98|G2KD98_LISMN	27 kDa
315	PHP domain-containing protein	LMKG_03177	G2K8U8|G2K8U8_LISMN	64 kDa
316	PRD/PTS system IIA 2 domain-containing regulatory protein	LMKG_01485	G2KCN6|G2KCN6_LISMN	75 kDa
317	PTS system mannose/fructose/sorbose family IID subunit	LMKG_02228	G2K9X3|G2K9X3_LISMN	33 kDa
318	PTS system, beta-glucoside-specific, IIABC subunit	LMKG_02304	G2K989|G2K989_LISMN	67 kDa
319	PTS system, fructose-specific, IIABC subunit	LMKG_02831	G2K8M2|G2K8M2_LISMN	66 kDa
320	PTS system, lactose/cellobiose specific IIB subunit	LMKG_03041	G2K8Y9|G2K8Y9_LISMN	16 kDa
321	PTS system, mannitol-specific IIBC subunit	LMKG_02035	G2KCE3|G2KCE3_LISMN	50 kDa
322	PTS system, mannose-specific IIAB subunit	LMKG_02230	G2K9X1|G2K9X1_LISMN	35 kDa
323	PTS system, mannose-specific IIC subunit	LMKG_02229	G2K9X2|G2K9X2_LISMN	27 kDa
324	PTS system, trehalose-specific IIBC subunit	LMKG_00968	G2K9H1|G2K9H1_LISMN	53 kDa
325	Penicillin-binding protein	LMKG_00078	G2K840|G2K840_LISMN	78 kDa
326	Penicillin-binding protein	LMKG_00443	G2K603|G2K603_LISMN	91 kDa
327	Peptidase	LMKG_00720	G2KBH2|G2KBH2_LISMN	69 kDa
328	Peptidase	LMKG_00823	G2KAS5|G2KAS5_LISMN	49 kDa
329	Peptide binding protein OppA	LMKG_00113	G2K7S6|G2K7S6_LISMN	63 kDa
330	Peptide chain release factor 3	prfC	G2K7K0|G2K7K0_LISMN	59 kDa
331	Peptide deformylase	def	G2K7Z4|G2K7Z4_LISMN	21 kDa
332	Peptidoglycan anchored protein	LMKG_02124	G2KBP5|G2KBP5_LISMN	35 kDa
333	Peptidoglycan binding protein	LMKG_02457	G2K6P7|G2K6P7_LISMN	223 kDa
334	Peptidoglycan binding protein	LMKG_03061	G2KAI9|G2KAI9_LISMN	62 kDa
335	Peptidoglycan lytic protein P45	LMKG_02533	G2K9Q5|G2K9Q5_LISMN	43 kDa
336	Periplasmic protease	LMKG_00486	G2K5W3|G2K5W3_LISMN	54 kDa
337	Phage minor structural protein	LMKG_00028	G2K889|G2K889_LISMN	79 kDa
338	Phage portal protein	LMKG_01012	G2K9D3|G2K9D3_LISMN	43 kDa
339	Phenylalanine--tRNA ligase beta subunit	pheT	G2K8T9|G2K8T9_LISMN	88 kDa
340	Phosphate acetyltransferase	LMKG_00216	G2K7A2|G2K7A2_LISMN	34 kDa
341	Phosphoenolpyruvate-protein phosphotransferase	LMKG_01921	G2K7L5|G2K7L5_LISMN	63 kDa
342	Phosphoglucomutase/phosphomannomutase	LMKG_02563	G2K9M5|G2K9M5_LISMN	64 kDa
343	Phosphoglucosamine mutase	glmM	G2K7B8|G2K7B8_LISMN	48 kDa
344	Phosphoglycerate kinase	pgk	G2K9K8|G2K9K8_LISMN	42 kDa
345	Phosphoglycerate mutase	LMKG_01379	G2KD84|G2KD84_LISMN	29 kDa
346	Phosphomethylpyrimidine kinase	LMKG_01225	G2K5Q6|G2K5Q6_LISMN	29 kDa
347	Phosphopentomutase	deoB	G2K6E6|G2K6E6_LISMN	44 kDa
348	Phosphosugar-binding transcriptional regulator	LMKG_02039	G2KCD9|G2KCD9_LISMN	31 kDa
349	Phosphotransferase system	LMKG_01922	G2K7L4|G2K7L4_LISMN	9 kDa
350	Pin/tram domain-containing protein	LMKG_01693	G2KB74|G2KB74_LISMN	39 kDa
351	Polyribonucleotide nucleotidyltransferase	pnp	G2KA58|G2KA58_LISMN	80 kDa
352	Polyribonucleotide nucleotidyltransferase domain present	LMKG_02755	G2KB58|G2KB58_LISMN	16 kDa
353	Preprotein translocase	LMKG_00682	G2KC20|G2KC20_LISMN	12 kDa
354	Primosome assembly protein PriA	LMKG_00514	G2K5T6|G2K5T6_LISMN	91 kDa
355	Probable manganese-dependent inorganic pyrophosphatase	ppaC	G2KBC7|G2KBC7_LISMN	34 kDa
356	Probable septum site-determining protein MinC	minC	G2KC36|G2KC36_LISMN	25 kDa
357	Probable thiol peroxidase	tpx	G2KC74|G2KC74_LISMN	18 kDa
358	Probable transaldolase	tal	G2KBZ3|G2KBZ3_LISMN	24 kDa
359	Probable transcriptional regulatory protein LMKG_01543	LMKG_01543	G2KCI2|G2KCI2_LISMN	27 kDa
360	Proline dipeptidase	LMKG_00628	G2KC69|G2KC69_LISMN	40 kDa
361	Proline--tRNA ligase	proS	G2KA46|G2KA46_LISMN	63 kDa
362	Propanol dehydrogenase	LMKG_01768	G2K8H1|G2K8H1_LISMN	40 kDa
363	Protease HtpX homolog	htpX	G2K7H5|G2K7H5_LISMN	33 kDa
364	Protein EsaB	LMKG_02268	G2K9T4|G2K9T4_LISMN	9 kDa
365	Protein GrpE	grpE	G2KBF3|G2KBF3_LISMN	22 kDa
366	Protein RecA	recA	G2KAT0|G2KAT0_LISMN	38 kDa
367	Protein translocase subunit SecA	secA	G2K9R0|G2K9R0_LISMN	95 kDa
368	Protein-export membrane protein SecDF	LMKG_00684	G2KC18|G2KC18_LISMN	83 kDa
369	Protoporphyrinogen oxidase	LMKG_02408	G2K721|G2K721_LISMN	50 kDa
370	Pseudouridine synthase	LMKG_03194	G2K6E1|G2K6E1_LISMN	28 kDa
371	Purine nucleoside phosphorylase DeoD-type	deoD	G2K5W8|G2K5W8_LISMN	25 kDa
372	Putative GTP cyclohydrolase 1 type 2	LMKG_00763	G2KBD1|G2KBD1_LISMN	41 kDa
373	Putative agmatine deiminase	aguA	G2K9A0|G2K9A0_LISMN	41 kDa
374	Putative membrane protein insertion efficiency factor	LMKG_02967	G2KCX3|G2KCX3_LISMN	10 kDa
375	Putative pyruvate, phosphate dikinase regulatory protein	LMKG_00472	G2K5X8|G2K5X8_LISMN	30 kDa
376	Putative pyruvate, phosphate dikinase regulatory protein	LMKG_00758	G2KBD6|G2KBD6_LISMN	30 kDa
377	Putative septation protein SpoVG	spoVG	G2KAM5|G2KAM5_LISMN	11 kDa
378	Putative septation protein SpoVG	spoVG	G2KAM4|G2KAM4_LISMN	11 kDa
379	Pyridine nucleotide-disulfide oxidoreductase	LMKG_02864	G2KB12|G2KB12_LISMN	70 kDa
380	Pyrroline-5-carboxylate reductase	LMKG_01515	G2KCK9|G2KCK9_LISMN	28 kDa
381	Pyruvate carboxylase	LMKG_01848	G2K815|G2K815_LISMN	128 kDa
382	Pyruvate dehydrogenase E1 subunit beta subunit	LMKG_01869	G2K7Z6|G2K7Z6_LISMN	35 kDa
383	Pyruvate dehydrogenase complex	LMKG_01870	G2K7Z5|G2K7Z5_LISMN	41 kDa
384	Pyruvate formate-lyase	LMKG_00417	G2K6A9|G2K6A9_LISMN	86 kDa
385	Pyruvate formate-lyase	LMKG_00809	G2KAT8|G2KAT8_LISMN	84 kDa
386	Pyruvate kinase	LMKG_00638	G2KC61|G2KC61_LISMN	63 kDa
387	Pyruvate-flavodoxin oxidoreductase	LMKG_02470	G2K6N4|G2K6N4_LISMN	134 kDa
388	Pyruvate-formate lyase activating enzyme	LMKG_00808	G2KAT9|G2KAT9_LISMN	28 kDa
389	Queuine tRNA-ribosyltransferase	tgt	G2KC21|G2KC21_LISMN	43 kDa
390	Quinol oxidase subunit II	LMKG_02320	G2K976|G2K976_LISMN	42 kDa
391	RNA polymerase sigma factor SigA	sigA	G2KBD3|G2KBD3_LISMN	42 kDa
392	RNA-binding protein	LMKG_02340	G2KD07|G2KD07_LISMN	23 kDa
393	ROK family protein	LMKG_01101	G2K6I1|G2K6I1_LISMN	31 kDa
394	Reactivating factor for ethanolamine ammonia lyase	LMKG_01757	G2K8H9|G2K8H9_LISMN	51 kDa
395	Redox-sensing transcriptional repressor Rex	rex	G2K771|G2K771_LISMN	24 kDa
396	Rhamnulose-1-phosphate aldolase	rhaD	G2KD01|G2KD01_LISMN	30 kDa
397	Ribonuclease HIII	rnhC	G2K8U5|G2K8U5_LISMN	32 kDa
398	Ribonuclease J	LMKG_00781	G2KAW6|G2KAW6_LISMN	62 kDa
399	Ribonuclease J	LMKG_01897	G2K7X0|G2K7X0_LISMN	62 kDa
400	Ribonuclease Y	rny	G2KAT1|G2KAT1_LISMN	58 kDa
401	Ribonuclease Z	rnz	G2K6G9|G2K6G9_LISMN	34 kDa
402	Ribonucleoside-diphosphate reductase	LMKG_03197	G2K7N5|G2K7N5_LISMN	87 kDa
403	Ribonucleoside-diphosphate reductase subunit beta	LMKG_00160	G2K7N4|G2K7N4_LISMN	40 kDa
404	Ribose-phosphate pyrophosphokinase	prs	G2KAM7|G2KAM7_LISMN	35 kDa
405	Ribose-phosphate pyrophosphokinase	prs	G2KD76|G2KD76_LISMN	34 kDa
406	Ribosomal subunit interface protein	LMKG_02527	G2K9R1|G2K9R1_LISMN	22 kDa
407	Ribosome-binding ATPase YchF	ychF	G2KCC3|G2KCC3_LISMN	41 kDa
408	Ribosome-recycling factor	frr	G2KA41|G2KA41_LISMN	21 kDa
409	Ribulose-phosphate 3-epimerase	LMKG_01400	G2KD66|G2KD66_LISMN	25 kDa
410	Ribulose-phosphate 3-epimerase	LMKG_02996	G2KB35|G2KB35_LISMN	25 kDa
411	Rod shape-determining protein	LMKG_00663	G2KC39|G2KC39_LISMN	36 kDa
412	S-adenosylmethionine synthase	metK	G2KCW7|G2KCW7_LISMN	44 kDa
413	S-adenosylmethionine:tRNA ribosyltransferase-isomerase	queA	G2KC22|G2KC22_LISMN	38 kDa
414	SNF2 family domain-containing protein	LMKG_00908	G2KA38|G2KA38_LISMN	47 kDa
415	STAS domain-containing protein	LMKG_00558	G2KCU5|G2KCU5_LISMN	30 kDa
416	SUF system FeS assembly ATPase	LMKG_02727	G2K932|G2K932_LISMN	29 kDa
417	Sec-independent protein translocase protein TatC	tatC	G2KC12|G2KC12_LISMN	28 kDa
418	Secreted protein with 1 GW repeat-containing protein	LMKG_02125	G2KBP4|G2KBP4_LISMN	35 kDa
419	Serine hydroxymethyltransferase	glyA	G2KAA0|G2KAA0_LISMN	45 kDa
420	Serine protease	LMKG_01628	G2KBU4|G2KBU4_LISMN	58 kDa
421	Serine/threonine-protein kinase PrkC	LMKG_00518	G2K5T2|G2K5T2_LISMN	72 kDa
422	Signal peptidase I	LMKG_00954	G2K9I6|G2K9I6_LISMN	21 kDa
423	Signal recognition particle protein	ffh	G2K5I3|G2K5I3_LISMN	50 kDa
424	Signal recognition particle receptor FtsY	ftsY	G2K5I5|G2K5I5_LISMN	36 kDa
425	Single-stranded DNA-binding protein	LMKG_02284	G2K9A7|G2K9A7_LISMN	19 kDa
426	Single-stranded-DNA-specific exonuclease RecJ	LMKG_00686	G2KC16|G2KC16_LISMN	88 kDa
427	Site-determining protein	LMKG_00667	G2KC35|G2KC35_LISMN	29 kDa
428	Spermidine/putrescine import ATP-binding protein PotA	potA	G2K6L2|G2K6L2_LISMN	42 kDa
429	Sulfatase	LMKG_01244	G2K5N8|G2K5N8_LISMN	70 kDa
430	Superoxide dismutase	LMKG_00776	G2KAX1|G2KAX1_LISMN	23 kDa
431	Surface antigen	LMKG_00828	G2KAS0|G2KAS0_LISMN	38 kDa
432	TPR domain-containing protein	LMKG_00412	G2K6B4|G2K6B4_LISMN	48 kDa
433	TPR domain-containing protein	LMKG_00701	G2KBI9|G2KBI9_LISMN	25 kDa
434	Tagatose 1,6-diphosphate aldolase	lacD	G2K554|G2K554_LISMN	38 kDa
435	Tagatose-6-phosphate kinase	LMKG_02830	G2K8M3|G2K8M3_LISMN	33 kDa
436	Tetracycline resistance protein	LMKG_02460	G2K6P4|G2K6P4_LISMN	44 kDa
437	Thermostable carboxypeptidase	LMKG_00450	G2K5Z7|G2K5Z7_LISMN	57 kDa
438	Thioredoxin	LMKG_03120	G2K8V0|G2K8V0_LISMN	12 kDa
439	Thioredoxin family protein	LMKG_00592	G2KCR2|G2KCR2_LISMN	12 kDa
440	Thioredoxin reductase	LMKG_02560	G2K9M8|G2K9M8_LISMN	34 kDa
441	Threonine--tRNA ligase	thrS	G2KC50|G2KC50_LISMN	73 kDa
442	Thymidylate kinase	tmk	G2KBM5|G2KBM5_LISMN	23 kDa
443	Thymidylate synthase	thyA	G2K5Y6|G2K5Y6_LISMN	36 kDa
444	Transcription elongation factor GreA	greA	G2KBH5|G2KBH5_LISMN	17 kDa
445	Transcription elongation factor NusA	LMKG_00897	G2KA49|G2KA49_LISMN	42 kDa
446	Transcription termination/antitermination protein NusG	nusG	G2KB86|G2KB86_LISMN	20 kDa
447	Transcription-repair-coupling factor	mfd	G2KAP2|G2KAP2_LISMN	135 kDa
448	Transcriptional regulator	LMKG_01239	G2K5P3|G2K5P3_LISMN	25 kDa
449	Transcriptional regulator	LMKG_01361	G2K550|G2K550_LISMN	37 kDa
450	Transcriptional regulator	LMKG_01553	G2KC10|G2KC10_LISMN	29 kDa
451	Transcriptional regulator	LMKG_01624	G2KBU6|G2KBU6_LISMN	33 kDa
452	Transcriptional regulator	LMKG_01978	G2K7G0|G2K7G0_LISMN	26 kDa
453	Transcriptional regulator	LMKG_01988	G2KCZ6|G2KCZ6_LISMN	38 kDa
454	Transcriptional regulator	LMKG_02216	G2K9Y4|G2K9Y4_LISMN	32 kDa
455	Transcriptional regulator ZurR	LMKG_00770	G2KBC4|G2KBC4_LISMN	16 kDa
456	Transcriptional regulatory protein DegU	LMKG_01902	G2K7W5|G2K7W5_LISMN	24 kDa
457	Transcriptional repressor DeoR	LMKG_00331	G2K6R8|G2K6R8_LISMN	35 kDa
458	Transketolase	LMKG_00914	G2KA32|G2KA32_LISMN	72 kDa
459	Transketolase	LMKG_02997	G2KB34|G2KB34_LISMN	72 kDa
460	Translation initiation factor IF-1	infA	G2KAY4|G2KAY4_LISMN	8 kDa
461	Translation initiation factor IF-2	infB	G2KA52|G2KA52_LISMN	85 kDa
462	Translation initiation factor IF-3	infC	G2K5G7|G2K5G7_LISMN	19 kDa
463	Transport permease protein	LMKG_01944	G2K7J2|G2K7J2_LISMN	27 kDa
464	Transposition regulatory protein TnpC	LMKG_02176	G2KB53|G2KB53_LISMN	14 kDa
465	Trigger factor	tig	G2K9I4|G2K9I4_LISMN	48 kDa
466	Triosephosphate isomerase	tpiA	G2K9K7|G2K9K7_LISMN	27 kDa
467	Tryptophan--tRNA ligase	trpS	G2K7S8|G2K7S8_LISMN	37 kDa
468	Two-component sensor histidine kinase ResE	LMKG_00384	G2K6D9|G2K6D9_LISMN	67 kDa
469	Tyrosine recombinase XerC	xerC	G2K9J4|G2K9J4_LISMN	35 kDa
470	UDP-N-acetylglucosamine 1-carboxyvinyltransferase	murA	G2K9S6|G2K9S6_LISMN	46 kDa
471	UDP-N-acetylglucosamine 2-epimerase	LMKG_02494	G2KA98|G2KA98_LISMN	42 kDa
472	UDP-N-acetylmuramate--L-alanine ligase	murC	G2KCQ8|G2KCQ8_LISMN	50 kDa
473	UDP-N-acetylmuramoylalanine--D-glutamate ligase	murD	G2K6V8|G2K6V8_LISMN	50 kDa
474	UDP-N-acetylmuramyl pentapeptide phosphotransferase	LMKG_01967	G2K7H1|G2K7H1_LISMN	39 kDa
475	UPF0042 nucleotide-binding protein LMKG_02564	LMKG_02564	G2K9M4|G2K9M4_LISMN	34 kDa
476	UPF0145 protein LMKG_02766	LMKG_02766	G2KAN6|G2KAN6_LISMN	12 kDa
477	UPF0173 metal-dependent hydrolase LMKG_00629	LMKG_00629	G2KC68|G2KC68_LISMN	25 kDa
478	UPF0230 protein	LMKG_00475	G2K5X5|G2K5X5_LISMN	31 kDa
479	UPF0266 membrane protein LMKG_01097	LMKG_01097	G2K6I4|G2K6I4_LISMN	18 kDa
480	UPF0342 protein LMKG_00084	LMKG_00084	G2K834|G2K834_LISMN	14 kDa
481	UPF0356 protein LMKG_01896	LMKG_01896	G2K7X1|G2K7X1_LISMN	8 kDa
482	UPF0365 protein LMKG_01519	LMKG_01519	G2KCK5|G2KCK5_LISMN	34 kDa
483	Uncharacterized protein - similar to YhzC protein	LMKG_00037	G2K880|G2K880_LISMN	14 kDa
484	Uncharacterized protein - similar to a Pit accessory protein [Listeria monocytogenes str. Scott A]	LMKG_00058	G2K859|G2K859_LISMN	24 kDa
485	Uncharacterized protein - similar to a putative IolI protein	LMKG_00073	G2K845|G2K845_LISMN	32 kDa
486	Uncharacterized protein - probable general stress protein	LMKG_00091	G2K7U7|G2K7U7_LISMN	13 kDa
487	Uncharacterized protein - similar to a heme uptake protein IsdC	LMKG_00123	G2K7R6|G2K7R6_LISMN	22 kDa
488	Uncharacterized protein - probable cell surface protein	LMKG_00124	G2K7R5|G2K7R5_LISMN	63 kDa
489	Uncharacterized protein - similar to a putative phosphotriesterase	LMKG_00359	G2K6G2|G2K6G2_LISMN	34 kDa
490	Uncharacterized protein - similar to a tellurite resistance protein TelA [Listeria innocua]	LMKG_00362	G2K6F9|G2K6F9_LISMN	45 kDa
491	Uncharacterized protein - similar to aDNA-binding protein HU [Listeria monocytogenes EGD-e]	LMKG_00400	G2K6C6|G2K6C6_LISMN	10 kDa
492	Uncharacterized protein - similar to Zn-dependent protease [Listeria monocytogenes FSL F2-208]	LMKG_00415	G2K6B1|G2K6B1_LISMN	25 kDa
493	Uncharacterized protein - similar to YtfP protein [Listeria ivanovii FSL F6-596]	LMKG_00416	G2K6B0|G2K6B0_LISMN	46 kDa
494	Uncharacterized protein - similar to a putative secreted protein [Listeria marthii FSL S4-120]	LMKG_00551	G2KCV2|G2KCV2_LISMN	18 kDa
495	Uncharacterized protein - similar to a Putative aminopeptidase ytoP [Listeria monocytogenes SHL006]	LMKG_00590	G2KCR4|G2KCR4_LISMN	39 kDa
496	Uncharacterized protein - probable general stress protein	LMKG_00600	G2KC93|G2KC93_LISMN	16 kDa
497	Uncharacterized protein - probable general stress protein	LMKG_00601	G2KC92|G2KC92_LISMN	18 kDa
498	Uncharacterized protein - similar to a Rrf2 family protein [Listeria marthii FSL S4-120]	LMKG_00696	G2KBJ4|G2KBJ4_LISMN	16 kDa
499	Uncharacterized protein - similar to a putative membrane protein yrrS [Listeria monocytogenes Lm_1840]	LMKG_00718	G2KBH4|G2KBH4_LISMN	23 kDa
500	Uncharacterized protein - similar to YqhQ protein [Listeria monocytogenes str. Scott A]	LMKG_00865	G2KA80|G2KA80_LISMN	36 kDa
501	Uncharacterized protein - similar to a putative lipoprotein [Listeria monocytogenes FSL F6-684]	LMKG_00879	G2KA67|G2KA67_LISMN	42 kDa
502	Uncharacterized protein - similar to a putative secreted protein [Listeria marthii FSL S4-120]	LMKG_00885	G2KA61|G2KA61_LISMN	18 kDa
503	Uncharacterized protein - similar to a hypothetical protein lmo1257 [Listeria monocytogenes EGD-e]	LMKG_00966	G2K9H3|G2K9H3_LISMN	18 kDa
504	Uncharacterized protein - similar to single-stranded-DNA exonuclease [Macrococcus caseolyticus] (low sequence coverage/low identity)	LMKG_00991	G2K9F2|G2K9F2_LISMN	15 kDa
505	Uncharacterized protein - similar to a phage tail tape measure protein [Listeria monocytogenes]	LMKG_01001	G2K9E4|G2K9E4_LISMN	175 kDa
506	Uncharacterized protein	LMKG_01019	G2K9C6|G2K9C6_LISMN	7 kDa
507	Uncharacterized protein - probable ATP-dependent RNA helicase ddx27 (low sequence coverage/high identity)	LMKG_01084	G2K6J6|G2K6J6_LISMN	24 kDa
508	Uncharacterized protein - similar to a diacylglycerol kinase [Listeria monocytogenes]	LMKG_01103	G2K6H9|G2K6H9_LISMN	33 kDa
509	Uncharacterized protein - similar to a esterase family protein [Listeria monocytogenes FSL F2-208]	LMKG_01117	G2K684|G2K684_LISMN	22 kDa
510	Uncharacterized protein - similar to a Methyl-accepting chemotaxis protein	LMKG_01158	G2K648|G2K648_LISMN	66 kDa
511	Uncharacterized protein - similar to a flagellar hook protein [Listeria monocytogenes]	LMKG_01187	G2K620|G2K620_LISMN	39 kDa
512	Uncharacterized protein	LMKG_01188	G2K619|G2K619_LISMN	16 kDa
513	Uncharacterized protein	LMKG_01199	G2K5S8|G2K5S8_LISMN	13 kDa
514	Uncharacterized protein - probable membrane protein	LMKG_01235	G2K5P7|G2K5P7_LISMN	33 kDa
515	Uncharacterized protein	LMKG_01300	G2K5A7|G2K5A7_LISMN	20 kDa
516	Uncharacterized protein	LMKG_01305	G2K5A2|G2K5A2_LISMN	88 kDa
517	Uncharacterized protein - similar to a 50S rRNA methyltransferase [Listeria monocytogenes]	LMKG_01313	G2K596|G2K596_LISMN	45 kDa
518	Uncharacterized protein - similar to a 6-phosphogluconolactonase [Listeria monocytogenes]	LMKG_01337	G2K573|G2K573_LISMN	37 kDa
519	Uncharacterized protein - similar to a NAD(P)-dependent oxidoreductase [Listeria monocytogenes]	LMKG_01350	G2K561|G2K561_LISMN	45 kDa
520	Uncharacterized protein - similar to a alpha-galactosidase [Blautia producta] (low sequence coverage/low identity)	LMKG_01394	G2KD71|G2KD71_LISMN	16 kDa
521	Uncharacterized protein	LMKG_01430	G2KD40|G2KD40_LISMN	38 kDa
522	Uncharacterized protein	LMKG_01431	G2KD39|G2KD39_LISMN	35 kDa
523	Uncharacterized protein - similar to LytR/CpsA/Psr family transcriptional regulator [Listeria monocytogenes SHL009]	LMKG_01466	G2KCQ4|G2KCQ4_LISMN	34 kDa
524	Uncharacterized protein - similar to a module of peptide synthetase [Listeria monocytogenes]	LMKG_01470	G2KCQ0|G2KCQ0_LISMN	48 kDa
525	Uncharacterized protein - similar to a Listeria nuclear targeted protein A [Listeria monocytogenes]	LMKG_01471	G2KCP9|G2KCP9_LISMN	24 kDa
526	Uncharacterized protein - similar to YdhG protein [Listeria seeligeri FSL S4-171]	LMKG_01524	G2KCK0|G2KCK0_LISMN	14 kDa
527	Uncharacterized protein - similar to imelysin superfamily [Listeria marthii FSL S4-120]	LMKG_01546	G2KCH9|G2KCH9_LISMN	43 kDa
528	Uncharacterized protein	LMKG_01578	G2KBY7|G2KBY7_LISMN	55 kDa
529	Uncharacterized protein	LMKG_01607	G2KBW2|G2KBW2_LISMN	43 kDa
530	Uncharacterized protein - similar to YycH protein [Listeria marthii FSL S4-120]	LMKG_01630	G2KBU2|G2KBU2_LISMN	32 kDa
531	Uncharacterized protein - similar to RtcB protein [Listeria monocytogenes]	LMKG_01667	G2KB97|G2KB97_LISMN	44 kDa
532	Uncharacterized protein - similar to peptidase M28 [Listeria monocytogenes]	LMKG_01710	G2K8T4|G2K8T4_LISMN	39 kDa
533	Uncharacterized protein	LMKG_01812	G2K8D0|G2K8D0_LISMN	20 kDa
534	Uncharacterized protein - similar to a glycosyl transferase [Listeria monocytogenes]	LMKG_01829	G2K8B5|G2K8B5_LISMN	38 kDa
535	Uncharacterized protein - similar to YkuJ protein [Listeria marthii FSL S4-120]	LMKG_01916	G2K7V1|G2K7V1_LISMN	9 kDa
536	Uncharacterized protein - similar to a putative membrane-bound acyltransferase YkrP [Listeria monocytogenes]	LMKG_01929	G2K7K7|G2K7K7_LISMN	40 kDa
537	Uncharacterized protein	LMKG_02045	G2KCD3|G2KCD3_LISMN	8 kDa
538	Uncharacterized protein - similar to a guanine permease [Lactobacillus helveticus] (low sequence coverage/low identity)	LMKG_02056	G2KCC2|G2KCC2_LISMN	19 kDa
539	Uncharacterized protein - similar to putative bacteriocin [Listeria monocytogenes FSL F2-208]	LMKG_02059	G2KCC0|G2KCC0_LISMN	14 kDa
540	Uncharacterized protein	LMKG_02156	G2KBL8|G2KBL8_LISMN	20 kDa
541	Uncharacterized protein - similar to Protease HtpX homolog [Listeria monocytogenes] (low sequence coverage/high identity)	LMKG_02187	G2KAG8|G2KAG8_LISMN	10 kDa
542	Uncharacterized protein - similar to gp16 protein [Listeria innocua FSL S4-378]	LMKG_02202	G2K9Z8|G2K9Z8_LISMN	43 kDa
543	Uncharacterized protein - similar to type VII secretion protein EssB [Listeria innocua ATCC 33091]	LMKG_02267	G2K9T5|G2K9T5_LISMN	46 kDa
544	Uncharacterized protein	LMKG_02351	G2K7F2|G2K7F2_LISMN	37 kDa
545	Uncharacterized protein	LMKG_02551	G2K9N7|G2K9N7_LISMN	47 kDa
546	Uncharacterized protein - similar to cellobiose phosphorylase [Listeria monocytogenes]	LMKG_02625	G2KDD9|G2KDD9_LISMN	123 kDa
547	Uncharacterized protein - probable outer surface protein	LMKG_02635	G2KDC9|G2KDC9_LISMN	41 kDa
548	Uncharacterized protein - similar to a flavodoxin [Listeria monocytogenes EGD-e]	LMKG_02644	G2KDC0|G2KDC0_LISMN	16 kDa
549	Uncharacterized protein - similar to frataxin; iron chaperone [Listeria monocytogenes]	LMKG_02707	G2K949|G2K949_LISMN	6 kDa
550	Uncharacterized protein - similar to a putative lipoprotein [Listeria marthii FSL S4-120]	LMKG_02726	G2K933|G2K933_LISMN	40 kDa
551	Uncharacterized protein - similar to hemolysin D [Listeria monocytogenes]	LMKG_02782	G2KAM1|G2KAM1_LISMN	24 kDa
552	Uncharacterized protein - similar to Cell wall-binding protein yocH precursor [Bhargavaea cecembensis] (High coverage/Low identity)	LMKG_02789	G2KAL4|G2KAL4_LISMN	44 kDa
553	Uncharacterized protein	LMKG_02865	G2KB11|G2KB11_LISMN	33 kDa
554	Uncharacterized protein similar to na adhesin [Listeria monocytogenes]	LMKG_02966	G2KCX4|G2KCX4_LISMN	37 kDa
555	Uncharacterized protein - similar to Plectin [Listeria monocytogenes]	LMKG_02988	G2KB43|G2KB43_LISMN	32 kDa
556	Uncharacterized protein - similar to cation:proton antiporter [Listeria monocytogenes]	LMKG_03030	G2K900|G2K900_LISMN	23 kDa
557	Uncharacterized protein - similar to peptidoglycan-binding protein [Listeria monocytogenes]	LMKG_03075	G2K5I1|G2K5I1_LISMN	87 kDa
558	Uncharacterized protein - similar to ManO protein [Listeria monocytogenes FSL F2-208]	LMKG_03144	G2K9X4|G2K9X4_LISMN	16 kDa
559	Uncharacterized protein - similar to NADH-quinone oxidoreductase subunit N [Listeria monocytogenes] (low sequence coverage/high identity)	LMKG_03148	G2KB94|G2KB94_LISMN	25 kDa
560	Uncharacterized protein - similar to beta-lactamase [Listeria monocytogenes]	LMKG_03171	G2K7F7|G2K7F7_LISMN	41 kDa
561	Uncharacterized protein - similar to lipid kinase [Listeria monocytogenes]	LMKG_03215	G2KAB8|G2KAB8_LISMN	33 kDa
562	Universal stress protein	LMKG_00625	G2KC71|G2KC71_LISMN	17 kDa
563	Uracil phosphoribosyltransferase	LMKG_02493	G2KA99|G2KA99_LISMN	17 kDa
564	Uridylate kinase	pyrH	G2KA40|G2KA40_LISMN	26 kDa
565	UvrABC system protein A	uvrA	G2K9N8|G2K9N8_LISMN	106 kDa
566	UvrABC system protein C	uvrC	G2K8V1|G2K8V1_LISMN	69 kDa
567	Valine--tRNA ligase	valS	G2KC43|G2KC43_LISMN	102 kDa
568	Vitamin-B12 independent methionine synthase	LMKG_02453	G2K6Q0|G2K6Q0_LISMN	42 kDa
569	dTDP-4-dehydrorhamnose reductase	LMKG_01836	G2K827|G2K827_LISMN	31 kDa
570	dTDP-glucose 4,6-dehydratase	LMKG_01837	G2K826|G2K826_LISMN	37 kDa
571	tRNA modification GTPase MnmE	mnmE	G2KCF6|G2KCF6_LISMN	50 kDa
572	tRNA pseudouridine synthase B	truB	G2KA55|G2KA55_LISMN	34 kDa
573	tRNA uridine 5-carboxymethylaminomethyl modification enzyme MnmG	mnmG	G2KCF5|G2KCF5_LISMN	70 kDa
574	tRNA(Ile)-lysidine synthase	tilS	G2KB59|G2KB59_LISMN	74 kDa
575	tRNA-binding domain-containing protein	LMKG_00594	G2KCR0|G2KCR0_LISMN	22 kDa
576	tRNA-specific 2-thiouridylase MnmA	mnmA	G2KBJ1|G2KBJ1_LISMN	42 kDa
	1 When possible, uncharacterized proteins were annotated according to their Blastp best hit the NCBI nonreduntant porotein database.

## Sheet: Protein report
Supplementary Table 1 - Overview of MS data and protein/peptide identification reports of nisin-treated and non-treated L. monocytogenes ATCC 7644 samples. Complete list of identified proteins per sample prior to Scaffold validation.
	Biological sample	Protein name	Protein accession numbers	Protein molecular weight (Da)	Protein identification probability	Exclusive unique peptide count	Exclusive unique spectrum count	Total spectrum count	Percentage of total spectra	Percentage sequence coverage
1	CA	10 kDa chaperonin	G2K768|G2K768_LISMN	10064.70	100.00%	6	6	79	0.48%	74.50%
2	CA	2,3,4,5-tetrahydropyridine-2,6-dicarboxylate N-acetyltransferase	G2K7V4|G2K7V4_LISMN	24834.30	98.70%	1	1	6	0.04%	5.93%
3	CA	2,3-bisphosphoglycerate-independent phosphoglycerate mutase	G2K9K6|G2K9K6_LISMN	56140.50	100.00%	9	11	93	0.56%	22.20%
4	CA	2-oxoisovalerate dehydrogenase E1 component	G2KAQ4|G2KAQ4_LISMN	36350.70	15.00%	1	1	1	0.01%	3.63%
5	CA	2-oxoisovalerate dehydrogenase E1 component	G2KAQ5|G2KAQ5_LISMN	35738.00	88.60%	1	1	1	0.01%	3.36%
6	CA	2-succinyl-5-enolpyruvyl-6-hydroxy-3-cyclohexene-1-carboxylate synthase	G2KCX8|G2KCX8_LISMN	64687.50	26.60%	1	1	7	0.04%	2.59%
7	CA	30S ribosomal protein S1	G2K6D0|G2K6D0_LISMN	41430.50	100.00%	5	5	17	0.10%	22.30%
8	CA	30S ribosomal protein S10	G2KB07|G2KB07_LISMN	14337.20	100.00%	3	4	43	0.26%	35.20%
9	CA	30S ribosomal protein S11	G2KAY1|G2KAY1_LISMN	13786.00	100.00%	4	5	38	0.23%	35.70%
10	CA	30S ribosomal protein S12	G2KB30|G2KB30_LISMN	15184.00	100.00%	3	3	29	0.18%	21.20%
11	CA	30S ribosomal protein S13	G2KAY2|G2KAY2_LISMN	13709.50	98.70%	1	1	4	0.02%	7.44%
12	CA	30S ribosomal protein S15	G2KA57|G2KA57_LISMN	10631.50	99.90%	2	2	4	0.02%	18.00%
13	CA	30S ribosomal protein S16	G2K5H9|G2K5H9_LISMN	10365.70	100.00%	2	2	25	0.15%	28.90%
14	CA	30S ribosomal protein S17	G2KAZ7|G2KAZ7_LISMN	10035.60	100.00%	2	2	4	0.02%	23.00%
15	CA	30S ribosomal protein S19	G2KB02|G2KB02_LISMN	10475.00	98.70%	1	1	5	0.03%	19.60%
16	CA	30S ribosomal protein S2	G2KCW1|G2KCW1_LISMN	28375.40	100.00%	6	8	88	0.53%	43.40%
17	CA	30S ribosomal protein S20	G2KBF9|G2KBF9_LISMN	9169.10	100.00%	3	3	12	0.07%	33.30%
18	CA	30S ribosomal protein S21	G2KBE8|G2KBE8_LISMN	8056.50	100.00%	2	2	5	0.03%	27.90%
19	CA	30S ribosomal protein S3	G2KB00|G2KB00_LISMN	24542.50	100.00%	3	3	13	0.08%	19.30%
20	CA	30S ribosomal protein S4	G2KC87|G2KC87_LISMN	22707.30	100.00%	5	5	31	0.19%	35.00%
21	CA	30S ribosomal protein S5	G2KAY9|G2KAY9_LISMN	17455.80	100.00%	3	4	53	0.32%	20.40%
22	CA	30S ribosomal protein S6	G2K9A6|G2K9A6_LISMN	11507.90	100.00%	4	4	90	0.54%	43.30%
23	CA	30S ribosomal protein S7	G2KB29|G2KB29_LISMN	17817.20	100.00%	5	6	61	0.37%	30.80%
24	CA	30S ribosomal protein S8	G2KAZ2|G2KAZ2_LISMN	14644.60	100.00%	5	7	54	0.33%	40.90%
25	CA	30S ribosomal protein S9	G2KAF8|G2KAF8_LISMN	14371.80	100.00%	2	2	14	0.08%	20.00%
26	CA	3-oxoacyl-[acyl-carrier protein] reductase	G2K5I9|G2K5I9_LISMN	26248.70	99.60%	3	3	11	0.07%	19.00%
27	CA	3-oxoacyl-[acyl-carrier-protein] synthase 2	G2K7T1|G2K7T1_LISMN	44280.90	100.00%	4	5	25	0.15%	16.50%
28	CA	3-oxoacyl-[acyl-carrier-protein] synthase 3	G2K7T2|G2K7T2_LISMN	33971.70	98.70%	1	1	4	0.02%	6.73%
29	CA	50S ribosomal protein L1	G2KB89|G2KB89_LISMN	24532.20	100.00%	5	5	36	0.22%	27.50%
30	CA	50S ribosomal protein L10	G2KB90|G2KB90_LISMN	17693.70	100.00%	4	5	34	0.21%	43.40%
31	CA	50S ribosomal protein L11	G2KB88|G2KB88_LISMN	14860.50	100.00%	3	3	39	0.24%	27.00%
32	CA	50S ribosomal protein L13	G2KAF9|G2KAF9_LISMN	16200.30	100.00%	2	2	9	0.05%	13.10%
33	CA	50S ribosomal protein L14	G2KAZ6|G2KAZ6_LISMN	13226.20	100.00%	2	2	22	0.13%	18.90%
34	CA	50S ribosomal protein L15	G2KAY7|G2KAY7_LISMN	15781.70	100.00%	2	2	28	0.17%	21.20%
35	CA	50S ribosomal protein L16	G2KAZ9|G2KAZ9_LISMN	16138.30	100.00%	3	4	36	0.22%	33.30%
36	CA	50S ribosomal protein L17	G2KAX9|G2KAX9_LISMN	15215.10	100.00%	3	3	15	0.09%	20.70%
37	CA	50S ribosomal protein L18	G2KAZ0|G2KAZ0_LISMN	13952.10	100.00%	2	2	28	0.17%	24.60%
38	CA	50S ribosomal protein L19	G2K5G9|G2K5G9_LISMN	13117.60	100.00%	2	3	15	0.09%	24.60%
39	CA	50S ribosomal protein L2	G2KB03|G2KB03_LISMN	30506.30	100.00%	6	7	195	1.18%	33.60%
40	CA	50S ribosomal protein L20	G2K5G5|G2K5G5_LISMN	13688.30	98.70%	1	3	29	0.18%	17.60%
41	CA	50S ribosomal protein L21	G2KC33|G2KC33_LISMN	11213.90	100.00%	4	4	44	0.27%	47.10%
42	CA	50S ribosomal protein L23	G2KB04|G2KB04_LISMN	10915.70	100.00%	2	2	16	0.10%	26.60%
43	CA	50S ribosomal protein L24	G2KAZ5|G2KAZ5_LISMN	11179.20	98.70%	1	2	21	0.13%	9.71%
44	CA	50S ribosomal protein L25	G2KAN9|G2KAN9_LISMN	22653.20	100.00%	3	3	15	0.09%	17.90%
45	CA	50S ribosomal protein L27	G2KC31|G2KC31_LISMN	10551.10	99.90%	2	3	14	0.08%	11.50%
46	CA	50S ribosomal protein L28	G2K5J8|G2K5J8_LISMN	6991.30	26.80%	1	1	1	0.01%	14.50%
47	CA	50S ribosomal protein L29	G2KAZ8|G2KAZ8_LISMN	7401.90	100.00%	3	3	58	0.35%	55.60%
48	CA	50S ribosomal protein L3	G2KB06|G2KB06_LISMN	22825.20	100.00%	7	9	652	3.93%	56.50%
49	CA	50S ribosomal protein L30	G2KAY8|G2KAY8_LISMN	6492.70	16.10%	1	1	1	0.01%	16.90%
50	CA	50S ribosomal protein L31 type B	G2KAA9|G2KAA9_LISMN	9258.60	100.00%	2	2	15	0.09%	30.90%
51	CA	50S ribosomal protein L33	G2KA62|G2KA62_LISMN	6007.10	98.70%	1	1	6	0.04%	26.50%
52	CA	50S ribosomal protein L36	G2KAY3|G2KAY3_LISMN	4323.20	98.70%	1	2	11	0.07%	24.30%
53	CA	50S ribosomal protein L4	G2KB05|G2KB05_LISMN	22603.40	100.00%	4	4	41	0.25%	34.30%
54	CA	50S ribosomal protein L5	G2KAZ4|G2KAZ4_LISMN	19995.70	100.00%	8	10	89	0.54%	62.00%
55	CA	50S ribosomal protein L6	G2KAZ1|G2KAZ1_LISMN	19400.10	100.00%	5	6	37	0.22%	38.20%
56	CA	50S ribosomal protein L7/L12	G2KB91|G2KB91_LISMN	12469.30	100.00%	6	6	679	4.10%	72.50%
57	CA	50S ribosomal protein L9	G2K9B5|G2K9B5_LISMN	16164.20	100.00%	2	2	5	0.03%	15.50%
58	CA	5-methyltetrahydropteroyltriglutamate--homocysteine methyltransferase	G2KCY4|G2KCY4_LISMN	86237.50	14.10%	1	1	1	0.01%	1.57%
59	CA	60 kDa chaperonin	G2K767|G2K767_LISMN	57367.10	100.00%	17	21	350	2.11%	46.70%
60	CA	6-phosphogluconate dehydrogenase, decarboxylating	G2KAQ8|G2KAQ8_LISMN	52417.20	100.00%	2	2	20	0.12%	9.11%
61	CA	ABC transporter	G2K556|G2K556_LISMN	33563.10	100.00%	4	4	15	0.09%	19.30%
62	CA	ABC transporter	G2KBI4|G2KBI4_LISMN	25713.80	20.10%	1	1	1	0.01%	4.33%
63	CA	ABC transporter	G2KCT9|G2KCT9_LISMN	33809.20	20.40%	1	1	2	0.01%	2.61%
64	CA	ABC transporter	G2KDD5|G2KDD5_LISMN	25873.40	84.60%	1	1	6	0.04%	5.75%
65	CA	ABC transporter, ATP-binding protein	G2KBP6|G2KBP6_LISMN	65099.90	81.80%	1	1	1	0.01%	2.76%
66	CA	Acetate kinase	G2KC72|G2KC72_LISMN	44766.90	100.00%	3	5	23	0.14%	11.90%
67	CA	Acetolactate synthase	G2K6S8|G2K6S8_LISMN	61711.80	100.00%	12	14	72	0.43%	31.90%
68	CA	Acetyl-CoA carboxylase biotin carboxylase subunit	G2KA84|G2KA84_LISMN	49930.10	98.70%	1	1	7	0.04%	2.86%
69	CA	Acetyltransferase	G2KCK8|G2KCK8_LISMN	15964.80	24.80%	1	1	1	0.01%	6.38%
70	CA	Aconitate hydratase	G2KCU4|G2KCU4_LISMN	98308.40	98.70%	1	1	13	0.08%	2.11%
71	CA	Actin-assembly inducing protein	G2KAN2|G2KAN2_LISMN	70351.50	98.70%	1	1	1	0.01%	3.29%
72	CA	Adenine deaminase	G2K5C4|G2K5C4_LISMN	62125.70	5.20%	1	1	1	0.01%	1.90%
73	CA	Adenylate kinase	G2KAY5|G2KAY5_LISMN	24264.40	99.90%	2	2	5	0.03%	9.77%
74	CA	Adenylosuccinate synthetase	G2K9S9|G2K9S9_LISMN	47605.90	98.70%	1	1	31	0.19%	4.42%
75	CA	Alanine dehydrogenase	G2KC70|G2KC70_LISMN	39610.70	98.70%	1	1	11	0.07%	7.57%
76	CA	Alanine--tRNA ligase	G2KBI3|G2KBI3_LISMN	97978.60	99.90%	3	3	9	0.05%	5.01%
77	CA	Aldehyde-alcohol dehydrogenase	G2KCT7|G2KCT7_LISMN	94683.60	100.00%	15	17	173	1.04%	25.60%
78	CA	Aldose epimerase	G2KA10|G2KA10_LISMN	33073.20	99.60%	2	2	8	0.05%	7.93%
79	CA	Alkylphosphonate utilization operon protein PhnA	G2KCI3|G2KCI3_LISMN	12176.10	98.70%	1	1	2	0.01%	15.30%
80	CA	Alpha-acetolactate decarboxylase	G2K6R4|G2K6R4_LISMN	26769.20	98.70%	1	2	15	0.09%	7.11%
81	CA	Amino acid ABC transporter, amino acid-binding/permease	G2K861|G2K861_LISMN	53126.80	53.50%	1	1	2	0.01%	1.44%
82	CA	Aminopeptidase	G2KC94|G2KC94_LISMN	41066.70	100.00%	3	3	12	0.07%	9.19%
83	CA	Aminopeptidase	G2KDC1|G2KDC1_LISMN	44959.80	98.70%	1	1	4	0.02%	3.41%
84	CA	Aminotransferase	G2K8Y6|G2K8Y6_LISMN	44192.10	31.30%	1	1	9	0.05%	1.80%
85	CA	Anaerobic ribonucleoside-triphosphate reductase	G2KBB9|G2KBB9_LISMN	82168.80	95.60%	2	2	3	0.02%	2.93%
86	CA	Arginine--tRNA ligase	G2KAC2|G2KAC2_LISMN	62838.60	98.70%	1	1	8	0.05%	4.14%
87	CA	Asparagine synthetase	G2KCW6|G2KCW6_LISMN	71901.40	98.70%	1	1	23	0.14%	3.70%
88	CA	Asparagine--tRNA ligase	G2K607|G2K607_LISMN	49000.00	100.00%	2	2	3	0.02%	7.21%
89	CA	Aspartate-semialdehyde dehydrogenase	G2KAW9|G2KAW9_LISMN	37627.40	98.70%	1	1	8	0.05%	7.20%
90	CA	Aspartate--tRNA ligase	G2KBJ8|G2KBJ8_LISMN	66385.10	100.00%	2	2	9	0.05%	6.26%
91	CA	Aspartyl/glutamyl-tRNA(Asn/Gln) amidotransferase subunit B	G2K5D6|G2K5D6_LISMN	53238.20	98.70%	1	1	3	0.02%	2.94%
92	CA	ATP synthase gamma chain	G2KA91|G2KA91_LISMN	32254.80	98.70%	1	1	5	0.03%	6.55%
93	CA	ATP synthase subunit alpha	G2KA92|G2KA92_LISMN	55088.10	100.00%	5	5	24	0.15%	16.90%
94	CA	ATP synthase subunit beta	G2KA90|G2KA90_LISMN	51608.80	100.00%	7	7	54	0.33%	25.40%
95	CA	ATP synthase subunit delta	G2KA93|G2KA93_LISMN	20303.20	98.70%	1	1	18	0.11%	7.82%
96	CA	ATP-dependent 6-phosphofructokinase	G2KC62|G2KC62_LISMN	34421.40	100.00%	3	3	17	0.10%	12.90%
97	CA	ATP-dependent Clp protease ATP-binding subunit ClpX	G2K9I5|G2K9I5_LISMN	46400.00	100.00%	2	2	5	0.03%	6.92%
98	CA	ATP-dependent Clp protease proteolytic subunit	G2K9L8|G2K9L8_LISMN	21620.30	98.70%	1	1	5	0.03%	6.06%
99	CA	ATP-dependent RNA helicase DeaD	G2K702|G2K702_LISMN	57311.50	100.00%	5	5	18	0.11%	12.10%
100	CA	ATP-dependent zinc metalloprotease FtsH	G2KB60|G2KB60_LISMN	76239.80	100.00%	3	4	38	0.23%	7.24%
101	CA	BadF/BadG/BcrA/BcrD ATPase	G2K6J3|G2K6J3_LISMN	163032.50	75.10%	2	2	2	0.01%	1.83%
102	CA	Beta-glucosidase	G2KBA1|G2KBA1_LISMN	55601.70	23.30%	1	1	2	0.01%	1.44%
103	CA	Bifunctional protein FolD	G2KA87|G2KA87_LISMN	30906.90	98.70%	1	1	19	0.12%	5.63%
104	CA	Bifunctional protein GlmU	G2KAM6|G2KAM6_LISMN	49810.20	26.30%	1	1	1	0.01%	3.50%
105	CA	Branched-chain-amino-acid aminotransferase	G2K7J0|G2K7J0_LISMN	37377.30	98.70%	1	1	3	0.02%	4.42%
106	CA	Cadmium-translocating P-type ATPase	G2K5N5|G2K5N5_LISMN	67706.80	50.40%	1	1	1	0.01%	1.28%
107	CA	Catabolite control protein A	G2KC90|G2KC90_LISMN	36983.90	98.70%	1	1	1	0.01%	2.99%
108	CA	Cation transport ATPase	G2K6P6|G2K6P6_LISMN	95661.40	31.50%	1	1	1	0.01%	1.14%
109	CA	CBS domain-containing protein	G2K568|G2K568_LISMN	23562.20	98.70%	1	1	7	0.04%	6.16%
110	CA	Cell cycle protein GpsB	G2K5Z9|G2K5Z9_LISMN	12883.80	100.00%	3	4	40	0.24%	46.00%
111	CA	Cell division initiation protein	G2K6U2|G2K6U2_LISMN	20349.80	100.00%	4	4	29	0.18%	28.60%
112	CA	Cell division protein DivIB	G2K6V6|G2K6V6_LISMN	30498.50	15.20%	1	1	2	0.01%	7.04%
113	CA	Cell division protein ftsA	G2K6V5|G2K6V5_LISMN	45930.30	98.70%	1	1	2	0.01%	5.16%
114	CA	Cell division protein FtsL	G2K6W2|G2K6W2_LISMN	13655.10	48.30%	1	1	4	0.02%	6.67%
115	CA	Cell division protein FtsZ	G2K6V4|G2K6V4_LISMN	41350.30	100.00%	2	2	7	0.04%	7.42%
116	CA	Cell shape-determining protein MreC	G2KC38|G2KC38_LISMN	32095.20	89.20%	1	1	4	0.02%	6.78%
117	CA	Chaperone protein DnaK	G2KBF2|G2KBF2_LISMN	66145.30	100.00%	17	22	315	1.90%	38.80%
118	CA	Chemotaxis protein CheV	G2K614|G2K614_LISMN	34248.00	98.70%	1	1	11	0.07%	3.31%
119	CA	Chorismate synthase	G2K6C0|G2K6C0_LISMN	42171.60	98.70%	1	1	9	0.05%	8.25%
120	CA	ClpB protein	G2K7T6|G2K7T6_LISMN	97566.10	98.70%	1	1	11	0.07%	2.42%
121	CA	Cobalamin biosynthesis protein CobD	G2K8Q9|G2K8Q9_LISMN	34757.10	29.10%	1	1	8	0.05%	4.13%
122	CA	Cold shock protein	G2K6T8|G2K6T8_LISMN	7297.80	98.70%	1	1	374	2.26%	25.80%
123	CA	Cold shock protein	G2KAP6|G2KAP6_LISMN	7265.60	100.00%	3	3	187	1.13%	68.20%
124	CA	CTP synthase	G2KAC0|G2KAC0_LISMN	59568.00	100.00%	3	3	11	0.07%	8.08%
125	CA	Cysteine synthase	G2KB63|G2KB63_LISMN	32218.80	100.00%	10	11	87	0.53%	45.50%
126	CA	Cytidine deaminase	G2KBE2|G2KBE2_LISMN	14083.10	98.70%	1	1	1	0.01%	9.92%
127	CA	DAK2 domain-containing protein	G2K5J6|G2K5J6_LISMN	59354.10	100.00%	2	2	7	0.04%	7.97%
128	CA	D-alanine--D-alanine ligase	G2K6Z1|G2K6Z1_LISMN	40670.20	100.00%	2	2	12	0.07%	13.20%
129	CA	Deoxyribodipyrimidine photolyase	G2K5A3|G2K5A3_LISMN	55430.90	10.00%	1	1	1	0.01%	1.93%
130	CA	Deoxyribose-phosphate aldolase	G2K6R7|G2K6R7_LISMN	23537.00	98.70%	1	1	13	0.08%	13.00%
131	CA	Dihydrolipoamide acetyltransferase	G2K7Z7|G2K7Z7_LISMN	58194.30	100.00%	9	11	138	0.83%	28.50%
132	CA	Dihydrolipoyl dehydrogenase	G2K7Z8|G2K7Z8_LISMN	49488.20	100.00%	5	7	91	0.55%	18.00%
133	CA	Dipeptidase PepV	G2KCS3|G2KCS3_LISMN	51850.70	100.00%	2	2	16	0.10%	7.66%
134	CA	D-isomer specific 2-hydroxyacid dehydrogenase	G2KCG9|G2KCG9_LISMN	44156.10	17.10%	1	1	1	0.01%	1.49%
135	CA	DNA polymerase	G2KC56|G2KC56_LISMN	98452.10	98.70%	1	1	2	0.01%	3.09%
136	CA	DNA polymerase III PolC-type	G2KA47|G2KA47_LISMN	162738.80	65.10%	1	1	1	0.01%	0.49%
137	CA	DNA polymerase III subunit beta	G2K965|G2K965_LISMN	42430.90	98.70%	1	1	13	0.08%	4.20%
138	CA	DNA replication and repair protein RecF	G2K968|G2K968_LISMN	42257.00	29.10%	1	1	1	0.01%	2.16%
139	CA	DNA translocase ftsK	G2KAR8|G2KAR8_LISMN	77316.00	98.70%	1	1	2	0.01%	2.86%
140	CA	DNA-binding domain-containing protein	G2KAS7|G2KAS7_LISMN	34193.80	100.00%	2	2	6	0.04%	8.09%
141	CA	DNA-binding protein	G2KCD6|G2KCD6_LISMN	28923.50	98.70%	1	1	6	0.04%	5.16%
142	CA	DNA-directed RNA polymerase subunit alpha	G2KAY0|G2KAY0_LISMN	34906.80	100.00%	5	6	77	0.47%	23.20%
143	CA	DNA-directed RNA polymerase subunit beta	G2KB98|G2KB98_LISMN	132606.80	100.00%	10	11	70	0.42%	15.00%
144	CA	DNA-directed RNA polymerase subunit beta'	G2KB99|G2KB99_LISMN	134802.10	100.00%	9	9	47	0.28%	10.90%
145	CA	Elongation factor 4	G2KBF8|G2KBF8_LISMN	67825.50	98.70%	1	1	13	0.08%	2.47%
146	CA	Elongation factor G	G2KB28|G2KB28_LISMN	76850.30	100.00%	13	16	195	1.18%	31.10%
147	CA	Elongation factor Ts	G2KCW0|G2KCW0_LISMN	32638.00	100.00%	14	18	196	1.18%	59.20%
148	CA	Elongation factor Tu	G2KB27|G2KB27_LISMN	43341.90	100.00%	14	19	513	3.10%	43.80%
149	CA	Endopeptidase subunit Clp ATP-binding C	G2KB72|G2KB72_LISMN	91168.20	99.70%	1	1	4	0.02%	3.29%
150	CA	Enolase	G2K9K5|G2K9K5_LISMN	46473.80	100.00%	18	25	776	4.68%	64.70%
151	CA	Enoyl-[acyl-carrier-protein] reductase [NADH]	G2K7I2|G2K7I2_LISMN	28295.00	100.00%	2	2	9	0.05%	11.50%
152	CA	Exodeoxyribonuclease 7 small subunit	G2KAP4|G2KAP4_LISMN	8267.60	76.20%	1	1	2	0.01%	21.30%
153	CA	Flagellar biosynthesis protein FlhA	G2K5S4|G2K5S4_LISMN	76236.40	28.80%	1	1	1	0.01%	1.30%
154	CA	Flagellar motor switch protein G	G2K639|G2K639_LISMN	41479.90	44.60%	1	1	2	0.01%	4.08%
155	CA	Foldase protein PrsA	G2K830|G2K830_LISMN	32699.30	100.00%	5	5	36	0.22%	24.60%
156	CA	Formamidopyrimidine-DNA glycosylase	G2KC55|G2KC55_LISMN	30772.00	26.30%	1	1	1	0.01%	4.03%
157	CA	Formate--tetrahydrofolate ligase	G2K5Y8|G2K5Y8_LISMN	58637.40	99.70%	2	2	4	0.02%	5.87%
158	CA	Fructose-bisphosphate aldolase class II	G2KAB7|G2KAB7_LISMN	30067.20	100.00%	10	14	251	1.51%	64.80%
159	CA	Fumarate reductase flavoprotein subunit	G2KC05|G2KC05_LISMN	54464.20	100.00%	6	6	48	0.29%	17.40%
160	CA	Galactitol-specific PTS enzyme IIA component	G2KB41|G2KB41_LISMN	17170.70	48.20%	1	1	2	0.01%	7.79%
161	CA	Gamma-glutamyl phosphate reductase	G2K9H5|G2K9H5_LISMN	45510.40	98.70%	1	1	4	0.02%	3.61%
162	CA	Glucokinase	G2KA66|G2KA66_LISMN	33713.60	98.70%	1	1	5	0.03%	3.73%
163	CA	Glucosamine-6-phosphate deaminase	G2K7G9|G2K7G9_LISMN	25511.50	98.70%	1	1	5	0.03%	12.80%
164	CA	Glucose-1-phosphate thymidylyltransferase	G2K824|G2K824_LISMN	32232.30	100.00%	3	3	6	0.04%	11.80%
165	CA	Glucose-6-phosphate isomerase	G2K8Y3|G2K8Y3_LISMN	49898.20	100.00%	7	8	108	0.65%	24.90%
166	CA	Glutamate-1-semialdehyde 2,1-aminomutase	G2KD95|G2KD95_LISMN	46102.20	98.70%	1	1	9	0.05%	3.01%
167	CA	Glutamine ABC transporter	G2K6Q2|G2K6Q2_LISMN	53287.30	15.60%	1	1	1	0.01%	1.46%
168	CA	Glutamine ABC transporter	G2K6Q3|G2K6Q3_LISMN	26675.30	18.80%	1	1	1	0.01%	5.37%
169	CA	Glutamine synthetase	G2KA26|G2KA26_LISMN	50463.60	100.00%	2	2	5	0.03%	7.21%
170	CA	Glutamine--fructose-6-phosphate aminotransferase [isomerizing]	G2K651|G2K651_LISMN	65756.00	100.00%	5	5	26	0.16%	12.10%
171	CA	Glutamyl-tRNA(Gln) amidotransferase subunit A	G2K5D7|G2K5D7_LISMN	52354.10	100.00%	2	2	8	0.05%	5.38%
172	CA	Glyceraldehyde-3-phosphate dehydrogenase	G2K9K9|G2K9K9_LISMN	36286.10	100.00%	12	15	615	3.71%	53.00%
173	CA	Glycine betaine/L-proline ABC transporter	G2K7V7|G2K7V7_LISMN	43627.80	99.90%	2	3	10	0.06%	10.10%
174	CA	Glycine cleavage system H protein	G2K942|G2K942_LISMN	13801.30	100.00%	2	2	13	0.08%	29.60%
175	CA	Glycosyl transferase	G2K544|G2K544_LISMN	47400.00	51.70%	2	2	3	0.02%	5.29%
176	CA	GMP synthase [glutamine-hydrolyzing]	G2K8C0|G2K8C0_LISMN	58114.90	100.00%	4	4	12	0.07%	10.40%
177	CA	GTPase Der	G2K6C9|G2K6C9_LISMN	49145.10	100.00%	2	2	6	0.04%	5.50%
178	CA	GTP-binding protein TypA	G2K810|G2K810_LISMN	68729.10	100.00%	2	2	12	0.07%	6.54%
179	CA	GTP-sensing transcriptional pleiotropic repressor CodY	G2KA07|G2KA07_LISMN	28746.00	100.00%	2	2	4	0.02%	10.80%
180	CA	Heptaprenyl diphosphate synthase	G2K6C2|G2K6C2_LISMN	35755.20	89.80%	1	1	2	0.01%	3.12%
181	CA	Heptaprenyl diphosphate synthase subunit 1 superfamily	G2K6C4|G2K6C4_LISMN	29153.10	40.70%	1	1	1	0.01%	3.53%
182	CA	Hydrolase	G2KBB2|G2KBB2_LISMN	30352.80	98.70%	1	1	5	0.03%	6.30%
183	CA	Hydroxymethylglutaryl-CoA synthase	G2KAU7|G2KAU7_LISMN	43246.50	98.70%	1	1	11	0.07%	6.44%
184	CA	Inosine-5'-monophosphate dehydrogenase	G2KCA1|G2KCA1_LISMN	52556.30	100.00%	10	10	89	0.54%	32.60%
185	CA	Inositol monophosphatase	G2K809|G2K809_LISMN	20410.40	29.90%	1	1	2	0.01%	4.28%
186	CA	Intracellular protease 1	G2K867|G2K867_LISMN	19073.00	98.70%	1	1	13	0.08%	10.40%
187	CA	Invasion associated protein p60	G2K597|G2K597_LISMN	50555.80	100.00%	2	2	5	0.03%	5.58%
188	CA	Iron-sulfur cluster assembly protein SufD	G2K931|G2K931_LISMN	48101.30	98.70%	1	1	4	0.02%	2.54%
189	CA	Isoleucine--tRNA ligase	G2K6U1|G2K6U1_LISMN	103852.80	20.30%	1	1	1	0.01%	0.87%
190	CA	Isopentenyl-diphosphate delta-isomerase	G2KAR5|G2KAR5_LISMN	39491.10	94.00%	1	1	15	0.09%	2.51%
191	CA	Leucine--tRNA ligase	G2KCW3|G2KCW3_LISMN	91898.60	98.70%	1	1	2	0.01%	1.49%
192	CA	LexA repressor	G2KA29|G2KA29_LISMN	22638.70	98.70%	1	1	2	0.01%	10.30%
193	CA	Lipoyl-[GcvH]:protein N-lipoyltransferase	G2KAC7|G2KAC7_LISMN	30960.40	36.30%	1	1	4	0.02%	5.76%
194	CA	L-lactate dehydrogenase	G2KAN8|G2KAN8_LISMN	34193.00	100.00%	9	12	74	0.45%	33.90%
195	CA	Lysine--tRNA ligase	G2KB68|G2KB68_LISMN	57439.70	100.00%	2	2	12	0.07%	6.02%
196	CA	LysM domain-containing protein	G2K6D3|G2K6D3_LISMN	26689.10	99.90%	2	2	9	0.05%	15.10%
197	CA	Magnesium transporter	G2K807|G2K807_LISMN	36570.50	98.70%	1	1	4	0.02%	7.32%
198	CA	Major facilitator family transporter	G2K8Z3|G2K8Z3_LISMN	44335.50	51.80%	1	1	1	0.01%	2.23%
199	CA	Malonyl CoA-acyl carrier protein transacylase	G2K5J0|G2K5J0_LISMN	32933.90	98.70%	1	1	2	0.01%	4.79%
200	CA	Mechanosensitive ion channel family protein	G2K7V6|G2K7V6_LISMN	32691.70	88.70%	1	1	2	0.01%	5.46%
201	CA	Metallopeptidase	G2K7J4|G2K7J4_LISMN	38675.60	20.90%	1	1	1	0.01%	4.00%
202	CA	Methionine aminopeptidase	G2KDB9|G2KDB9_LISMN	27882.80	99.50%	2	2	5	0.03%	11.90%
203	CA	Methionine--tRNA ligase	G2KAK5|G2KAK5_LISMN	75653.80	100.00%	3	3	23	0.14%	8.73%
204	CA	Methyltransferase	G2K5Z8|G2K5Z8_LISMN	43067.40	31.70%	1	1	1	0.01%	2.36%
205	CA	Minor teichoic acids biosynthesis protein GgaB	G2K823|G2K823_LISMN	71490.70	98.70%	1	1	2	0.01%	2.57%
206	CA	Modulator protein RsbR	G2K726|G2K726_LISMN	31621.20	98.70%	1	1	22	0.13%	5.76%
207	CA	Molybdenum cofactor biosynthesis protein E	G2K7Y7|G2K7Y7_LISMN	15998.50	19.60%	1	1	4	0.02%	5.00%
208	CA	N-acetyldiaminopimelate deacetylase	G2K7V5|G2K7V5_LISMN	41631.80	98.70%	1	1	3	0.02%	5.12%
209	CA	N-acetylmuramoyl-L-alanine amidase	G2KBM3|G2KBM3_LISMN	63574.10	98.70%	1	1	2	0.01%	4.75%
210	CA	NAD kinase	G2KC77|G2KC77_LISMN	30500.40	98.70%	1	1	2	0.01%	6.37%
211	CA	Naphthoate synthase	G2KCX6|G2KCX6_LISMN	30024.70	98.70%	1	1	14	0.08%	11.40%
212	CA	Non-canonical purine NTP pyrophosphatase	G2K8V6|G2K8V6_LISMN	21984.40	98.70%	1	1	5	0.03%	16.70%
213	CA	Non-heme iron-binding ferritin	G2K7F5|G2K7F5_LISMN	18048.10	98.70%	1	1	6	0.04%	8.33%
214	CA	Nucleoid-associated protein LMKG_02136	G2KBN5|G2KBN5_LISMN	11426.00	98.70%	1	1	2	0.01%	11.40%
215	CA	Oligoendopeptidase F	G2K7R8|G2K7R8_LISMN	68604.70	98.70%	1	1	2	0.01%	2.66%
216	CA	Oligopeptide ABC transporter	G2K7S4|G2K7S4_LISMN	37973.10	14.50%	1	1	1	0.01%	3.20%
217	CA	Oligopeptide ABC transporter	G2KAG5|G2KAG5_LISMN	58289.10	100.00%	7	8	58	0.35%	20.80%
218	CA	Oligopeptide transport ATP-binding protein oppD	G2K7S3|G2K7S3_LISMN	39713.90	98.70%	1	1	6	0.04%	5.87%
219	CA	Oligopeptide transport ATP-binding protein oppF	G2K7S2|G2K7S2_LISMN	36622.10	99.90%	3	3	8	0.05%	9.63%
220	CA	Oxidoreductase	G2K6A2|G2K6A2_LISMN	39693.00	23.90%	1	1	2	0.01%	2.99%
221	CA	Oxidoreductase	G2K858|G2K858_LISMN	33530.30	98.70%	1	1	7	0.04%	5.78%
222	CA	Penicillin-binding protein	G2K603|G2K603_LISMN	90879.60	98.70%	1	1	2	0.01%	2.54%
223	CA	Penicillin-binding protein	G2K840|G2K840_LISMN	77857.60	100.00%	2	2	8	0.05%	7.28%
224	CA	Peptidase	G2KAS5|G2KAS5_LISMN	48715.90	98.70%	1	1	2	0.01%	3.04%
225	CA	Peptidase	G2KBH2|G2KBH2_LISMN	68796.10	98.70%	1	1	12	0.07%	2.33%
226	CA	Peptide binding protein OppA	G2K7S6|G2K7S6_LISMN	62589.50	100.00%	12	12	139	0.84%	28.00%
227	CA	Peptide deformylase	G2K7Z4|G2K7Z4_LISMN	20643.70	98.70%	1	1	2	0.01%	7.65%
228	CA	Peptidoglycan anchored protein	G2KBP5|G2KBP5_LISMN	34669.70	28.10%	1	1	2	0.01%	3.81%
229	CA	Peptidoglycan binding protein	G2K6P7|G2K6P7_LISMN	223039.70	50.70%	1	1	1	0.01%	0.49%
230	CA	Peptidoglycan binding protein	G2KAI9|G2KAI9_LISMN	62374.30	41.60%	1	1	1	0.01%	2.45%
231	CA	Peptidoglycan lytic protein P45	G2K9Q5|G2K9Q5_LISMN	42712.50	98.70%	1	1	1	0.01%	5.24%
232	CA	Periplasmic protease	G2K5W3|G2K5W3_LISMN	54138.90	98.70%	1	1	7	0.04%	4.44%
233	CA	Phage portal protein	G2K9D3|G2K9D3_LISMN	43434.80	14.70%	1	1	1	0.01%	3.72%
234	CA	Phenylalanine--tRNA ligase beta subunit	G2K8T9|G2K8T9_LISMN	88012.40	100.00%	2	2	9	0.05%	3.87%
235	CA	Phosphate acetyltransferase	G2K7A2|G2K7A2_LISMN	34414.00	98.70%	1	1	7	0.04%	7.08%
236	CA	Phosphoenolpyruvate-protein phosphotransferase	G2K7L5|G2K7L5_LISMN	63214.00	100.00%	8	8	44	0.27%	17.70%
237	CA	Phosphoglucomutase/phosphomannomutase	G2K9M5|G2K9M5_LISMN	64142.90	99.90%	2	2	6	0.04%	3.99%
238	CA	Phosphoglucosamine mutase	G2K7B8|G2K7B8_LISMN	48488.30	100.00%	3	3	8	0.05%	9.56%
239	CA	Phosphoglycerate kinase	G2K9K8|G2K9K8_LISMN	42105.60	100.00%	12	14	132	0.80%	53.50%
240	CA	Phosphomethylpyrimidine kinase	G2K5Q6|G2K5Q6_LISMN	28820.50	100.00%	2	2	6	0.04%	12.50%
241	CA	Phosphopentomutase	G2K6E6|G2K6E6_LISMN	43747.40	100.00%	2	2	14	0.08%	8.12%
242	CA	Phosphosugar-binding transcriptional regulator	G2KCD9|G2KCD9_LISMN	30643.90	97.40%	1	2	34	0.21%	7.46%
243	CA	Phosphotransferase system	G2K7L4|G2K7L4_LISMN	9404.00	100.00%	4	4	46	0.28%	43.20%
244	CA	PHP domain-containing protein	G2K8U8|G2K8U8_LISMN	64078.90	98.70%	1	1	5	0.03%	3.16%
245	CA	Polyribonucleotide nucleotidyltransferase	G2KA58|G2KA58_LISMN	79604.00	99.90%	3	3	10	0.06%	5.26%
246	CA	Polyribonucleotide nucleotidyltransferase domain present	G2KB58|G2KB58_LISMN	15674.40	98.70%	1	1	5	0.03%	12.00%
247	CA	PRD/PTS system IIA 2 domain-containing regulatory protein	G2KCN6|G2KCN6_LISMN	74935.60	33.10%	1	1	1	0.01%	1.07%
248	CA	Preprotein translocase	G2KC20|G2KC20_LISMN	11958.20	98.70%	1	2	17	0.10%	22.00%
249	CA	Primosome assembly protein PriA	G2K5T6|G2K5T6_LISMN	91044.90	25.40%	1	1	1	0.01%	1.00%
250	CA	Probable manganese-dependent inorganic pyrophosphatase	G2KBC7|G2KBC7_LISMN	33761.00	98.70%	1	1	2	0.01%	3.90%
251	CA	Probable septum site-determining protein MinC	G2KC36|G2KC36_LISMN	25047.80	98.70%	1	1	2	0.01%	8.00%
252	CA	Probable transcriptional regulatory protein LMKG_01543	G2KCI2|G2KCI2_LISMN	26712.80	98.70%	1	1	12	0.07%	5.44%
253	CA	Proline dipeptidase	G2KC69|G2KC69_LISMN	40307.40	98.70%	1	1	2	0.01%	7.12%
254	CA	Proline--tRNA ligase	G2KA46|G2KA46_LISMN	63355.50	100.00%	3	3	27	0.16%	7.04%
255	CA	Propanol dehydrogenase	G2K8H1|G2K8H1_LISMN	40429.60	28.30%	1	1	5	0.03%	1.88%
256	CA	Protein EsaB	G2K9T4|G2K9T4_LISMN	9375.70	44.00%	1	1	1	0.01%	15.70%
257	CA	Protein GrpE	G2KBF3|G2KBF3_LISMN	21918.90	100.00%	3	3	38	0.23%	33.50%
258	CA	Protein RecA	G2KAT0|G2KAT0_LISMN	37995.00	98.70%	1	1	3	0.02%	5.17%
259	CA	Protein translocase subunit SecA	G2K9R0|G2K9R0_LISMN	94661.30	25.40%	1	1	1	0.01%	0.84%
260	CA	Pseudouridine synthase	G2K6E1|G2K6E1_LISMN	27798.40	100.00%	2	2	9	0.05%	9.02%
261	CA	PTS system mannose/fructose/sorbose family IID subunit	G2K9X3|G2K9X3_LISMN	33413.10	100.00%	5	6	55	0.33%	26.70%
262	CA	PTS system, fructose-specific, IIABC subunit	G2K8M2|G2K8M2_LISMN	66218.00	100.00%	6	7	29	0.18%	16.60%
263	CA	PTS system, lactose/cellobiose specific IIB subunit	G2K8Y9|G2K8Y9_LISMN	16072.50	98.70%	1	1	4	0.02%	9.66%
264	CA	PTS system, mannitol-specific IIBC subunit	G2KCE3|G2KCE3_LISMN	49771.10	23.60%	1	1	1	0.01%	1.92%
265	CA	PTS system, mannose-specific IIAB subunit	G2K9X1|G2K9X1_LISMN	34994.40	100.00%	6	6	49	0.30%	27.70%
266	CA	PTS system, mannose-specific IIC subunit	G2K9X2|G2K9X2_LISMN	27353.90	98.70%	1	1	4	0.02%	3.73%
267	CA	Purine nucleoside phosphorylase DeoD-type	G2K5W8|G2K5W8_LISMN	25357.60	98.70%	1	1	19	0.12%	7.73%
268	CA	Putative GTP cyclohydrolase 1 type 2	G2KBD1|G2KBD1_LISMN	41434.00	56.20%	1	1	1	0.01%	2.68%
269	CA	Putative pyruvate, phosphate dikinase regulatory protein	G2K5X8|G2K5X8_LISMN	30021.40	98.70%	1	1	4	0.02%	8.52%
270	CA	Putative pyruvate, phosphate dikinase regulatory protein	G2KBD6|G2KBD6_LISMN	30437.10	98.70%	1	1	2	0.01%	8.03%
271	CA	Putative septation protein SpoVG	G2KAM4|G2KAM4_LISMN	11256.60	100.00%	2	2	10	0.06%	25.50%
272	CA	Putative septation protein SpoVG	G2KAM5|G2KAM5_LISMN	11403.30	100.00%	4	4	219	1.32%	55.90%
273	CA	Pyridine nucleotide-disulfide oxidoreductase	G2KB12|G2KB12_LISMN	70448.30	100.00%	9	10	46	0.28%	24.40%
274	CA	Pyruvate carboxylase	G2K815|G2K815_LISMN	128052.50	100.00%	2	2	7	0.04%	2.97%
275	CA	Pyruvate dehydrogenase complex	G2K7Z5|G2K7Z5_LISMN	41268.00	100.00%	7	9	55	0.33%	27.00%
276	CA	Pyruvate dehydrogenase E1 subunit beta subunit	G2K7Z6|G2K7Z6_LISMN	35310.30	100.00%	8	8	86	0.52%	31.70%
277	CA	Pyruvate formate-lyase	G2KAT8|G2KAT8_LISMN	83827.40	100.00%	9	10	85	0.51%	21.40%
278	CA	Pyruvate kinase	G2KC61|G2KC61_LISMN	62597.70	100.00%	10	12	92	0.56%	25.60%
279	CA	Pyruvate-flavodoxin oxidoreductase	G2K6N4|G2K6N4_LISMN	134208.00	74.40%	2	2	2	0.01%	1.89%
280	CA	Pyruvate-formate lyase activating enzyme	G2KAT9|G2KAT9_LISMN	28115.80	99.60%	2	2	11	0.07%	14.10%
281	CA	Queuine tRNA-ribosyltransferase	G2KC21|G2KC21_LISMN	42922.80	40.00%	1	1	2	0.01%	3.17%
282	CA	Quinol oxidase subunit II	G2K976|G2K976_LISMN	41586.30	25.30%	1	1	1	0.01%	3.53%
283	CA	Reactivating factor for ethanolamine ammonia lyase	G2K8H9|G2K8H9_LISMN	51025.00	29.50%	1	1	1	0.01%	3.59%
284	CA	Redox-sensing transcriptional repressor Rex	G2K771|G2K771_LISMN	24200.10	98.70%	1	1	6	0.04%	5.12%
285	CA	Ribonuclease HIII	G2K8U5|G2K8U5_LISMN	32104.80	17.90%	1	1	2	0.01%	3.41%
286	CA	Ribonuclease J	G2KAW6|G2KAW6_LISMN	61912.40	28.10%	1	1	1	0.01%	1.62%
287	CA	Ribonuclease Z	G2K6G9|G2K6G9_LISMN	33748.00	22.30%	1	1	1	0.01%	4.58%
288	CA	Ribonucleoside-diphosphate reductase	G2K7N5|G2K7N5_LISMN	87398.10	99.80%	2	2	6	0.04%	5.90%
289	CA	Ribonucleoside-diphosphate reductase subunit beta	G2K7N4|G2K7N4_LISMN	40219.00	98.70%	1	1	3	0.02%	6.59%
290	CA	Ribose-phosphate pyrophosphokinase	G2KAM7|G2KAM7_LISMN	35070.40	98.70%	1	1	2	0.01%	4.09%
291	CA	Ribosomal subunit interface protein	G2K9R1|G2K9R1_LISMN	21634.00	98.70%	1	1	1	0.01%	5.88%
292	CA	Ribosome-binding ATPase YchF	G2KCC3|G2KCC3_LISMN	40683.50	100.00%	4	4	14	0.08%	18.30%
293	CA	Ribosome-recycling factor	G2KA41|G2KA41_LISMN	20756.70	100.00%	4	4	19	0.12%	23.80%
294	CA	RNA polymerase sigma factor SigA	G2KBD3|G2KBD3_LISMN	42420.70	98.70%	1	1	1	0.01%	4.55%
295	CA	RNA-binding protein	G2KD07|G2KD07_LISMN	23064.30	98.70%	1	2	20	0.12%	11.70%
296	CA	Rod shape-determining protein	G2KC39|G2KC39_LISMN	35504.50	100.00%	5	5	24	0.15%	23.10%
297	CA	S-adenosylmethionine synthase	G2KCW7|G2KCW7_LISMN	43552.60	98.70%	1	1	8	0.05%	4.01%
298	CA	Serine hydroxymethyltransferase	G2KAA0|G2KAA0_LISMN	45122.80	98.70%	1	1	8	0.05%	3.39%
299	CA	Serine protease	G2KBU4|G2KBU4_LISMN	57974.10	98.70%	1	1	4	0.02%	2.03%
300	CA	Serine/threonine-protein kinase PrkC	G2K5T2|G2K5T2_LISMN	72189.30	92.90%	1	1	2	0.01%	1.68%
301	CA	Signal recognition particle protein	G2K5I3|G2K5I3_LISMN	49715.80	25.00%	1	1	1	0.01%	2.22%
302	CA	Signal recognition particle receptor FtsY	G2K5I5|G2K5I5_LISMN	36407.00	99.70%	2	2	5	0.03%	6.71%
303	CA	Single-stranded-DNA-specific exonuclease RecJ	G2KC16|G2KC16_LISMN	87695.00	20.80%	1	1	1	0.01%	1.15%
304	CA	Site-determining protein	G2KC35|G2KC35_LISMN	29068.40	99.70%	2	2	5	0.03%	8.65%
305	CA	SNF2 family domain-containing protein	G2KA38|G2KA38_LISMN	46990.40	33.40%	1	1	1	0.01%	2.01%
306	CA	Spermidine/putrescine import ATP-binding protein PotA	G2K6L2|G2K6L2_LISMN	41953.70	98.70%	1	1	1	0.01%	5.74%
307	CA	STAS domain-containing protein	G2KCU5|G2KCU5_LISMN	30416.40	98.70%	1	1	2	0.01%	7.87%
308	CA	SUF system FeS assembly ATPase	G2K932|G2K932_LISMN	29155.30	98.70%	1	1	34	0.21%	6.51%
309	CA	Superoxide dismutase	G2KAX1|G2KAX1_LISMN	22631.50	100.00%	4	4	18	0.11%	30.70%
310	CA	Surface antigen	G2KAS0|G2KAS0_LISMN	38415.40	100.00%	10	10	81	0.49%	39.20%
311	CA	Tagatose 1,6-diphosphate aldolase	G2K554|G2K554_LISMN	37684.70	98.70%	1	1	7	0.04%	3.55%
312	CA	Tagatose-6-phosphate kinase	G2K8M3|G2K8M3_LISMN	33184.80	98.70%	1	1	2	0.01%	3.91%
313	CA	Thermostable carboxypeptidase	G2K5Z7|G2K5Z7_LISMN	57358.70	30.50%	1	1	1	0.01%	1.59%
314	CA	Thioredoxin	G2K8V0|G2K8V0_LISMN	11620.20	100.00%	2	4	32	0.19%	35.90%
315	CA	Thioredoxin family protein	G2KCR2|G2KCR2_LISMN	11804.60	55.30%	1	1	5	0.03%	13.60%
316	CA	Thioredoxin reductase	G2K9M8|G2K9M8_LISMN	34174.20	98.70%	1	1	4	0.02%	4.08%
317	CA	Transcription elongation factor GreA	G2KBH5|G2KBH5_LISMN	17485.00	98.70%	1	1	9	0.05%	10.60%
318	CA	Transcription elongation factor NusA	G2KA49|G2KA49_LISMN	41683.80	100.00%	3	3	15	0.09%	14.50%
319	CA	Transcription termination/antitermination protein NusG	G2KB86|G2KB86_LISMN	19940.50	98.70%	1	1	11	0.07%	6.78%
320	CA	Transcriptional regulator	G2K5P3|G2K5P3_LISMN	24792.10	34.80%	1	1	1	0.01%	3.29%
321	CA	Transcriptional regulator	G2KC10|G2KC10_LISMN	29054.80	47.30%	1	1	4	0.02%	3.91%
322	CA	Transcriptional regulator	G2KCZ6|G2KCZ6_LISMN	38078.70	29.00%	1	1	1	0.01%	2.35%
323	CA	Transcriptional repressor DeoR	G2K6R8|G2K6R8_LISMN	35008.20	65.10%	1	1	1	0.01%	2.22%
324	CA	Transketolase	G2KA32|G2KA32_LISMN	71827.00	100.00%	6	6	33	0.20%	12.50%
325	CA	Transketolase	G2KB34|G2KB34_LISMN	72324.70	14.10%	1	1	1	0.01%	1.04%
326	CA	Translation initiation factor IF-2	G2KA52|G2KA52_LISMN	84576.50	98.70%	1	1	4	0.02%	2.70%
327	CA	Translation initiation factor IF-3	G2K5G7|G2K5G7_LISMN	19186.20	98.70%	1	1	8	0.05%	7.19%
328	CA	Trigger factor	G2K9I4|G2K9I4_LISMN	47853.80	100.00%	9	10	73	0.44%	31.60%
329	CA	Triosephosphate isomerase	G2K9K7|G2K9K7_LISMN	26878.40	100.00%	7	8	138	0.83%	38.60%
330	CA	tRNA modification GTPase MnmE	G2KCF6|G2KCF6_LISMN	50415.60	24.90%	1	1	1	0.01%	2.41%
331	CA	tRNA pseudouridine synthase B	G2KA55|G2KA55_LISMN	33770.40	98.70%	1	1	1	0.01%	4.93%
332	CA	tRNA(Ile)-lysidine synthase	G2KB59|G2KB59_LISMN	74371.50	97.10%	1	1	2	0.01%	1.70%
333	CA	Tryptophan--tRNA ligase	G2K7S8|G2K7S8_LISMN	36894.10	98.70%	1	1	5	0.03%	5.14%
334	CA	Two-component sensor histidine kinase ResE	G2K6D9|G2K6D9_LISMN	66702.50	98.70%	1	1	3	0.02%	2.85%
335	CA	Tyrosine recombinase XerC	G2K9J4|G2K9J4_LISMN	35017.30	29.70%	1	1	5	0.03%	4.67%
336	CA	UDP-N-acetylglucosamine 1-carboxyvinyltransferase	G2K9S6|G2K9S6_LISMN	45979.30	100.00%	3	3	38	0.23%	11.20%
337	CA	UDP-N-acetylglucosamine 2-epimerase	G2KA98|G2KA98_LISMN	42262.60	33.70%	1	1	2	0.01%	2.11%
338	CA	UDP-N-acetylmuramate--L-alanine ligase	G2KCQ8|G2KCQ8_LISMN	50075.20	98.70%	1	1	2	0.01%	3.13%
339	CA	UDP-N-acetylmuramyl pentapeptide phosphotransferase	G2K7H1|G2K7H1_LISMN	38692.00	99.40%	2	2	10	0.06%	3.42%
340	CA	Uncharacterized protein	G2K596|G2K596_LISMN	44947.60	98.70%	1	1	7	0.04%	4.57%
341	CA	Uncharacterized protein	G2K5A7|G2K5A7_LISMN	19971.60	20.00%	1	1	2	0.01%	17.80%
342	CA	Uncharacterized protein	G2K5P7|G2K5P7_LISMN	33422.10	98.70%	1	1	15	0.09%	5.86%
343	CA	Uncharacterized protein	G2K648|G2K648_LISMN	65879.70	98.70%	1	1	2	0.01%	4.16%
344	CA	Uncharacterized protein	G2K684|G2K684_LISMN	22265.20	23.10%	1	1	3	0.02%	4.46%
345	CA	Uncharacterized protein	G2K6B0|G2K6B0_LISMN	45994.60	84.20%	2	2	2	0.01%	4.04%
346	CA	Uncharacterized protein	G2K6B1|G2K6B1_LISMN	24821.70	24.50%	1	1	1	0.01%	6.17%
347	CA	Uncharacterized protein	G2K6C6|G2K6C6_LISMN	9882.60	100.00%	5	5	193	1.16%	67.00%
348	CA	Uncharacterized protein	G2K6H9|G2K6H9_LISMN	33424.90	99.90%	2	2	4	0.02%	8.41%
349	CA	Uncharacterized protein	G2K6J6|G2K6J6_LISMN	23983.50	100.00%	2	2	6	0.04%	12.00%
350	CA	Uncharacterized protein	G2K7R5|G2K7R5_LISMN	63381.10	100.00%	6	7	64	0.39%	15.10%
351	CA	Uncharacterized protein	G2K7R6|G2K7R6_LISMN	22267.60	100.00%	2	2	11	0.07%	13.00%
352	CA	Uncharacterized protein	G2K7U7|G2K7U7_LISMN	13096.90	98.70%	1	2	44	0.27%	20.80%
353	CA	Uncharacterized protein	G2K859|G2K859_LISMN	23905.20	100.00%	2	3	13	0.08%	17.50%
354	CA	Uncharacterized protein	G2K900|G2K900_LISMN	22757.60	22.30%	1	1	3	0.02%	5.58%
355	CA	Uncharacterized protein	G2K933|G2K933_LISMN	39645.70	99.80%	2	2	3	0.02%	5.59%
356	CA	Uncharacterized protein	G2K9C6|G2K9C6_LISMN	6712.20	98.60%	1	1	7	0.04%	33.90%
357	CA	Uncharacterized protein	G2K9H3|G2K9H3_LISMN	18094.60	98.70%	1	1	3	0.02%	7.79%
358	CA	Uncharacterized protein	G2K9T5|G2K9T5_LISMN	45500.30	29.90%	1	1	2	0.01%	1.76%
359	CA	Uncharacterized protein	G2K9Z8|G2K9Z8_LISMN	43166.90	98.90%	2	2	5	0.03%	2.91%
360	CA	Uncharacterized protein	G2KA61|G2KA61_LISMN	17987.60	98.70%	1	1	5	0.03%	10.30%
361	CA	Uncharacterized protein	G2KA67|G2KA67_LISMN	41772.80	19.70%	1	1	1	0.01%	2.20%
362	CA	Uncharacterized protein	G2KA80|G2KA80_LISMN	36317.30	79.00%	1	1	2	0.01%	5.30%
363	CA	Uncharacterized protein	G2KAG8|G2KAG8_LISMN	10336.20	98.70%	2	2	9	0.05%	13.80%
364	CA	Uncharacterized protein	G2KB11|G2KB11_LISMN	32742.50	100.00%	8	9	73	0.44%	31.10%
365	CA	Uncharacterized protein	G2KB43|G2KB43_LISMN	31607.50	23.20%	1	1	1	0.01%	3.70%
366	CA	Uncharacterized protein	G2KB94|G2KB94_LISMN	25227.50	64.30%	1	1	2	0.01%	3.64%
367	CA	Uncharacterized protein	G2KBH4|G2KBH4_LISMN	23187.00	98.70%	1	1	1	0.01%	6.76%
368	CA	Uncharacterized protein	G2KBJ4|G2KBJ4_LISMN	15584.70	98.70%	1	1	4	0.02%	9.29%
369	CA	Uncharacterized protein	G2KC92|G2KC92_LISMN	18446.20	100.00%	2	2	13	0.08%	13.80%
370	CA	Uncharacterized protein	G2KC93|G2KC93_LISMN	16094.20	98.70%	1	2	44	0.27%	15.20%
371	CA	Uncharacterized protein	G2KCD3|G2KCD3_LISMN	8118.90	18.90%	1	1	1	0.01%	17.60%
372	CA	Uncharacterized protein	G2KCH9|G2KCH9_LISMN	43077.90	98.70%	1	1	2	0.01%	6.48%
373	CA	Uncharacterized protein	G2KCQ0|G2KCQ0_LISMN	47752.80	71.70%	2	2	2	0.01%	4.27%
374	CA	Uncharacterized protein	G2KCQ4|G2KCQ4_LISMN	34146.40	51.80%	1	1	1	0.01%	2.91%
375	CA	Uncharacterized protein	G2KCR4|G2KCR4_LISMN	38820.70	98.70%	1	1	5	0.03%	5.88%
376	CA	Uncharacterized protein	G2KCV2|G2KCV2_LISMN	17867.80	98.70%	1	1	12	0.07%	8.77%
377	CA	Uncharacterized protein	G2KDC0|G2KDC0_LISMN	16405.20	100.00%	2	2	11	0.07%	16.20%
378	CA	Uncharacterized protein	G2KDD9|G2KDD9_LISMN	123368.60	30.80%	1	1	1	0.01%	1.57%
379	CA	Universal stress protein	G2KC71|G2KC71_LISMN	16867.20	99.80%	2	2	3	0.02%	15.60%
380	CA	UPF0042 nucleotide-binding protein LMKG_02564	G2K9M4|G2K9M4_LISMN	33554.30	99.90%	3	3	6	0.04%	13.40%
381	CA	UPF0145 protein LMKG_02766	G2KAN6|G2KAN6_LISMN	11991.80	100.00%	2	2	7	0.04%	21.80%
382	CA	UPF0173 metal-dependent hydrolase LMKG_00629	G2KC68|G2KC68_LISMN	24649.90	100.00%	2	2	8	0.05%	18.90%
383	CA	UPF0230 protein	G2K5X5|G2K5X5_LISMN	30961.60	85.00%	1	1	6	0.04%	4.66%
384	CA	UPF0342 protein LMKG_00084	G2K834|G2K834_LISMN	13502.10	100.00%	5	5	62	0.37%	71.80%
385	CA	UPF0356 protein LMKG_01896	G2K7X1|G2K7X1_LISMN	8292.50	98.70%	1	1	8	0.05%	18.80%
386	CA	UPF0365 protein LMKG_01519	G2KCK5|G2KCK5_LISMN	33665.60	98.70%	1	1	2	0.01%	4.14%
387	CA	Uracil phosphoribosyltransferase	G2KA99|G2KA99_LISMN	16898.30	100.00%	4	4	29	0.18%	33.10%
388	CA	Valine--tRNA ligase	G2KC43|G2KC43_LISMN	102095.50	98.70%	1	1	2	0.01%	1.13%
1	CB	10 kDa chaperonin	G2K768|G2K768_LISMN	10064.70	100.00%	6	6	156	0.88%	74.50%
2	CB	2,3,4,5-tetrahydropyridine-2,6-dicarboxylate N-acetyltransferase	G2K7V4|G2K7V4_LISMN	24834.30	100.00%	2	2	9	0.05%	16.50%
3	CB	2,3-bisphosphoglycerate-independent phosphoglycerate mutase	G2K9K6|G2K9K6_LISMN	56140.50	100.00%	10	12	104	0.59%	26.70%
4	CB	2-C-methyl-D-erythritol 4-phosphate cytidylyltransferase	G2K8B0|G2K8B0_LISMN	26712.90	98.70%	1	1	4	0.02%	3.81%
5	CB	2-oxoisovalerate dehydrogenase E1 component	G2KAQ5|G2KAQ5_LISMN	35738.00	66.40%	1	1	2	0.01%	3.36%
6	CB	2-succinyl-5-enolpyruvyl-6-hydroxy-3-cyclohexene-1-carboxylate synthase	G2KCX8|G2KCX8_LISMN	64687.50	99.90%	2	2	7	0.04%	5.00%
7	CB	30S ribosomal protein S1	G2K6D0|G2K6D0_LISMN	41430.50	100.00%	6	6	27	0.15%	26.00%
8	CB	30S ribosomal protein S10	G2KB07|G2KB07_LISMN	14337.20	100.00%	3	4	40	0.23%	35.20%
9	CB	30S ribosomal protein S11	G2KAY1|G2KAY1_LISMN	13786.00	100.00%	4	5	41	0.23%	35.70%
10	CB	30S ribosomal protein S12	G2KB30|G2KB30_LISMN	15184.00	100.00%	3	3	27	0.15%	21.20%
11	CB	30S ribosomal protein S13	G2KAY2|G2KAY2_LISMN	13709.50	98.70%	1	1	8	0.05%	7.44%
12	CB	30S ribosomal protein S15	G2KA57|G2KA57_LISMN	10631.50	100.00%	2	2	5	0.03%	18.00%
13	CB	30S ribosomal protein S16	G2K5H9|G2K5H9_LISMN	10365.70	100.00%	2	2	11	0.06%	28.90%
14	CB	30S ribosomal protein S17	G2KAZ7|G2KAZ7_LISMN	10035.60	98.70%	1	1	3	0.02%	12.60%
15	CB	30S ribosomal protein S19	G2KB02|G2KB02_LISMN	10475.00	100.00%	2	2	8	0.05%	29.30%
16	CB	30S ribosomal protein S2	G2KCW1|G2KCW1_LISMN	28375.40	100.00%	7	9	110	0.62%	47.00%
17	CB	30S ribosomal protein S20	G2KBF9|G2KBF9_LISMN	9169.10	100.00%	3	3	10	0.06%	25.00%
18	CB	30S ribosomal protein S21	G2KBE8|G2KBE8_LISMN	8056.50	100.00%	2	2	11	0.06%	27.90%
19	CB	30S ribosomal protein S3	G2KB00|G2KB00_LISMN	24542.50	100.00%	4	4	23	0.13%	23.40%
20	CB	30S ribosomal protein S4	G2KC87|G2KC87_LISMN	22707.30	100.00%	3	3	40	0.23%	21.50%
21	CB	30S ribosomal protein S5	G2KAY9|G2KAY9_LISMN	17455.80	100.00%	4	5	38	0.21%	24.60%
22	CB	30S ribosomal protein S6	G2K9A6|G2K9A6_LISMN	11507.90	100.00%	5	5	59	0.33%	53.60%
23	CB	30S ribosomal protein S7	G2KB29|G2KB29_LISMN	17817.20	100.00%	6	7	54	0.30%	37.20%
24	CB	30S ribosomal protein S8	G2KAZ2|G2KAZ2_LISMN	14644.60	100.00%	4	5	48	0.27%	35.60%
25	CB	30S ribosomal protein S9	G2KAF8|G2KAF8_LISMN	14371.80	100.00%	2	2	28	0.16%	20.00%
26	CB	3-oxoacyl-[acyl-carrier protein] reductase	G2K5I9|G2K5I9_LISMN	26248.70	99.60%	2	2	10	0.06%	13.80%
27	CB	3-oxoacyl-[acyl-carrier-protein] synthase 2	G2K7T1|G2K7T1_LISMN	44280.90	100.00%	4	5	29	0.16%	16.50%
28	CB	3-oxoacyl-[acyl-carrier-protein] synthase 3	G2K7T2|G2K7T2_LISMN	33971.70	99.40%	2	2	3	0.02%	9.29%
29	CB	4-hydroxy-3-methylbut-2-en-1-yl diphosphate synthase	G2KAX3|G2KAX3_LISMN	39881.00	58.30%	1	1	1	0.01%	2.99%
30	CB	4-hydroxy-tetrahydrodipicolinate synthase	G2KAW7|G2KAW7_LISMN	31408.60	44.10%	1	1	3	0.02%	4.10%
31	CB	50S ribosomal protein L1	G2KB89|G2KB89_LISMN	24532.20	100.00%	5	5	37	0.21%	27.50%
32	CB	50S ribosomal protein L10	G2KB90|G2KB90_LISMN	17693.70	100.00%	3	5	75	0.42%	35.50%
33	CB	50S ribosomal protein L11	G2KB88|G2KB88_LISMN	14860.50	100.00%	3	5	74	0.42%	27.00%
34	CB	50S ribosomal protein L13	G2KAF9|G2KAF9_LISMN	16200.30	100.00%	2	2	8	0.05%	13.10%
35	CB	50S ribosomal protein L14	G2KAZ6|G2KAZ6_LISMN	13226.20	100.00%	2	2	17	0.10%	18.90%
36	CB	50S ribosomal protein L15	G2KAY7|G2KAY7_LISMN	15781.70	100.00%	2	2	26	0.15%	21.20%
37	CB	50S ribosomal protein L16	G2KAZ9|G2KAZ9_LISMN	16138.30	100.00%	3	4	36	0.20%	24.30%
38	CB	50S ribosomal protein L17	G2KAX9|G2KAX9_LISMN	15215.10	100.00%	2	2	17	0.10%	14.10%
39	CB	50S ribosomal protein L18	G2KAZ0|G2KAZ0_LISMN	13952.10	100.00%	2	2	24	0.14%	24.60%
40	CB	50S ribosomal protein L19	G2K5G9|G2K5G9_LISMN	13117.60	100.00%	4	5	19	0.11%	38.60%
41	CB	50S ribosomal protein L2	G2KB03|G2KB03_LISMN	30506.30	100.00%	5	6	152	0.86%	27.40%
42	CB	50S ribosomal protein L20	G2K5G5|G2K5G5_LISMN	13688.30	99.80%	2	3	23	0.13%	24.40%
43	CB	50S ribosomal protein L21	G2KC33|G2KC33_LISMN	11213.90	100.00%	3	3	38	0.21%	37.30%
44	CB	50S ribosomal protein L22	G2KB01|G2KB01_LISMN	12874.10	98.70%	1	1	3	0.02%	26.30%
45	CB	50S ribosomal protein L23	G2KB04|G2KB04_LISMN	10915.70	100.00%	2	2	19	0.11%	26.60%
46	CB	50S ribosomal protein L24	G2KAZ5|G2KAZ5_LISMN	11179.20	100.00%	2	3	19	0.11%	16.50%
47	CB	50S ribosomal protein L25	G2KAN9|G2KAN9_LISMN	22653.20	100.00%	3	3	14	0.08%	17.90%
48	CB	50S ribosomal protein L27	G2KC31|G2KC31_LISMN	10551.10	100.00%	2	3	13	0.07%	25.00%
49	CB	50S ribosomal protein L29	G2KAZ8|G2KAZ8_LISMN	7401.90	100.00%	3	3	65	0.37%	55.60%
50	CB	50S ribosomal protein L3	G2KB06|G2KB06_LISMN	22825.20	100.00%	7	9	542	3.05%	56.50%
51	CB	50S ribosomal protein L30	G2KAY8|G2KAY8_LISMN	6492.70	98.70%	1	1	1	0.01%	16.90%
52	CB	50S ribosomal protein L31 type B	G2KAA9|G2KAA9_LISMN	9258.60	100.00%	2	2	26	0.15%	30.90%
53	CB	50S ribosomal protein L33	G2KA62|G2KA62_LISMN	6007.10	87.40%	1	1	1	0.01%	26.50%
54	CB	50S ribosomal protein L36	G2KAY3|G2KAY3_LISMN	4323.20	98.70%	1	2	13	0.07%	24.30%
55	CB	50S ribosomal protein L4	G2KB05|G2KB05_LISMN	22603.40	100.00%	5	5	72	0.41%	40.60%
56	CB	50S ribosomal protein L5	G2KAZ4|G2KAZ4_LISMN	19995.70	100.00%	6	8	86	0.49%	48.60%
57	CB	50S ribosomal protein L6	G2KAZ1|G2KAZ1_LISMN	19400.10	100.00%	7	8	41	0.23%	51.10%
58	CB	50S ribosomal protein L7/L12	G2KB91|G2KB91_LISMN	12469.30	100.00%	5	5	437	2.46%	72.50%
59	CB	50S ribosomal protein L9	G2K9B5|G2K9B5_LISMN	16164.20	98.70%	1	1	2	0.01%	6.76%
60	CB	5-methyltetrahydropteroyltriglutamate--homocysteine methyltransferase	G2KCY4|G2KCY4_LISMN	86237.50	99.70%	2	2	10	0.06%	2.61%
61	CB	60 kDa chaperonin	G2K767|G2K767_LISMN	57367.10	100.00%	18	26	447	2.52%	48.30%
62	CB	6-phosphogluconate dehydrogenase, decarboxylating	G2KAQ8|G2KAQ8_LISMN	52417.20	98.70%	1	2	24	0.14%	3.81%
63	CB	ABC transporter	G2K556|G2K556_LISMN	33563.10	100.00%	4	4	13	0.07%	19.60%
64	CB	ABC transporter	G2K5C8|G2K5C8_LISMN	75720.30	26.00%	1	1	1	0.01%	1.52%
65	CB	ABC transporter	G2K5K1|G2K5K1_LISMN	66793.40	23.00%	1	1	1	0.01%	1.82%
66	CB	ABC transporter	G2K9Y2|G2K9Y2_LISMN	67012.50	96.50%	1	1	1	0.01%	2.02%
67	CB	ABC transporter	G2KAS1|G2KAS1_LISMN	56701.20	45.40%	1	1	1	0.01%	1.56%
68	CB	ABC transporter	G2KBI4|G2KBI4_LISMN	25713.80	28.60%	1	1	1	0.01%	4.33%
69	CB	ABC transporter	G2KBI5|G2KBI5_LISMN	53463.10	34.40%	1	1	1	0.01%	1.60%
70	CB	ABC transporter	G2KCA3|G2KCA3_LISMN	60746.30	44.50%	1	1	2	0.01%	1.87%
71	CB	ABC transporter	G2KCT9|G2KCT9_LISMN	33809.20	22.30%	1	1	2	0.01%	2.61%
72	CB	ABC transporter	G2KDD5|G2KDD5_LISMN	25873.40	61.70%	1	1	4	0.02%	5.75%
73	CB	ABC transporter	G2KDE1|G2KDE1_LISMN	46087.10	21.80%	1	1	1	0.01%	1.93%
74	CB	ABC transporter, ATP-binding protein	G2KBP6|G2KBP6_LISMN	65099.90	98.70%	1	1	1	0.01%	2.76%
75	CB	Acetate kinase	G2KC72|G2KC72_LISMN	44766.90	100.00%	5	7	32	0.18%	17.00%
76	CB	Acetolactate synthase	G2K6S8|G2K6S8_LISMN	61711.80	100.00%	12	14	81	0.46%	34.00%
77	CB	Acetyl-CoA carboxylase biotin carboxylase subunit	G2KA84|G2KA84_LISMN	49930.10	98.70%	1	1	6	0.03%	2.86%
78	CB	Aconitate hydratase	G2KCU4|G2KCU4_LISMN	98308.40	99.80%	2	2	15	0.08%	3.44%
79	CB	Actin-assembly inducing protein	G2KAN2|G2KAN2_LISMN	70351.50	95.60%	1	1	4	0.02%	5.48%
80	CB	ADA regulatory protein	G2K9V1|G2K9V1_LISMN	39459.80	34.00%	1	1	4	0.02%	3.43%
81	CB	Adenylate kinase	G2KAY5|G2KAY5_LISMN	24264.40	100.00%	3	3	8	0.05%	14.90%
82	CB	Adenylosuccinate synthetase	G2K9S9|G2K9S9_LISMN	47605.90	98.70%	1	1	29	0.16%	4.42%
83	CB	Alanine dehydrogenase	G2KC70|G2KC70_LISMN	39610.70	98.70%	1	1	12	0.07%	7.57%
84	CB	Alanine--tRNA ligase	G2KBI3|G2KBI3_LISMN	97978.60	99.90%	3	3	15	0.08%	5.69%
85	CB	Alcohol dehydrogenase	G2K8B1|G2K8B1_LISMN	38487.20	100.00%	2	2	15	0.08%	9.97%
86	CB	Aldehyde-alcohol dehydrogenase	G2KCT7|G2KCT7_LISMN	94683.60	100.00%	19	21	228	1.29%	33.10%
87	CB	Aldose epimerase	G2KA10|G2KA10_LISMN	33073.20	98.70%	1	1	11	0.06%	5.17%
88	CB	Alkylphosphonate utilization operon protein PhnA	G2KCI3|G2KCI3_LISMN	12176.10	98.70%	1	1	4	0.02%	15.30%
89	CB	Alpha-acetolactate decarboxylase	G2K6R4|G2K6R4_LISMN	26769.20	98.70%	1	1	9	0.05%	7.11%
90	CB	Amino acid ABC transporter, amino acid-binding/permease	G2K861|G2K861_LISMN	53126.80	30.60%	1	1	2	0.01%	1.44%
91	CB	Aminopeptidase	G2KC94|G2KC94_LISMN	41066.70	100.00%	3	3	20	0.11%	9.19%
92	CB	Aminopeptidase	G2KDC1|G2KDC1_LISMN	44959.80	98.70%	1	1	2	0.01%	3.41%
93	CB	Aminotransferase	G2K8Y6|G2K8Y6_LISMN	44192.10	43.20%	1	1	8	0.05%	1.80%
94	CB	Anaerobic ribonucleoside-triphosphate reductase	G2KBB9|G2KBB9_LISMN	82168.80	24.20%	1	1	1	0.01%	1.54%
95	CB	Arginine--tRNA ligase	G2KAC2|G2KAC2_LISMN	62838.60	99.90%	2	2	8	0.05%	5.58%
96	CB	Asparagine synthetase	G2KCW6|G2KCW6_LISMN	71901.40	98.70%	1	1	7	0.04%	3.70%
97	CB	Asparagine--tRNA ligase	G2K607|G2K607_LISMN	49000.00	98.70%	1	1	5	0.03%	4.88%
98	CB	Aspartate-semialdehyde dehydrogenase	G2KAW9|G2KAW9_LISMN	37627.40	100.00%	2	3	12	0.07%	11.50%
99	CB	Aspartate--tRNA ligase	G2KBJ8|G2KBJ8_LISMN	66385.10	100.00%	2	2	8	0.05%	6.77%
100	CB	Aspartyl/glutamyl-tRNA(Asn/Gln) amidotransferase subunit B	G2K5D6|G2K5D6_LISMN	53238.20	100.00%	3	3	15	0.08%	10.30%
101	CB	ATP synthase epsilon chain	G2KA89|G2KA89_LISMN	14703.50	98.70%	1	2	4	0.02%	13.40%
102	CB	ATP synthase gamma chain	G2KA91|G2KA91_LISMN	32254.80	98.70%	1	1	8	0.05%	6.55%
103	CB	ATP synthase subunit alpha	G2KA92|G2KA92_LISMN	55088.10	100.00%	3	4	26	0.15%	8.13%
104	CB	ATP synthase subunit b	G2KA94|G2KA94_LISMN	19391.00	99.60%	2	2	7	0.04%	15.30%
105	CB	ATP synthase subunit beta	G2KA90|G2KA90_LISMN	51608.80	100.00%	8	8	72	0.41%	29.20%
106	CB	ATP synthase subunit delta	G2KA93|G2KA93_LISMN	20303.20	100.00%	2	2	31	0.18%	14.50%
107	CB	ATP-dependent 6-phosphofructokinase	G2KC62|G2KC62_LISMN	34421.40	100.00%	4	4	31	0.18%	16.00%
108	CB	ATP-dependent Clp protease ATP-binding subunit ClpX	G2K9I5|G2K9I5_LISMN	46400.00	100.00%	2	2	4	0.02%	11.50%
109	CB	ATP-dependent Clp protease proteolytic subunit	G2K9L8|G2K9L8_LISMN	21620.30	100.00%	2	2	7	0.04%	12.60%
110	CB	ATP-dependent RNA helicase DeaD	G2K702|G2K702_LISMN	57311.50	100.00%	5	5	30	0.17%	12.90%
111	CB	ATP-dependent zinc metalloprotease FtsH	G2KB60|G2KB60_LISMN	76239.80	100.00%	2	3	38	0.21%	5.64%
112	CB	Autolysin	G2KAB9|G2KAB9_LISMN	102396.10	73.50%	1	1	3	0.02%	0.98%
113	CB	BadF/BadG/BcrA/BcrD ATPase	G2K6J3|G2K6J3_LISMN	163032.50	92.40%	3	3	5	0.03%	1.97%
114	CB	Beta-glucosidase	G2KBA1|G2KBA1_LISMN	55601.70	50.60%	1	1	1	0.01%	2.06%
115	CB	Bifunctional protein FolD	G2KA87|G2KA87_LISMN	30906.90	98.70%	1	1	21	0.12%	5.63%
116	CB	Biotin-protein ligase	G2K696|G2K696_LISMN	36238.30	28.70%	1	1	1	0.01%	3.08%
117	CB	Branched-chain-amino-acid aminotransferase	G2K7J0|G2K7J0_LISMN	37377.30	100.00%	3	3	12	0.07%	15.60%
118	CB	CapA domain-containing protein	G2KD83|G2KD83_LISMN	53340.20	25.00%	1	1	1	0.01%	3.78%
119	CB	Carbonic anhydrase	G2K6L6|G2K6L6_LISMN	27249.70	98.70%	1	1	2	0.01%	7.30%
120	CB	Catabolite control protein A	G2KC90|G2KC90_LISMN	36983.90	98.70%	1	1	3	0.02%	2.99%
121	CB	CBS domain-containing protein	G2K568|G2K568_LISMN	23562.20	100.00%	2	2	9	0.05%	18.00%
122	CB	Cell cycle protein GpsB	G2K5Z9|G2K5Z9_LISMN	12883.80	100.00%	3	4	48	0.27%	46.00%
123	CB	Cell division initiation protein	G2K6U2|G2K6U2_LISMN	20349.80	100.00%	3	3	28	0.16%	21.10%
124	CB	Cell division protein DivIB	G2K6V6|G2K6V6_LISMN	30498.50	97.30%	2	2	9	0.05%	11.10%
125	CB	Cell division protein FtsZ	G2K6V4|G2K6V4_LISMN	41350.30	100.00%	3	3	12	0.07%	13.60%
126	CB	Cell shape-determining protein MreC	G2KC38|G2KC38_LISMN	32095.20	66.80%	1	1	1	0.01%	6.78%
127	CB	Chaperone protein DnaJ	G2KBF1|G2KBF1_LISMN	41077.20	98.70%	1	1	3	0.02%	7.96%
128	CB	Chaperone protein DnaK	G2KBF2|G2KBF2_LISMN	66145.30	100.00%	17	20	293	1.65%	40.30%
129	CB	Chemotaxis protein CheV	G2K614|G2K614_LISMN	34248.00	100.00%	2	2	10	0.06%	9.27%
130	CB	Chorismate mutase/phospho-2-dehydro-3-deoxyheptonate aldolase	G2KC91|G2KC91_LISMN	39686.30	98.70%	1	1	14	0.08%	4.43%
131	CB	Chorismate synthase	G2K6C0|G2K6C0_LISMN	42171.60	98.70%	1	1	7	0.04%	8.25%
132	CB	Chromosome partitioning protein ParB	G2KCD4|G2KCD4_LISMN	32170.70	20.30%	1	1	1	0.01%	2.47%
133	CB	ClpB protein	G2K7T6|G2K7T6_LISMN	97566.10	100.00%	4	4	17	0.10%	8.43%
134	CB	Cobalamin biosynthesis protein CobD	G2K8Q9|G2K8Q9_LISMN	34757.10	28.40%	1	1	6	0.03%	4.13%
135	CB	Cold shock protein	G2K6T8|G2K6T8_LISMN	7297.80	98.70%	1	1	321	1.81%	25.80%
136	CB	Cold shock protein	G2KAP6|G2KAP6_LISMN	7265.60	100.00%	3	4	106	0.60%	68.20%
137	CB	CTP synthase	G2KAC0|G2KAC0_LISMN	59568.00	100.00%	3	3	20	0.11%	8.08%
138	CB	Cysteine synthase	G2KB63|G2KB63_LISMN	32218.80	100.00%	10	10	75	0.42%	45.50%
139	CB	Cytidine deaminase	G2KBE2|G2KBE2_LISMN	14083.10	98.70%	1	1	2	0.01%	9.92%
140	CB	DAK2 domain-containing protein	G2K5J6|G2K5J6_LISMN	59354.10	98.70%	1	1	3	0.02%	1.63%
141	CB	D-alanine--D-alanine ligase	G2K6Z1|G2K6Z1_LISMN	40670.20	100.00%	2	2	13	0.07%	13.20%
142	CB	D-alanyl-D-alanine carboxypeptidase	G2K5W7|G2K5W7_LISMN	31080.20	98.70%	1	1	2	0.01%	7.66%
143	CB	Deoxyribodipyrimidine photolyase	G2K5A3|G2K5A3_LISMN	55430.90	82.00%	1	1	2	0.01%	1.93%
144	CB	Deoxyribonuclease	G2KAL3|G2KAL3_LISMN	30192.40	48.30%	1	1	1	0.01%	3.77%
145	CB	Deoxyribose-phosphate aldolase	G2K6R7|G2K6R7_LISMN	23537.00	98.70%	1	1	2	0.01%	13.00%
146	CB	Dihydrolipoamide acetyltransferase	G2K7Z7|G2K7Z7_LISMN	58194.30	100.00%	8	11	132	0.74%	27.20%
147	CB	Dihydrolipoyl dehydrogenase	G2K7Z8|G2K7Z8_LISMN	49488.20	100.00%	5	7	66	0.37%	18.00%
148	CB	Dipeptidase PepV	G2KCS3|G2KCS3_LISMN	51850.70	100.00%	2	2	17	0.10%	7.66%
149	CB	DNA ligase	G2K5E0|G2K5E0_LISMN	74858.00	31.10%	1	1	1	0.01%	1.64%
150	CB	DNA polymerase	G2KC56|G2KC56_LISMN	98452.10	98.70%	1	1	5	0.03%	3.09%
151	CB	DNA polymerase III subunit beta	G2K965|G2K965_LISMN	42430.90	98.70%	1	1	16	0.09%	4.20%
152	CB	DNA replication and repair protein RecF	G2K968|G2K968_LISMN	42257.00	49.90%	1	1	1	0.01%	2.16%
153	CB	DNA topoisomerase 1	G2K9J2|G2K9J2_LISMN	79426.90	24.50%	1	1	1	0.01%	2.31%
154	CB	DNA topoisomerase 3	G2KC99|G2KC99_LISMN	81532.60	52.20%	1	1	1	0.01%	1.12%
155	CB	DNA translocase ftsK	G2KAR8|G2KAR8_LISMN	77316.00	98.70%	1	1	3	0.02%	2.86%
156	CB	DNA-binding protein	G2KCD6|G2KCD6_LISMN	28923.50	98.70%	1	1	4	0.02%	5.16%
157	CB	DNA-directed RNA polymerase subunit alpha	G2KAY0|G2KAY0_LISMN	34906.80	100.00%	5	6	78	0.44%	23.90%
158	CB	DNA-directed RNA polymerase subunit beta	G2KB98|G2KB98_LISMN	132606.80	100.00%	11	12	87	0.49%	17.10%
159	CB	DNA-directed RNA polymerase subunit beta'	G2KB99|G2KB99_LISMN	134802.10	100.00%	12	13	74	0.42%	15.60%
160	CB	dTDP-4-dehydrorhamnose reductase	G2K827|G2K827_LISMN	31170.90	21.90%	1	1	1	0.01%	2.90%
161	CB	Elongation factor 4	G2KBF8|G2KBF8_LISMN	67825.50	98.70%	1	1	15	0.08%	2.47%
162	CB	Elongation factor G	G2KB28|G2KB28_LISMN	76850.30	100.00%	12	16	252	1.42%	29.80%
163	CB	Elongation factor Ts	G2KCW0|G2KCW0_LISMN	32638.00	100.00%	14	18	185	1.04%	61.20%
164	CB	Elongation factor Tu	G2KB27|G2KB27_LISMN	43341.90	100.00%	16	23	462	2.60%	51.60%
165	CB	Endonuclease MutS2	G2K8U9|G2K8U9_LISMN	86719.40	23.20%	1	1	1	0.01%	3.18%
166	CB	Enolase	G2K9K5|G2K9K5_LISMN	46473.80	100.00%	19	26	590	3.33%	66.70%
167	CB	Enoyl-[acyl-carrier-protein] reductase [NADH]	G2K7I2|G2K7I2_LISMN	28295.00	100.00%	2	2	16	0.09%	11.50%
168	CB	Flagellar hook-associated protein FlgK	G2K630|G2K630_LISMN	54209.50	98.70%	1	1	2	0.01%	3.75%
169	CB	Flagellar motor switch protein G	G2K639|G2K639_LISMN	41479.90	98.70%	1	1	11	0.06%	4.08%
170	CB	Flagellar MS-ring protein	G2K638|G2K638_LISMN	60023.60	98.70%	1	1	2	0.01%	3.09%
171	CB	Foldase protein PrsA	G2K830|G2K830_LISMN	32699.30	100.00%	5	5	45	0.25%	23.20%
172	CB	Formate--tetrahydrofolate ligase	G2K5Y8|G2K5Y8_LISMN	58637.40	98.70%	1	1	8	0.05%	4.59%
173	CB	Fructose-bisphosphate aldolase class II	G2KAB7|G2KAB7_LISMN	30067.20	100.00%	9	12	248	1.40%	59.20%
174	CB	Fumarate reductase flavoprotein subunit	G2KC05|G2KC05_LISMN	54464.20	100.00%	11	11	73	0.41%	29.40%
175	CB	Fumarylacetoacetate hydrolase	G2K877|G2K877_LISMN	30943.00	97.50%	1	1	2	0.01%	7.09%
176	CB	Gamma-glutamyl phosphate reductase	G2K9H5|G2K9H5_LISMN	45510.40	98.70%	1	1	2	0.01%	3.61%
177	CB	GatB/Yqey domain-containing protein	G2KBE7|G2KBE7_LISMN	16835.00	99.60%	2	2	5	0.03%	15.20%
178	CB	Glucokinase	G2KA66|G2KA66_LISMN	33713.60	100.00%	2	2	3	0.02%	8.39%
179	CB	Glucosamine-6-phosphate deaminase	G2K7G9|G2K7G9_LISMN	25511.50	98.70%	1	1	12	0.07%	12.80%
180	CB	Glucose-1-phosphate thymidylyltransferase	G2K824|G2K824_LISMN	32232.30	8.50%	1	1	1	0.01%	3.47%
181	CB	Glucose-6-phosphate isomerase	G2K8Y3|G2K8Y3_LISMN	49898.20	100.00%	8	9	108	0.61%	26.70%
182	CB	Glutamate-1-semialdehyde 2,1-aminomutase	G2KC44|G2KC44_LISMN	46604.70	98.70%	1	1	2	0.01%	4.20%
183	CB	Glutamate-1-semialdehyde 2,1-aminomutase	G2KD95|G2KD95_LISMN	46102.20	98.70%	1	1	4	0.02%	3.01%
184	CB	Glutamate--tRNA ligase	G2KB77|G2KB77_LISMN	56037.30	100.00%	3	3	10	0.06%	10.40%
185	CB	Glutamine ABC transporter	G2K6Q3|G2K6Q3_LISMN	26675.30	79.50%	1	1	2	0.01%	5.37%
186	CB	Glutamine synthetase	G2KA26|G2KA26_LISMN	50463.60	100.00%	2	2	21	0.12%	7.21%
187	CB	Glutamine--fructose-6-phosphate aminotransferase [isomerizing]	G2K651|G2K651_LISMN	65756.00	100.00%	4	4	20	0.11%	9.48%
188	CB	Glutamyl-tRNA(Gln) amidotransferase subunit A	G2K5D7|G2K5D7_LISMN	52354.10	98.70%	1	1	2	0.01%	2.90%
189	CB	Glutathione reductase	G2K744|G2K744_LISMN	48995.80	98.70%	1	1	1	0.01%	5.12%
190	CB	Glyceraldehyde-3-phosphate dehydrogenase	G2K9K9|G2K9K9_LISMN	36286.10	100.00%	13	17	545	3.07%	55.40%
191	CB	Glycerol kinase	G2K7X7|G2K7X7_LISMN	55003.10	97.70%	1	1	2	0.01%	1.85%
192	CB	Glycine betaine/L-proline ABC transporter	G2K7V7|G2K7V7_LISMN	43627.80	100.00%	3	4	33	0.19%	17.90%
193	CB	Glycine cleavage system H protein	G2K942|G2K942_LISMN	13801.30	98.70%	1	1	4	0.02%	9.60%
194	CB	Glycine--tRNA ligase beta subunit	G2KBD7|G2KBD7_LISMN	78510.70	98.70%	1	1	3	0.02%	3.63%
195	CB	Glycosyl transferase	G2K544|G2K544_LISMN	47400.00	49.10%	1	1	1	0.01%	2.64%
196	CB	Glycosyl transferase CpoA	G2KAB5|G2KAB5_LISMN	29950.10	21.30%	1	1	1	0.01%	3.86%
197	CB	Glyoxalase	G2K5P0|G2K5P0_LISMN	30883.80	82.20%	1	1	3	0.02%	2.87%
198	CB	GMP synthase [glutamine-hydrolyzing]	G2K8C0|G2K8C0_LISMN	58114.90	100.00%	4	4	10	0.06%	10.00%
199	CB	Gp1 protein	G2K9D1|G2K9D1_LISMN	12746.30	65.50%	1	1	1	0.01%	6.31%
200	CB	Gp36 protein	G2K8K9|G2K8K9_LISMN	29229.10	31.20%	1	1	1	0.01%	6.61%
201	CB	Gp7 protein	G2K9D7|G2K9D7_LISMN	11456.90	9.80%	1	1	1	0.01%	10.10%
202	CB	GTPase Der	G2K6C9|G2K6C9_LISMN	49145.10	100.00%	4	4	7	0.04%	10.60%
203	CB	GTPase Era	G2KBE1|G2KBE1_LISMN	34524.40	98.70%	1	1	1	0.01%	3.65%
204	CB	GTPase Obg	G2KC28|G2KC28_LISMN	47119.40	100.00%	2	3	11	0.06%	9.09%
205	CB	GTP-binding protein TypA	G2K810|G2K810_LISMN	68729.10	100.00%	2	2	10	0.06%	6.54%
206	CB	GTP-sensing transcriptional pleiotropic repressor CodY	G2KA07|G2KA07_LISMN	28746.00	100.00%	3	3	7	0.04%	14.70%
207	CB	HAD-superfamily hydrolase	G2K918|G2K918_LISMN	27895.40	98.70%	1	1	15	0.08%	6.27%
208	CB	Heptaprenyl diphosphate synthase	G2K6C2|G2K6C2_LISMN	35755.20	99.90%	2	2	6	0.03%	8.72%
209	CB	Heptaprenyl diphosphate synthase subunit 1 superfamily	G2K6C4|G2K6C4_LISMN	29153.10	23.60%	1	1	2	0.01%	3.53%
210	CB	Holliday junction resolvase RecU	G2K602|G2K602_LISMN	23084.00	47.90%	1	1	3	0.02%	5.47%
211	CB	Hydroxymethylglutaryl-CoA synthase	G2KAU7|G2KAU7_LISMN	43246.50	100.00%	2	2	6	0.03%	10.60%
212	CB	Inosine-5'-monophosphate dehydrogenase	G2KCA1|G2KCA1_LISMN	52556.30	100.00%	10	10	66	0.37%	32.60%
213	CB	Inositol monophosphatase	G2K809|G2K809_LISMN	20410.40	22.40%	1	1	1	0.01%	4.28%
214	CB	Intracellular protease 1	G2K867|G2K867_LISMN	19073.00	98.70%	1	1	15	0.08%	10.40%
215	CB	Iron-sulfur cluster assembly protein SufD	G2K931|G2K931_LISMN	48101.30	100.00%	2	2	5	0.03%	5.08%
216	CB	Isopentenyl-diphosphate delta-isomerase	G2KAR5|G2KAR5_LISMN	39491.10	99.00%	2	2	20	0.11%	4.47%
217	CB	Leucine--tRNA ligase	G2KCW3|G2KCW3_LISMN	91898.60	98.70%	1	1	2	0.01%	1.49%
218	CB	Lipoprotein	G2K934|G2K934_LISMN	30672.30	29.50%	1	1	1	0.01%	3.99%
219	CB	Lipoyl-[GcvH]:protein N-lipoyltransferase	G2KAC7|G2KAC7_LISMN	30960.40	51.90%	1	1	6	0.03%	5.76%
220	CB	Lj965 prophage protein	G2K8L8|G2K8L8_LISMN	29317.80	7.10%	1	1	2	0.01%	3.11%
221	CB	L-lactate dehydrogenase	G2KAN8|G2KAN8_LISMN	34193.00	100.00%	9	14	99	0.56%	33.90%
222	CB	Lysine--tRNA ligase	G2KB68|G2KB68_LISMN	57439.70	98.70%	1	1	4	0.02%	3.82%
223	CB	LysM domain-containing protein	G2K6D3|G2K6D3_LISMN	26689.10	83.00%	1	1	5	0.03%	8.40%
224	CB	Magnesium transporter	G2K807|G2K807_LISMN	36570.50	98.70%	1	1	2	0.01%	7.32%
225	CB	Major facilitator family transporter	G2K8Z3|G2K8Z3_LISMN	44335.50	26.70%	1	1	1	0.01%	2.23%
226	CB	Malonyl CoA-acyl carrier protein transacylase	G2K5J0|G2K5J0_LISMN	32933.90	100.00%	2	2	8	0.05%	9.27%
227	CB	Mannose-6-phosphate isomerase	G2K7B0|G2K7B0_LISMN	35366.20	98.70%	1	1	2	0.01%	4.09%
228	CB	MC domain-containing protein	G2K6Y2|G2K6Y2_LISMN	24259.30	40.50%	1	1	1	0.01%	3.76%
229	CB	Mechanosensitive ion channel family protein	G2K7V6|G2K7V6_LISMN	32691.70	98.70%	1	1	6	0.03%	5.46%
230	CB	Membrane protein	G2K8U3|G2K8U3_LISMN	115098.90	21.40%	1	1	1	0.01%	1.78%
231	CB	Metallopeptidase	G2K7J4|G2K7J4_LISMN	38675.60	76.00%	1	1	1	0.01%	4.00%
232	CB	Methionine--tRNA ligase	G2KAK5|G2KAK5_LISMN	75653.80	100.00%	4	5	23	0.13%	11.10%
233	CB	Modulator protein RsbR	G2K726|G2K726_LISMN	31621.20	98.70%	1	1	17	0.10%	5.76%
234	CB	Molybdenum cofactor biosynthesis protein E	G2K7Y7|G2K7Y7_LISMN	15998.50	25.20%	1	1	8	0.05%	5.00%
235	CB	N-acetyldiaminopimelate deacetylase	G2K7V5|G2K7V5_LISMN	41631.80	98.70%	1	1	3	0.02%	5.12%
236	CB	NADPH dehydrogenase	G2K9M1|G2K9M1_LISMN	37006.40	98.70%	1	1	2	0.01%	5.33%
237	CB	Naphthoate synthase	G2KCX6|G2KCX6_LISMN	30024.70	99.80%	2	3	16	0.09%	15.80%
238	CB	Non-canonical purine NTP pyrophosphatase	G2K8V6|G2K8V6_LISMN	21984.40	98.70%	1	1	14	0.08%	16.70%
239	CB	Non-heme iron-binding ferritin	G2K7F5|G2K7F5_LISMN	18048.10	98.70%	1	1	4	0.02%	8.33%
240	CB	Nucleoid-associated protein LMKG_02136	G2KBN5|G2KBN5_LISMN	11426.00	98.70%	1	1	2	0.01%	11.40%
241	CB	Oligoendopeptidase F	G2K7R8|G2K7R8_LISMN	68604.70	100.00%	2	3	12	0.07%	5.82%
242	CB	Oligopeptide ABC transporter	G2K7S4|G2K7S4_LISMN	37973.10	98.70%	1	1	4	0.02%	3.78%
243	CB	Oligopeptide ABC transporter	G2KAG5|G2KAG5_LISMN	58289.10	100.00%	11	12	87	0.49%	28.10%
244	CB	Oligopeptide ABC transporter, periplasmic oligopeptide-binding protein	G2KAD0|G2KAD0_LISMN	61813.40	14.40%	1	1	1	0.01%	1.45%
245	CB	Oligopeptide ABC transporter, periplasmic oligopeptide-binding protein	G2KAI1|G2KAI1_LISMN	62073.40	100.00%	3	3	8	0.05%	8.71%
246	CB	Oligopeptide transport ATP-binding protein oppD	G2K7S3|G2K7S3_LISMN	39713.90	100.00%	2	2	8	0.05%	13.40%
247	CB	Oligopeptide transport ATP-binding protein oppF	G2K7S2|G2K7S2_LISMN	36622.10	99.80%	2	2	6	0.03%	7.14%
248	CB	Orotidine 5'-phosphate decarboxylase	G2K5U4|G2K5U4_LISMN	25372.50	23.00%	1	1	1	0.01%	5.58%
249	CB	Oxidoreductase	G2K858|G2K858_LISMN	33530.30	98.70%	1	1	6	0.03%	5.78%
250	CB	Oxidoreductase	G2KD98|G2KD98_LISMN	27187.00	98.70%	1	1	3	0.02%	7.26%
251	CB	Penicillin-binding protein	G2K603|G2K603_LISMN	90879.60	99.50%	2	2	3	0.02%	3.39%
252	CB	Penicillin-binding protein	G2K840|G2K840_LISMN	77857.60	98.70%	1	1	4	0.02%	2.94%
253	CB	Peptidase	G2KBH2|G2KBH2_LISMN	68796.10	98.70%	1	1	27	0.15%	2.33%
254	CB	Peptide binding protein OppA	G2K7S6|G2K7S6_LISMN	62589.50	100.00%	11	11	127	0.72%	26.30%
255	CB	Peptide chain release factor 3	G2K7K0|G2K7K0_LISMN	59401.90	31.60%	1	1	2	0.01%	2.11%
256	CB	Peptidoglycan binding protein	G2KAI9|G2KAI9_LISMN	62374.30	41.40%	1	1	3	0.02%	2.45%
257	CB	Peptidoglycan lytic protein P45	G2K9Q5|G2K9Q5_LISMN	42712.50	98.70%	1	1	1	0.01%	5.24%
258	CB	Periplasmic protease	G2K5W3|G2K5W3_LISMN	54138.90	98.70%	1	1	6	0.03%	4.44%
259	CB	Phenylalanine--tRNA ligase beta subunit	G2K8T9|G2K8T9_LISMN	88012.40	98.70%	1	1	13	0.07%	2.37%
260	CB	Phosphate acetyltransferase	G2K7A2|G2K7A2_LISMN	34414.00	100.00%	2	2	7	0.04%	12.90%
261	CB	Phosphoenolpyruvate-protein phosphotransferase	G2K7L5|G2K7L5_LISMN	63214.00	100.00%	7	8	53	0.30%	16.40%
262	CB	Phosphoglucomutase/phosphomannomutase	G2K9M5|G2K9M5_LISMN	64142.90	99.90%	4	4	9	0.05%	8.51%
263	CB	Phosphoglucosamine mutase	G2K7B8|G2K7B8_LISMN	48488.30	100.00%	4	4	10	0.06%	11.80%
264	CB	Phosphoglycerate kinase	G2K9K8|G2K9K8_LISMN	42105.60	100.00%	13	14	164	0.92%	55.10%
265	CB	Phosphoglycerate mutase	G2KD84|G2KD84_LISMN	29490.10	92.00%	2	2	2	0.01%	7.38%
266	CB	Phosphomethylpyrimidine kinase	G2K5Q6|G2K5Q6_LISMN	28820.50	98.70%	1	1	2	0.01%	7.01%
267	CB	Phosphopentomutase	G2K6E6|G2K6E6_LISMN	43747.40	100.00%	3	3	13	0.07%	11.90%
268	CB	Phosphosugar-binding transcriptional regulator	G2KCD9|G2KCD9_LISMN	30643.90	99.70%	2	3	40	0.23%	10.40%
269	CB	Phosphotransferase system	G2K7L4|G2K7L4_LISMN	9404.00	100.00%	4	4	51	0.29%	43.20%
270	CB	PHP domain-containing protein	G2K8U8|G2K8U8_LISMN	64078.90	99.90%	2	2	7	0.04%	5.26%
271	CB	Pin/tram domain-containing protein	G2KB74|G2KB74_LISMN	39462.30	98.70%	1	1	3	0.02%	7.84%
272	CB	Polyribonucleotide nucleotidyltransferase	G2KA58|G2KA58_LISMN	79604.00	100.00%	4	4	15	0.08%	8.30%
273	CB	PRD/PTS system IIA 2 domain-containing regulatory protein	G2KCN6|G2KCN6_LISMN	74935.60	92.00%	2	2	2	0.01%	3.06%
274	CB	Preprotein translocase	G2KC20|G2KC20_LISMN	11958.20	98.70%	1	2	27	0.15%	22.00%
275	CB	Primosome assembly protein PriA	G2K5T6|G2K5T6_LISMN	91044.90	27.80%	1	1	1	0.01%	1.00%
276	CB	Probable manganese-dependent inorganic pyrophosphatase	G2KBC7|G2KBC7_LISMN	33761.00	100.00%	3	3	8	0.05%	13.00%
277	CB	Probable thiol peroxidase	G2KC74|G2KC74_LISMN	18133.10	98.70%	1	1	1	0.01%	5.45%
278	CB	Probable transaldolase	G2KBZ3|G2KBZ3_LISMN	23552.30	34.30%	1	1	1	0.01%	4.13%
279	CB	Probable transcriptional regulatory protein LMKG_01543	G2KCI2|G2KCI2_LISMN	26712.80	99.60%	2	2	9	0.05%	7.95%
280	CB	Proline dipeptidase	G2KC69|G2KC69_LISMN	40307.40	98.70%	1	1	2	0.01%	7.12%
281	CB	Proline--tRNA ligase	G2KA46|G2KA46_LISMN	63355.50	100.00%	3	3	23	0.13%	7.04%
282	CB	Protein GrpE	G2KBF3|G2KBF3_LISMN	21918.90	100.00%	2	2	55	0.31%	27.20%
283	CB	Protein RecA	G2KAT0|G2KAT0_LISMN	37995.00	98.70%	1	1	6	0.03%	5.17%
284	CB	Protein translocase subunit SecA	G2K9R0|G2K9R0_LISMN	94661.30	99.80%	3	3	14	0.08%	3.58%
285	CB	Protein-export membrane protein SecDF	G2KC18|G2KC18_LISMN	82618.30	99.40%	2	2	3	0.02%	4.24%
286	CB	Protoporphyrinogen oxidase	G2K721|G2K721_LISMN	50299.70	97.60%	2	2	8	0.05%	6.32%
287	CB	Pseudouridine synthase	G2K6E1|G2K6E1_LISMN	27798.40	99.50%	2	2	4	0.02%	9.02%
288	CB	PTS system mannose/fructose/sorbose family IID subunit	G2K9X3|G2K9X3_LISMN	33413.10	100.00%	4	5	62	0.35%	21.80%
289	CB	PTS system, beta-glucoside-specific, IIABC subunit	G2K989|G2K989_LISMN	67430.50	19.60%	1	1	1	0.01%	1.10%
290	CB	PTS system, fructose-specific, IIABC subunit	G2K8M2|G2K8M2_LISMN	66218.00	100.00%	8	9	23	0.13%	21.00%
291	CB	PTS system, lactose/cellobiose specific IIB subunit	G2K8Y9|G2K8Y9_LISMN	16072.50	98.70%	1	1	3	0.02%	9.66%
292	CB	PTS system, mannose-specific IIAB subunit	G2K9X1|G2K9X1_LISMN	34994.40	100.00%	5	5	33	0.19%	24.60%
293	CB	PTS system, trehalose-specific IIBC subunit	G2K9H1|G2K9H1_LISMN	53492.90	99.80%	2	2	4	0.02%	4.66%
294	CB	Purine nucleoside phosphorylase DeoD-type	G2K5W8|G2K5W8_LISMN	25357.60	98.70%	1	1	11	0.06%	7.73%
295	CB	Putative agmatine deiminase	G2K9A0|G2K9A0_LISMN	40956.20	20.10%	1	1	1	0.01%	3.86%
296	CB	Putative GTP cyclohydrolase 1 type 2	G2KBD1|G2KBD1_LISMN	41434.00	24.70%	1	1	3	0.02%	2.68%
297	CB	Putative membrane protein insertion efficiency factor	G2KCX3|G2KCX3_LISMN	10008.10	41.10%	1	1	1	0.01%	10.20%
298	CB	Putative pyruvate, phosphate dikinase regulatory protein	G2KBD6|G2KBD6_LISMN	30437.10	98.70%	1	1	1	0.01%	8.03%
299	CB	Putative septation protein SpoVG	G2KAM4|G2KAM4_LISMN	11256.60	100.00%	2	2	10	0.06%	25.50%
300	CB	Putative septation protein SpoVG	G2KAM5|G2KAM5_LISMN	11403.30	100.00%	4	4	267	1.50%	55.90%
301	CB	Pyridine nucleotide-disulfide oxidoreductase	G2KB12|G2KB12_LISMN	70448.30	100.00%	7	8	56	0.32%	17.00%
302	CB	Pyrroline-5-carboxylate reductase	G2KCK9|G2KCK9_LISMN	28099.90	92.20%	1	1	2	0.01%	5.64%
303	CB	Pyruvate carboxylase	G2K815|G2K815_LISMN	128052.50	100.00%	2	2	7	0.04%	2.97%
304	CB	Pyruvate dehydrogenase complex	G2K7Z5|G2K7Z5_LISMN	41268.00	100.00%	9	11	61	0.34%	36.90%
305	CB	Pyruvate dehydrogenase E1 subunit beta subunit	G2K7Z6|G2K7Z6_LISMN	35310.30	100.00%	7	7	84	0.47%	31.70%
306	CB	Pyruvate formate-lyase	G2KAT8|G2KAT8_LISMN	83827.40	100.00%	12	14	116	0.65%	26.50%
307	CB	Pyruvate kinase	G2KC61|G2KC61_LISMN	62597.70	100.00%	13	15	111	0.63%	35.40%
308	CB	Pyruvate-flavodoxin oxidoreductase	G2K6N4|G2K6N4_LISMN	134208.00	98.70%	1	1	2	0.01%	1.07%
309	CB	Pyruvate-formate lyase activating enzyme	G2KAT9|G2KAT9_LISMN	28115.80	100.00%	3	3	13	0.07%	19.00%
310	CB	Queuine tRNA-ribosyltransferase	G2KC21|G2KC21_LISMN	42922.80	99.90%	2	2	6	0.03%	8.71%
311	CB	Quinol oxidase subunit II	G2K976|G2K976_LISMN	41586.30	28.10%	1	1	2	0.01%	3.53%
312	CB	Reactivating factor for ethanolamine ammonia lyase	G2K8H9|G2K8H9_LISMN	51025.00	29.80%	1	1	2	0.01%	3.59%
313	CB	Redox-sensing transcriptional repressor Rex	G2K771|G2K771_LISMN	24200.10	98.70%	1	1	3	0.02%	5.12%
314	CB	Ribonuclease HIII	G2K8U5|G2K8U5_LISMN	32104.80	46.10%	1	1	2	0.01%	3.41%
315	CB	Ribonuclease J	G2K7X0|G2K7X0_LISMN	61561.50	98.70%	1	1	1	0.01%	3.78%
316	CB	Ribonucleoside-diphosphate reductase	G2K7N5|G2K7N5_LISMN	87398.10	98.70%	1	1	10	0.06%	3.80%
317	CB	Ribonucleoside-diphosphate reductase subunit beta	G2K7N4|G2K7N4_LISMN	40219.00	98.70%	1	1	3	0.02%	6.59%
318	CB	Ribose-phosphate pyrophosphokinase	G2KAM7|G2KAM7_LISMN	35070.40	98.70%	1	1	2	0.01%	4.09%
319	CB	Ribose-phosphate pyrophosphokinase	G2KD76|G2KD76_LISMN	34345.70	98.70%	1	1	1	0.01%	4.50%
320	CB	Ribosomal subunit interface protein	G2K9R1|G2K9R1_LISMN	21634.00	100.00%	2	2	5	0.03%	12.80%
321	CB	Ribosome-binding ATPase YchF	G2KCC3|G2KCC3_LISMN	40683.50	100.00%	4	4	15	0.08%	18.30%
322	CB	Ribosome-recycling factor	G2KA41|G2KA41_LISMN	20756.70	100.00%	4	4	21	0.12%	23.80%
323	CB	RNA polymerase sigma factor SigA	G2KBD3|G2KBD3_LISMN	42420.70	98.70%	1	1	2	0.01%	4.55%
324	CB	RNA-binding protein	G2KD07|G2KD07_LISMN	23064.30	98.70%	1	2	33	0.19%	11.70%
325	CB	Rod shape-determining protein	G2KC39|G2KC39_LISMN	35504.50	100.00%	5	5	30	0.17%	23.70%
326	CB	ROK family protein	G2K6I1|G2K6I1_LISMN	30709.00	23.70%	1	1	1	0.01%	5.56%
327	CB	S-adenosylmethionine synthase	G2KCW7|G2KCW7_LISMN	43552.60	100.00%	2	2	13	0.07%	9.27%
328	CB	S-adenosylmethionine:tRNA ribosyltransferase-isomerase	G2KC22|G2KC22_LISMN	38260.80	98.70%	1	1	5	0.03%	6.14%
329	CB	Sec-independent protein translocase protein TatC	G2KC12|G2KC12_LISMN	28017.10	14.10%	1	1	1	0.01%	4.92%
330	CB	Secreted protein with 1 GW repeat-containing protein	G2KBP4|G2KBP4_LISMN	35002.60	46.40%	1	1	1	0.01%	3.53%
331	CB	Serine hydroxymethyltransferase	G2KAA0|G2KAA0_LISMN	45122.80	100.00%	3	3	17	0.10%	9.44%
332	CB	Serine/threonine-protein kinase PrkC	G2K5T2|G2K5T2_LISMN	72189.30	89.20%	1	1	2	0.01%	1.68%
333	CB	Signal peptidase I	G2K9I6|G2K9I6_LISMN	21035.40	33.20%	1	1	1	0.01%	3.72%
334	CB	Signal recognition particle protein	G2K5I3|G2K5I3_LISMN	49715.80	98.70%	1	1	4	0.02%	2.89%
335	CB	Signal recognition particle receptor FtsY	G2K5I5|G2K5I5_LISMN	36407.00	99.70%	2	2	5	0.03%	6.71%
336	CB	Single-stranded DNA-binding protein	G2K9A7|G2K9A7_LISMN	19492.70	98.70%	1	1	7	0.04%	9.55%
337	CB	Single-stranded-DNA-specific exonuclease RecJ	G2KC16|G2KC16_LISMN	87695.00	99.90%	2	2	4	0.02%	8.81%
338	CB	Site-determining protein	G2KC35|G2KC35_LISMN	29068.40	98.70%	1	1	10	0.06%	6.02%
339	CB	Spermidine/putrescine import ATP-binding protein PotA	G2K6L2|G2K6L2_LISMN	41953.70	99.40%	2	2	2	0.01%	7.38%
340	CB	STAS domain-containing protein	G2KCU5|G2KCU5_LISMN	30416.40	93.70%	1	1	2	0.01%	7.87%
341	CB	SUF system FeS assembly ATPase	G2K932|G2K932_LISMN	29155.30	100.00%	3	3	38	0.21%	15.30%
342	CB	Superoxide dismutase	G2KAX1|G2KAX1_LISMN	22631.50	100.00%	3	3	21	0.12%	23.80%
343	CB	Surface antigen	G2KAS0|G2KAS0_LISMN	38415.40	100.00%	10	10	95	0.54%	39.20%
344	CB	Tagatose 1,6-diphosphate aldolase	G2K554|G2K554_LISMN	37684.70	98.70%	1	1	8	0.05%	3.55%
345	CB	Tetracycline resistance protein	G2K6P4|G2K6P4_LISMN	43752.70	27.10%	1	1	1	0.01%	1.97%
346	CB	Thioredoxin	G2K8V0|G2K8V0_LISMN	11620.20	100.00%	2	4	27	0.15%	35.90%
347	CB	Thioredoxin family protein	G2KCR2|G2KCR2_LISMN	11804.60	88.00%	1	1	4	0.02%	13.60%
348	CB	Threonine--tRNA ligase	G2KC50|G2KC50_LISMN	73242.60	98.70%	1	1	2	0.01%	3.28%
349	CB	Thymidylate kinase	G2KBM5|G2KBM5_LISMN	23084.10	98.70%	1	1	9	0.05%	7.21%
350	CB	Thymidylate synthase	G2K5Y6|G2K5Y6_LISMN	36164.50	98.70%	1	1	6	0.03%	5.73%
351	CB	TPR domain-containing protein	G2KBI9|G2KBI9_LISMN	25128.30	98.70%	1	2	6	0.03%	10.80%
352	CB	Transcription elongation factor GreA	G2KBH5|G2KBH5_LISMN	17485.00	98.70%	1	1	7	0.04%	10.60%
353	CB	Transcription elongation factor NusA	G2KA49|G2KA49_LISMN	41683.80	100.00%	4	4	34	0.19%	20.40%
354	CB	Transcription termination/antitermination protein NusG	G2KB86|G2KB86_LISMN	19940.50	100.00%	2	2	9	0.05%	14.10%
355	CB	Transcriptional regulator	G2K9Y4|G2K9Y4_LISMN	31930.90	99.40%	2	2	12	0.07%	6.86%
356	CB	Transcriptional regulator	G2KBU6|G2KBU6_LISMN	32851.50	44.90%	1	1	1	0.01%	3.83%
357	CB	Transcriptional regulator	G2KC10|G2KC10_LISMN	29054.80	21.20%	1	1	2	0.01%	3.91%
358	CB	Transcriptional regulatory protein DegU	G2K7W5|G2K7W5_LISMN	23672.90	98.70%	1	1	12	0.07%	5.66%
359	CB	Transcription-repair-coupling factor	G2KAP2|G2KAP2_LISMN	134825.50	37.50%	1	1	2	0.01%	1.27%
360	CB	Transketolase	G2KA32|G2KA32_LISMN	71827.00	100.00%	7	7	39	0.22%	14.60%
361	CB	Translation initiation factor IF-1	G2KAY4|G2KAY4_LISMN	8217.60	98.70%	1	1	2	0.01%	16.70%
362	CB	Translation initiation factor IF-2	G2KA52|G2KA52_LISMN	84576.50	100.00%	3	3	19	0.11%	7.83%
363	CB	Translation initiation factor IF-3	G2K5G7|G2K5G7_LISMN	19186.20	100.00%	2	2	14	0.08%	15.00%
364	CB	Transport permease protein	G2K7J2|G2K7J2_LISMN	27188.70	41.50%	1	1	1	0.01%	2.80%
365	CB	Trigger factor	G2K9I4|G2K9I4_LISMN	47853.80	100.00%	10	11	100	0.56%	38.90%
366	CB	Triosephosphate isomerase	G2K9K7|G2K9K7_LISMN	26878.40	100.00%	7	8	161	0.91%	38.60%
367	CB	tRNA modification GTPase MnmE	G2KCF6|G2KCF6_LISMN	50415.60	98.70%	1	1	9	0.05%	5.91%
368	CB	tRNA pseudouridine synthase B	G2KA55|G2KA55_LISMN	33770.40	98.70%	1	1	2	0.01%	4.93%
369	CB	tRNA-specific 2-thiouridylase MnmA	G2KBJ1|G2KBJ1_LISMN	41504.00	30.00%	1	1	1	0.01%	2.70%
370	CB	Tryptophan--tRNA ligase	G2K7S8|G2K7S8_LISMN	36894.10	98.70%	1	1	4	0.02%	5.14%
371	CB	Two-component sensor histidine kinase ResE	G2K6D9|G2K6D9_LISMN	66702.50	98.70%	1	1	3	0.02%	2.85%
372	CB	Tyrosine recombinase XerC	G2K9J4|G2K9J4_LISMN	35017.30	73.50%	1	1	2	0.01%	4.67%
373	CB	UDP-N-acetylglucosamine 1-carboxyvinyltransferase	G2K9S6|G2K9S6_LISMN	45979.30	100.00%	3	3	28	0.16%	11.20%
374	CB	UDP-N-acetylglucosamine 2-epimerase	G2KA98|G2KA98_LISMN	42262.60	30.80%	1	1	2	0.01%	2.11%
375	CB	UDP-N-acetylmuramoylalanine--D-glutamate ligase	G2K6V8|G2K6V8_LISMN	50431.10	98.70%	1	1	2	0.01%	3.74%
376	CB	UDP-N-acetylmuramyl pentapeptide phosphotransferase	G2K7H1|G2K7H1_LISMN	38692.00	95.40%	1	1	14	0.08%	2.28%
377	CB	Uncharacterized protein	G2K561|G2K561_LISMN	44519.90	21.20%	1	1	1	0.01%	1.68%
378	CB	Uncharacterized protein	G2K573|G2K573_LISMN	37384.70	99.80%	2	2	4	0.02%	5.78%
379	CB	Uncharacterized protein	G2K596|G2K596_LISMN	44947.60	98.70%	1	1	3	0.02%	4.57%
380	CB	Uncharacterized protein	G2K5A7|G2K5A7_LISMN	19971.60	98.70%	1	1	5	0.03%	17.80%
381	CB	Uncharacterized protein	G2K5I1|G2K5I1_LISMN	87368.70	33.90%	1	1	1	0.01%	1.02%
382	CB	Uncharacterized protein	G2K5P7|G2K5P7_LISMN	33422.10	100.00%	2	2	18	0.10%	10.70%
383	CB	Uncharacterized protein	G2K5S8|G2K5S8_LISMN	12848.30	87.50%	1	1	4	0.02%	9.01%
384	CB	Uncharacterized protein	G2K6C6|G2K6C6_LISMN	9882.60	100.00%	5	5	197	1.11%	67.00%
385	CB	Uncharacterized protein	G2K6F9|G2K6F9_LISMN	45493.40	98.70%	1	1	7	0.04%	8.52%
386	CB	Uncharacterized protein	G2K6G2|G2K6G2_LISMN	34401.80	23.80%	1	1	2	0.01%	4.26%
387	CB	Uncharacterized protein	G2K6H9|G2K6H9_LISMN	33424.90	99.80%	2	2	3	0.02%	8.41%
388	CB	Uncharacterized protein	G2K6J6|G2K6J6_LISMN	23983.50	100.00%	2	2	5	0.03%	12.00%
389	CB	Uncharacterized protein	G2K7F2|G2K7F2_LISMN	37257.60	24.30%	1	1	1	0.01%	2.50%
390	CB	Uncharacterized protein	G2K7K7|G2K7K7_LISMN	40451.00	19.70%	1	1	2	0.01%	2.33%
391	CB	Uncharacterized protein	G2K7R5|G2K7R5_LISMN	63381.10	100.00%	4	5	60	0.34%	11.20%
392	CB	Uncharacterized protein	G2K7R6|G2K7R6_LISMN	22267.60	98.70%	1	1	11	0.06%	7.25%
393	CB	Uncharacterized protein	G2K7U7|G2K7U7_LISMN	13096.90	100.00%	2	3	43	0.24%	30.80%
394	CB	Uncharacterized protein	G2K7V1|G2K7V1_LISMN	8956.00	62.90%	1	1	3	0.02%	11.70%
395	CB	Uncharacterized protein	G2K859|G2K859_LISMN	23905.20	100.00%	2	2	9	0.05%	17.50%
396	CB	Uncharacterized protein	G2K8D0|G2K8D0_LISMN	20272.10	24.80%	1	1	1	0.01%	5.65%
397	CB	Uncharacterized protein	G2K8T4|G2K8T4_LISMN	38958.00	99.80%	2	2	7	0.04%	8.91%
398	CB	Uncharacterized protein	G2K900|G2K900_LISMN	22757.60	20.90%	1	1	1	0.01%	5.58%
399	CB	Uncharacterized protein	G2K933|G2K933_LISMN	39645.70	5.40%	1	1	1	0.01%	1.96%
400	CB	Uncharacterized protein	G2K949|G2K949_LISMN	6310.70	34.70%	1	1	1	0.01%	18.50%
401	CB	Uncharacterized protein	G2K9C6|G2K9C6_LISMN	6712.20	97.20%	1	1	6	0.03%	33.90%
402	CB	Uncharacterized protein	G2K9E4|G2K9E4_LISMN	174927.60	26.10%	1	1	1	0.01%	0.43%
403	CB	Uncharacterized protein	G2K9H3|G2K9H3_LISMN	18094.60	100.00%	2	2	16	0.09%	16.90%
404	CB	Uncharacterized protein	G2K9N7|G2K9N7_LISMN	47325.90	98.70%	1	1	2	0.01%	4.29%
405	CB	Uncharacterized protein	G2KA61|G2KA61_LISMN	17987.60	98.70%	1	1	6	0.03%	10.30%
406	CB	Uncharacterized protein	G2KA80|G2KA80_LISMN	36317.30	98.70%	1	1	2	0.01%	5.30%
407	CB	Uncharacterized protein	G2KAB8|G2KAB8_LISMN	33326.00	98.70%	1	1	5	0.03%	5.88%
408	CB	Uncharacterized protein	G2KAG8|G2KAG8_LISMN	10336.20	65.50%	1	1	7	0.04%	7.45%
409	CB	Uncharacterized protein	G2KB11|G2KB11_LISMN	32742.50	100.00%	6	7	63	0.36%	24.10%
410	CB	Uncharacterized protein	G2KB43|G2KB43_LISMN	31607.50	72.60%	1	1	2	0.01%	3.70%
411	CB	Uncharacterized protein	G2KB94|G2KB94_LISMN	25227.50	58.70%	1	1	3	0.02%	3.64%
412	CB	Uncharacterized protein	G2KB97|G2KB97_LISMN	43557.50	22.30%	1	1	1	0.01%	3.06%
413	CB	Uncharacterized protein	G2KBH4|G2KBH4_LISMN	23187.00	98.70%	1	1	1	0.01%	6.76%
414	CB	Uncharacterized protein	G2KBJ4|G2KBJ4_LISMN	15584.70	98.70%	1	1	5	0.03%	9.29%
415	CB	Uncharacterized protein	G2KBU2|G2KBU2_LISMN	31783.00	29.50%	1	1	3	0.02%	2.51%
416	CB	Uncharacterized protein	G2KC92|G2KC92_LISMN	18446.20	100.00%	3	3	24	0.14%	17.80%
417	CB	Uncharacterized protein	G2KC93|G2KC93_LISMN	16094.20	98.70%	1	2	61	0.34%	15.20%
418	CB	Uncharacterized protein	G2KCC0|G2KCC0_LISMN	14361.80	25.40%	1	1	1	0.01%	8.40%
419	CB	Uncharacterized protein	G2KCC2|G2KCC2_LISMN	19194.50	22.20%	1	1	1	0.01%	5.33%
420	CB	Uncharacterized protein	G2KCD3|G2KCD3_LISMN	8118.90	69.00%	1	1	2	0.01%	17.60%
421	CB	Uncharacterized protein	G2KCH9|G2KCH9_LISMN	43077.90	92.70%	1	1	2	0.01%	3.11%
422	CB	Uncharacterized protein	G2KCK0|G2KCK0_LISMN	14262.70	98.70%	1	1	4	0.02%	16.30%
423	CB	Uncharacterized protein	G2KCP9|G2KCP9_LISMN	24083.20	56.00%	1	1	1	0.01%	4.27%
424	CB	Uncharacterized protein	G2KCQ0|G2KCQ0_LISMN	47752.80	20.20%	1	1	1	0.01%	1.90%
425	CB	Uncharacterized protein	G2KCR4|G2KCR4_LISMN	38820.70	98.70%	1	1	8	0.05%	5.88%
426	CB	Uncharacterized protein	G2KCV2|G2KCV2_LISMN	17867.80	98.70%	1	1	6	0.03%	8.77%
427	CB	Uncharacterized protein	G2KD39|G2KD39_LISMN	34554.70	21.50%	1	1	1	0.01%	2.71%
428	CB	Uncharacterized protein	G2KD71|G2KD71_LISMN	15519.10	21.10%	1	1	1	0.01%	6.82%
429	CB	Uncharacterized protein	G2KDC0|G2KDC0_LISMN	16405.20	100.00%	2	2	10	0.06%	16.20%
430	CB	Universal stress protein	G2KC71|G2KC71_LISMN	16867.20	100.00%	2	2	4	0.02%	15.60%
431	CB	UPF0145 protein LMKG_02766	G2KAN6|G2KAN6_LISMN	11991.80	98.70%	1	1	2	0.01%	10.90%
432	CB	UPF0173 metal-dependent hydrolase LMKG_00629	G2KC68|G2KC68_LISMN	24649.90	99.90%	2	3	20	0.11%	18.90%
433	CB	UPF0230 protein	G2K5X5|G2K5X5_LISMN	30961.60	94.60%	1	1	7	0.04%	4.66%
434	CB	UPF0342 protein LMKG_00084	G2K834|G2K834_LISMN	13502.10	100.00%	5	6	55	0.31%	71.80%
435	CB	UPF0356 protein LMKG_01896	G2K7X1|G2K7X1_LISMN	8292.50	99.50%	2	2	5	0.03%	33.30%
436	CB	Uracil phosphoribosyltransferase	G2KA99|G2KA99_LISMN	16898.30	100.00%	5	5	41	0.23%	43.50%
437	CB	Uridylate kinase	G2KA40|G2KA40_LISMN	26166.70	98.70%	1	1	8	0.05%	4.96%
438	CB	UvrABC system protein C	G2K8V1|G2K8V1_LISMN	69317.40	24.90%	1	1	1	0.01%	1.33%
439	CB	Valine--tRNA ligase	G2KC43|G2KC43_LISMN	102095.50	98.70%	1	1	2	0.01%	1.13%
440	CB	Vitamin-B12 independent methionine synthase	G2K6Q0|G2K6Q0_LISMN	41807.50	98.70%	1	1	2	0.01%	2.72%
1	TA	10 kDa chaperonin	G2K768|G2K768_LISMN	10064.70	100.00%	6	6	129	0.72%	74.50%
2	TA	2,3,4,5-tetrahydropyridine-2,6-dicarboxylate N-acetyltransferase	G2K7V4|G2K7V4_LISMN	24834.30	100.00%	2	2	13	0.07%	16.50%
3	TA	2,3-bisphosphoglycerate-independent phosphoglycerate mutase	G2K9K6|G2K9K6_LISMN	56140.50	100.00%	10	12	121	0.67%	24.70%
4	TA	2-C-methyl-D-erythritol 4-phosphate cytidylyltransferase	G2K8B0|G2K8B0_LISMN	26712.90	73.20%	1	1	2	0.01%	3.81%
5	TA	2-oxoisovalerate dehydrogenase E1 component	G2KAQ4|G2KAQ4_LISMN	36350.70	98.60%	1	1	5	0.03%	9.37%
6	TA	2-oxoisovalerate dehydrogenase E1 component	G2KAQ5|G2KAQ5_LISMN	35738.00	99.30%	2	2	4	0.02%	10.10%
7	TA	2-succinyl-5-enolpyruvyl-6-hydroxy-3-cyclohexene-1-carboxylate synthase	G2KCX8|G2KCX8_LISMN	64687.50	31.70%	1	1	2	0.01%	2.59%
8	TA	30S ribosomal protein S1	G2K6D0|G2K6D0_LISMN	41430.50	100.00%	4	4	15	0.08%	14.20%
9	TA	30S ribosomal protein S10	G2KB07|G2KB07_LISMN	14337.20	100.00%	3	4	73	0.41%	35.20%
10	TA	30S ribosomal protein S11	G2KAY1|G2KAY1_LISMN	13786.00	100.00%	4	5	47	0.26%	35.70%
11	TA	30S ribosomal protein S12	G2KB30|G2KB30_LISMN	15184.00	100.00%	4	4	36	0.20%	26.30%
12	TA	30S ribosomal protein S13	G2KAY2|G2KAY2_LISMN	13709.50	99.70%	2	2	3	0.02%	19.80%
13	TA	30S ribosomal protein S15	G2KA57|G2KA57_LISMN	10631.50	98.60%	1	1	3	0.02%	10.10%
14	TA	30S ribosomal protein S16	G2K5H9|G2K5H9_LISMN	10365.70	100.00%	2	2	17	0.09%	28.90%
15	TA	30S ribosomal protein S17	G2KAZ7|G2KAZ7_LISMN	10035.60	79.30%	1	1	2	0.01%	10.30%
16	TA	30S ribosomal protein S18	G2K9A8|G2K9A8_LISMN	9098.10	98.60%	1	2	6	0.03%	15.20%
17	TA	30S ribosomal protein S19	G2KB02|G2KB02_LISMN	10475.00	100.00%	2	2	6	0.03%	30.40%
18	TA	30S ribosomal protein S2	G2KCW1|G2KCW1_LISMN	28375.40	100.00%	7	9	93	0.52%	47.00%
19	TA	30S ribosomal protein S20	G2KBF9|G2KBF9_LISMN	9169.10	100.00%	2	2	10	0.06%	16.70%
20	TA	30S ribosomal protein S21	G2KBE8|G2KBE8_LISMN	8056.50	18.90%	1	1	1	0.01%	14.70%
21	TA	30S ribosomal protein S3	G2KB00|G2KB00_LISMN	24542.50	100.00%	4	4	20	0.11%	23.40%
22	TA	30S ribosomal protein S4	G2KC87|G2KC87_LISMN	22707.30	100.00%	4	4	44	0.25%	26.50%
23	TA	30S ribosomal protein S5	G2KAY9|G2KAY9_LISMN	17455.80	100.00%	2	2	25	0.14%	12.00%
24	TA	30S ribosomal protein S6	G2K9A6|G2K9A6_LISMN	11507.90	100.00%	3	3	45	0.25%	34.00%
25	TA	30S ribosomal protein S7	G2KB29|G2KB29_LISMN	17817.20	100.00%	4	5	49	0.27%	25.00%
26	TA	30S ribosomal protein S8	G2KAZ2|G2KAZ2_LISMN	14644.60	100.00%	3	4	35	0.20%	20.50%
27	TA	30S ribosomal protein S9	G2KAF8|G2KAF8_LISMN	14371.80	100.00%	2	2	24	0.13%	20.00%
28	TA	3-isopropylmalate dehydrogenase	G2K6R0|G2K6R0_LISMN	37697.30	41.00%	1	1	1	0.01%	2.29%
29	TA	3-oxoacyl-[acyl-carrier protein] reductase	G2K5I9|G2K5I9_LISMN	26248.70	98.60%	1	2	4	0.02%	12.60%
30	TA	3-oxoacyl-[acyl-carrier-protein] synthase 2	G2K7T1|G2K7T1_LISMN	44280.90	100.00%	4	5	29	0.16%	15.50%
31	TA	3-phosphoshikimate 1-carboxyvinyltransferase	G2K6B5|G2K6B5_LISMN	46078.80	99.80%	2	3	5	0.03%	7.48%
32	TA	4-hydroxy-tetrahydrodipicolinate synthase	G2KAW7|G2KAW7_LISMN	31408.60	27.30%	1	1	2	0.01%	4.10%
33	TA	50S ribosomal protein L1	G2KB89|G2KB89_LISMN	24532.20	100.00%	6	6	40	0.22%	31.00%
34	TA	50S ribosomal protein L10	G2KB90|G2KB90_LISMN	17693.70	100.00%	4	5	40	0.22%	40.40%
35	TA	50S ribosomal protein L11	G2KB88|G2KB88_LISMN	14860.50	100.00%	4	5	70	0.39%	32.60%
36	TA	50S ribosomal protein L13	G2KAF9|G2KAF9_LISMN	16200.30	100.00%	2	2	16	0.09%	13.10%
37	TA	50S ribosomal protein L14	G2KAZ6|G2KAZ6_LISMN	13226.20	100.00%	3	3	24	0.13%	26.20%
38	TA	50S ribosomal protein L15	G2KAY7|G2KAY7_LISMN	15781.70	100.00%	3	3	44	0.25%	29.50%
39	TA	50S ribosomal protein L16	G2KAZ9|G2KAZ9_LISMN	16138.30	100.00%	3	4	43	0.24%	25.00%
40	TA	50S ribosomal protein L17	G2KAX9|G2KAX9_LISMN	15215.10	100.00%	2	2	20	0.11%	14.80%
41	TA	50S ribosomal protein L18	G2KAZ0|G2KAZ0_LISMN	13952.10	100.00%	3	3	29	0.16%	29.40%
42	TA	50S ribosomal protein L19	G2K5G9|G2K5G9_LISMN	13117.60	100.00%	2	3	14	0.08%	23.70%
43	TA	50S ribosomal protein L2	G2KB03|G2KB03_LISMN	30506.30	100.00%	5	6	109	0.61%	27.40%
44	TA	50S ribosomal protein L20	G2K5G5|G2K5G5_LISMN	13688.30	98.60%	1	1	18	0.10%	17.60%
45	TA	50S ribosomal protein L21	G2KC33|G2KC33_LISMN	11213.90	100.00%	3	3	30	0.17%	37.30%
46	TA	50S ribosomal protein L22	G2KB01|G2KB01_LISMN	12874.10	98.60%	1	1	2	0.01%	8.47%
47	TA	50S ribosomal protein L23	G2KB04|G2KB04_LISMN	10915.70	100.00%	2	2	18	0.10%	26.60%
48	TA	50S ribosomal protein L24	G2KAZ5|G2KAZ5_LISMN	11179.20	98.60%	1	2	19	0.11%	9.71%
49	TA	50S ribosomal protein L25	G2KAN9|G2KAN9_LISMN	22653.20	100.00%	2	2	11	0.06%	13.50%
50	TA	50S ribosomal protein L27	G2KC31|G2KC31_LISMN	10551.10	98.60%	1	2	14	0.08%	10.40%
51	TA	50S ribosomal protein L29	G2KAZ8|G2KAZ8_LISMN	7401.90	100.00%	3	3	57	0.32%	55.60%
52	TA	50S ribosomal protein L3	G2KB06|G2KB06_LISMN	22825.20	100.00%	7	10	557	3.10%	56.50%
53	TA	50S ribosomal protein L30	G2KAY8|G2KAY8_LISMN	6492.70	98.60%	1	1	3	0.02%	16.90%
54	TA	50S ribosomal protein L31 type B	G2KAA9|G2KAA9_LISMN	9258.60	100.00%	2	2	21	0.12%	30.90%
55	TA	50S ribosomal protein L36	G2KAY3|G2KAY3_LISMN	4323.20	98.60%	1	1	2	0.01%	24.30%
56	TA	50S ribosomal protein L4	G2KB05|G2KB05_LISMN	22603.40	100.00%	5	5	67	0.37%	40.60%
57	TA	50S ribosomal protein L5	G2KAZ4|G2KAZ4_LISMN	19995.70	100.00%	6	7	90	0.50%	50.80%
58	TA	50S ribosomal protein L6	G2KAZ1|G2KAZ1_LISMN	19400.10	100.00%	9	10	54	0.30%	67.40%
59	TA	50S ribosomal protein L7/L12	G2KB91|G2KB91_LISMN	12469.30	100.00%	5	5	559	3.11%	72.50%
60	TA	50S ribosomal protein L9	G2K9B5|G2K9B5_LISMN	16164.20	100.00%	2	2	7	0.04%	15.50%
61	TA	5-methyltetrahydropteroyltriglutamate--homocysteine methyltransferase	G2KCY4|G2KCY4_LISMN	86237.50	72.40%	1	1	3	0.02%	1.57%
62	TA	60 kDa chaperonin	G2K767|G2K767_LISMN	57367.10	100.00%	18	24	341	1.90%	48.30%
63	TA	6-phosphogluconate dehydrogenase, decarboxylating	G2KAQ8|G2KAQ8_LISMN	52417.20	98.60%	1	1	18	0.10%	3.81%
64	TA	ABC transporter	G2K556|G2K556_LISMN	33563.10	98.60%	1	1	2	0.01%	5.23%
65	TA	ABC transporter	G2KAW3|G2KAW3_LISMN	60301.40	98.60%	1	1	2	0.01%	2.63%
66	TA	ABC transporter	G2KBI5|G2KBI5_LISMN	53463.10	6.60%	1	1	1	0.01%	1.60%
67	TA	ABC transporter	G2KCA3|G2KCA3_LISMN	60746.30	48.00%	1	1	1	0.01%	1.87%
68	TA	ABC transporter	G2KCT9|G2KCT9_LISMN	33809.20	98.60%	1	1	4	0.02%	5.56%
69	TA	ABC transporter	G2KDD5|G2KDD5_LISMN	25873.40	95.10%	1	1	11	0.06%	5.75%
70	TA	ABC transporter	G2KDE1|G2KDE1_LISMN	46087.10	14.30%	1	1	3	0.02%	1.93%
71	TA	Acetate kinase	G2KC72|G2KC72_LISMN	44766.90	100.00%	5	6	23	0.13%	17.00%
72	TA	Acetolactate synthase	G2K6S8|G2K6S8_LISMN	61711.80	100.00%	9	11	75	0.42%	26.00%
73	TA	Acetyl-CoA carboxylase biotin carboxylase subunit	G2KA84|G2KA84_LISMN	49930.10	98.60%	1	1	6	0.03%	2.86%
74	TA	Acetyl-coenzyme A carboxylase carboxyl transferase subunit alpha	G2KC63|G2KC63_LISMN	35271.40	98.60%	1	1	2	0.01%	6.29%
75	TA	Aconitate hydratase	G2KCU4|G2KCU4_LISMN	98308.40	99.80%	2	2	5	0.03%	3.44%
76	TA	Adenine deaminase	G2K5C4|G2K5C4_LISMN	62125.70	9.40%	1	1	3	0.02%	1.90%
77	TA	Adenylate kinase	G2KAY5|G2KAY5_LISMN	24264.40	100.00%	2	2	4	0.02%	9.77%
78	TA	Adenylosuccinate synthetase	G2K9S9|G2K9S9_LISMN	47605.90	100.00%	2	2	32	0.18%	7.44%
79	TA	Alanine dehydrogenase	G2KC70|G2KC70_LISMN	39610.70	98.60%	1	1	3	0.02%	7.57%
80	TA	Alanine--tRNA ligase	G2KBI3|G2KBI3_LISMN	97978.60	100.00%	2	2	6	0.03%	4.78%
81	TA	Alcohol dehydrogenase	G2K8B1|G2K8B1_LISMN	38487.20	100.00%	2	2	15	0.08%	9.97%
82	TA	Aldehyde-alcohol dehydrogenase	G2KCT7|G2KCT7_LISMN	94683.60	100.00%	18	21	179	1.00%	31.10%
83	TA	Aldose epimerase	G2KA10|G2KA10_LISMN	33073.20	99.40%	2	2	12	0.07%	8.97%
84	TA	Alkylphosphonate utilization operon protein PhnA	G2KCI3|G2KCI3_LISMN	12176.10	98.60%	1	1	3	0.02%	15.30%
85	TA	Alpha,alpha-phosphotrehalase	G2K9H0|G2K9H0_LISMN	63196.50	80.30%	1	1	4	0.02%	3.10%
86	TA	Alpha-acetolactate decarboxylase	G2K6R4|G2K6R4_LISMN	26769.20	98.60%	1	2	14	0.08%	7.11%
87	TA	Aminopeptidase	G2KC94|G2KC94_LISMN	41066.70	100.00%	3	3	27	0.15%	9.19%
88	TA	Aminopeptidase	G2KDC1|G2KDC1_LISMN	44959.80	99.70%	2	2	4	0.02%	5.85%
89	TA	Aminotransferase	G2K8Y6|G2K8Y6_LISMN	44192.10	28.50%	1	1	5	0.03%	1.80%
90	TA	Arginine--tRNA ligase	G2KAC2|G2KAC2_LISMN	62838.60	98.60%	1	1	10	0.06%	4.14%
91	TA	Asparagine synthetase	G2KCW6|G2KCW6_LISMN	71901.40	99.90%	2	2	13	0.07%	4.67%
92	TA	Asparagine--tRNA ligase	G2K607|G2K607_LISMN	49000.00	98.20%	1	1	1	0.01%	2.33%
93	TA	Aspartate-semialdehyde dehydrogenase	G2KAW9|G2KAW9_LISMN	37627.40	98.60%	1	2	13	0.07%	7.20%
94	TA	Aspartate--tRNA ligase	G2KBJ8|G2KBJ8_LISMN	66385.10	100.00%	2	3	14	0.08%	6.77%
95	TA	Aspartyl/glutamyl-tRNA(Asn/Gln) amidotransferase subunit B	G2K5D6|G2K5D6_LISMN	53238.20	100.00%	2	2	10	0.06%	6.51%
96	TA	ATP synthase gamma chain	G2KA91|G2KA91_LISMN	32254.80	98.60%	1	1	18	0.10%	6.55%
97	TA	ATP synthase subunit alpha	G2KA92|G2KA92_LISMN	55088.10	100.00%	5	6	22	0.12%	11.30%
98	TA	ATP synthase subunit beta	G2KA90|G2KA90_LISMN	51608.80	100.00%	7	7	56	0.31%	26.80%
99	TA	ATP synthase subunit delta	G2KA93|G2KA93_LISMN	20303.20	98.60%	1	1	15	0.08%	7.82%
100	TA	ATP-dependent 6-phosphofructokinase	G2KC62|G2KC62_LISMN	34421.40	100.00%	4	4	35	0.20%	16.00%
101	TA	ATP-dependent Clp protease ATP-binding subunit ClpX	G2K9I5|G2K9I5_LISMN	46400.00	100.00%	4	4	18	0.10%	18.40%
102	TA	ATP-dependent Clp protease proteolytic subunit	G2K9L8|G2K9L8_LISMN	21620.30	100.00%	2	2	6	0.03%	12.60%
103	TA	ATP-dependent RNA helicase DbpA	G2K9G2|G2K9G2_LISMN	52988.00	28.70%	1	1	2	0.01%	1.70%
104	TA	ATP-dependent RNA helicase DeaD	G2K702|G2K702_LISMN	57311.50	100.00%	3	3	12	0.07%	7.69%
105	TA	ATP-dependent zinc metalloprotease FtsH	G2KB60|G2KB60_LISMN	76239.80	100.00%	3	4	37	0.21%	7.53%
106	TA	Beta-glucosidase	G2KBX1|G2KBX1_LISMN	53648.00	25.80%	1	1	1	0.01%	2.12%
107	TA	Bifunctional protein FolD	G2KA87|G2KA87_LISMN	30906.90	98.60%	1	1	15	0.08%	5.63%
108	TA	Branched-chain-amino-acid aminotransferase	G2K7J0|G2K7J0_LISMN	37377.30	100.00%	2	2	9	0.05%	10.90%
109	TA	Carbonic anhydrase	G2K6L6|G2K6L6_LISMN	27249.70	100.00%	2	2	16	0.09%	13.30%
110	TA	Catabolite control protein A	G2KC90|G2KC90_LISMN	36983.90	98.60%	1	1	1	0.01%	2.99%
111	TA	Catalase	G2KCC9|G2KCC9_LISMN	55889.00	100.00%	3	3	20	0.11%	7.99%
112	TA	CBS domain-containing protein	G2K568|G2K568_LISMN	23562.20	100.00%	2	2	8	0.04%	18.00%
113	TA	Cell cycle protein GpsB	G2K5Z9|G2K5Z9_LISMN	12883.80	100.00%	3	4	52	0.29%	46.00%
114	TA	Cell division initiation protein	G2K6U2|G2K6U2_LISMN	20349.80	100.00%	3	3	30	0.17%	21.10%
115	TA	Cell division protein DivIB	G2K6V6|G2K6V6_LISMN	30498.50	11.30%	1	1	1	0.01%	7.04%
116	TA	Cell division protein ftsA	G2K6V5|G2K6V5_LISMN	45930.30	100.00%	2	2	3	0.02%	7.04%
117	TA	Cell division protein FtsZ	G2K6V4|G2K6V4_LISMN	41350.30	100.00%	3	3	23	0.13%	13.60%
118	TA	Cell shape-determining protein MreC	G2KC38|G2KC38_LISMN	32095.20	85.90%	1	1	5	0.03%	6.78%
119	TA	Chaperone protein DnaJ	G2KBF1|G2KBF1_LISMN	41077.20	98.60%	1	1	6	0.03%	7.96%
120	TA	Chaperone protein DnaK	G2KBF2|G2KBF2_LISMN	66145.30	100.00%	16	19	330	1.84%	38.00%
121	TA	Chemotaxis protein CheV	G2K614|G2K614_LISMN	34248.00	100.00%	2	2	16	0.09%	9.27%
122	TA	Chorismate mutase/phospho-2-dehydro-3-deoxyheptonate aldolase	G2KC91|G2KC91_LISMN	39686.30	100.00%	2	2	26	0.15%	13.30%
123	TA	Chorismate synthase	G2K6C0|G2K6C0_LISMN	42171.60	99.30%	2	2	3	0.02%	11.60%
124	TA	ClpB protein	G2K7T6|G2K7T6_LISMN	97566.10	100.00%	5	5	34	0.19%	11.70%
125	TA	Cobalamin biosynthesis protein CobD	G2K8Q9|G2K8Q9_LISMN	34757.10	19.90%	1	1	5	0.03%	4.13%
126	TA	Cold shock protein	G2K6T8|G2K6T8_LISMN	7297.80	98.60%	1	1	292	1.62%	25.80%
127	TA	Cold shock protein	G2KAP6|G2KAP6_LISMN	7265.60	100.00%	3	3	26	0.15%	68.20%
128	TA	CTP synthase	G2KAC0|G2KAC0_LISMN	59568.00	100.00%	3	3	24	0.13%	8.08%
129	TA	Cysteine synthase	G2KB63|G2KB63_LISMN	32218.80	100.00%	7	7	72	0.40%	30.50%
130	TA	DAK2 domain-containing protein	G2K5J6|G2K5J6_LISMN	59354.10	98.60%	1	1	2	0.01%	1.63%
131	TA	D-alanine--D-alanine ligase	G2K6Z1|G2K6Z1_LISMN	40670.20	100.00%	2	3	17	0.09%	13.20%
132	TA	D-alanyl-D-alanine carboxypeptidase	G2KC97|G2KC97_LISMN	48088.20	98.60%	1	1	2	0.01%	2.92%
133	TA	DHH subfamily 1 protein	G2KC66|G2KC66_LISMN	34800.90	34.90%	1	1	1	0.01%	4.50%
134	TA	Dihydrolipoamide acetyltransferase	G2K7Z7|G2K7Z7_LISMN	58194.30	100.00%	9	12	176	0.98%	28.30%
135	TA	Dihydrolipoyl dehydrogenase	G2K7Z8|G2K7Z8_LISMN	49488.20	100.00%	6	8	93	0.52%	19.50%
136	TA	DNA gyrase subunit A	G2K970|G2K970_LISMN	94746.60	70.40%	1	1	2	0.01%	2.14%
137	TA	DNA polymerase	G2KC56|G2KC56_LISMN	98452.10	98.60%	1	1	2	0.01%	3.09%
138	TA	DNA polymerase III subunit beta	G2K965|G2K965_LISMN	42430.90	98.60%	1	1	11	0.06%	4.20%
139	TA	DNA topoisomerase 3	G2KC99|G2KC99_LISMN	81532.60	32.90%	1	1	2	0.01%	1.12%
140	TA	DNA-binding domain-containing protein	G2KAS7|G2KAS7_LISMN	34193.80	76.90%	1	1	2	0.01%	3.88%
141	TA	DNA-binding protein	G2KCD6|G2KCD6_LISMN	28923.50	38.70%	1	1	1	0.01%	4.37%
142	TA	DNA-directed RNA polymerase subunit alpha	G2KAY0|G2KAY0_LISMN	34906.80	100.00%	4	5	77	0.43%	20.40%
143	TA	DNA-directed RNA polymerase subunit beta	G2KB98|G2KB98_LISMN	132606.80	100.00%	9	10	61	0.34%	12.40%
144	TA	DNA-directed RNA polymerase subunit beta'	G2KB99|G2KB99_LISMN	134802.10	100.00%	9	10	72	0.40%	9.41%
145	TA	Elongation factor 4	G2KBF8|G2KBF8_LISMN	67825.50	98.60%	1	1	12	0.07%	2.47%
146	TA	Elongation factor G	G2KB28|G2KB28_LISMN	76850.30	100.00%	12	17	321	1.79%	29.80%
147	TA	Elongation factor Ts	G2KCW0|G2KCW0_LISMN	32638.00	100.00%	15	18	218	1.21%	61.20%
148	TA	Elongation factor Tu	G2KB27|G2KB27_LISMN	43341.90	100.00%	16	22	524	2.91%	60.00%
149	TA	Enolase	G2K9K5|G2K9K5_LISMN	46473.80	100.00%	20	26	724	4.03%	68.40%
150	TA	Enoyl-[acyl-carrier-protein] reductase [NADH]	G2K7I2|G2K7I2_LISMN	28295.00	100.00%	3	3	34	0.19%	25.60%
151	TA	Exodeoxyribonuclease 7 small subunit	G2KAP4|G2KAP4_LISMN	8267.60	98.60%	1	1	4	0.02%	21.30%
152	TA	Flagellar biosynthesis protein FlhA	G2K5S4|G2K5S4_LISMN	76236.40	91.00%	2	2	3	0.02%	2.32%
153	TA	Flagellar motor switch protein G	G2K639|G2K639_LISMN	41479.90	98.60%	1	1	1	0.01%	4.08%
154	TA	Flagellin	G2K615|G2K615_LISMN	30457.30	100.00%	7	8	60	0.33%	41.80%
155	TA	Foldase protein PrsA	G2K830|G2K830_LISMN	32699.30	100.00%	3	3	17	0.09%	14.30%
156	TA	Formamidopyrimidine-DNA glycosylase	G2KC55|G2KC55_LISMN	30772.00	12.30%	1	1	1	0.01%	4.03%
157	TA	Formate--tetrahydrofolate ligase	G2K5Y8|G2K5Y8_LISMN	58637.40	98.60%	1	1	8	0.04%	4.59%
158	TA	Fructose-bisphosphate aldolase class II	G2KAB7|G2KAB7_LISMN	30067.20	100.00%	10	12	265	1.47%	64.80%
159	TA	Fumarate reductase flavoprotein subunit	G2KC05|G2KC05_LISMN	54464.20	100.00%	6	6	38	0.21%	17.40%
160	TA	Gamma-glutamyl phosphate reductase	G2K9H5|G2K9H5_LISMN	45510.40	98.60%	1	1	4	0.02%	3.61%
161	TA	Glucokinase	G2KA66|G2KA66_LISMN	33713.60	98.60%	1	1	2	0.01%	3.73%
162	TA	Glucosamine-6-phosphate deaminase	G2K7G9|G2K7G9_LISMN	25511.50	98.60%	1	1	4	0.02%	12.80%
163	TA	Glucose-6-phosphate 1-dehydrogenase	G2K6H0|G2K6H0_LISMN	56201.40	96.90%	2	2	3	0.02%	3.67%
164	TA	Glucose-6-phosphate isomerase	G2K8Y3|G2K8Y3_LISMN	49898.20	100.00%	8	8	122	0.68%	30.00%
165	TA	Glutamate-1-semialdehyde 2,1-aminomutase	G2KC44|G2KC44_LISMN	46604.70	95.20%	1	1	2	0.01%	4.20%
166	TA	Glutamine ABC transporter	G2K6Q2|G2K6Q2_LISMN	53287.30	99.60%	2	2	5	0.03%	6.04%
167	TA	Glutamine ABC transporter	G2K6Q3|G2K6Q3_LISMN	26675.30	84.40%	1	1	2	0.01%	5.37%
168	TA	Glutamine synthetase	G2KA26|G2KA26_LISMN	50463.60	99.80%	2	2	13	0.07%	4.05%
169	TA	Glutamine--fructose-6-phosphate aminotransferase [isomerizing]	G2K651|G2K651_LISMN	65756.00	100.00%	4	4	16	0.09%	10.10%
170	TA	Glutamyl-tRNA(Gln) amidotransferase subunit A	G2K5D7|G2K5D7_LISMN	52354.10	98.60%	1	1	2	0.01%	6.00%
171	TA	Glyceraldehyde-3-phosphate dehydrogenase	G2K9K9|G2K9K9_LISMN	36286.10	100.00%	13	18	438	2.44%	55.70%
172	TA	Glycerol kinase	G2K7X7|G2K7X7_LISMN	55003.10	93.60%	1	1	3	0.02%	1.85%
173	TA	Glycine betaine/L-proline ABC transporter	G2K7V7|G2K7V7_LISMN	43627.80	100.00%	4	5	67	0.37%	19.90%
174	TA	Glycine cleavage system H protein	G2K942|G2K942_LISMN	13801.30	100.00%	2	3	10	0.06%	31.20%
175	TA	GMP synthase [glutamine-hydrolyzing]	G2K8C0|G2K8C0_LISMN	58114.90	100.00%	4	4	14	0.08%	8.11%
176	TA	Gp1 protein	G2K9D1|G2K9D1_LISMN	12746.30	23.80%	1	1	1	0.01%	6.31%
177	TA	Gp60 protein	G2K9C1|G2K9C1_LISMN	87234.40	29.80%	1	1	2	0.01%	1.06%
178	TA	Gp7 protein	G2K9D7|G2K9D7_LISMN	11456.90	80.80%	1	2	4	0.02%	10.10%
179	TA	GTPase Der	G2K6C9|G2K6C9_LISMN	49145.10	98.60%	1	1	4	0.02%	2.75%
180	TA	GTPase Obg	G2KC28|G2KC28_LISMN	47119.40	100.00%	2	3	5	0.03%	9.09%
181	TA	GTP-binding protein TypA	G2K810|G2K810_LISMN	68729.10	100.00%	2	2	13	0.07%	6.54%
182	TA	GTP-sensing transcriptional pleiotropic repressor CodY	G2KA07|G2KA07_LISMN	28746.00	100.00%	2	2	6	0.03%	10.80%
183	TA	HAD-superfamily hydrolase	G2K918|G2K918_LISMN	27895.40	98.60%	1	1	11	0.06%	6.27%
184	TA	HAD-superfamily hydrolase	G2KBR1|G2KBR1_LISMN	22552.90	32.50%	1	1	2	0.01%	8.37%
185	TA	Heptaprenyl diphosphate synthase	G2K6C2|G2K6C2_LISMN	35755.20	14.40%	1	1	1	0.01%	3.12%
186	TA	Heptaprenyl diphosphate synthase subunit 1 superfamily	G2K6C4|G2K6C4_LISMN	29153.10	21.40%	1	1	1	0.01%	3.53%
187	TA	Hydrolase	G2KD60|G2KD60_LISMN	66146.30	27.60%	1	1	6	0.03%	3.75%
188	TA	Hydroxymethylglutaryl-CoA synthase	G2KAU7|G2KAU7_LISMN	43246.50	100.00%	2	2	6	0.03%	10.60%
189	TA	Imidazole glycerol phosphate synthase subunit HisF	G2K578|G2K578_LISMN	26532.70	20.10%	1	1	1	0.01%	4.38%
190	TA	Inosine-5'-monophosphate dehydrogenase	G2KCA1|G2KCA1_LISMN	52556.30	100.00%	8	8	54	0.30%	24.20%
191	TA	Integrase	G2KAK2|G2KAK2_LISMN	12232.00	20.40%	1	1	1	0.01%	11.90%
192	TA	Internalin-like protein	G2KA16|G2KA16_LISMN	64694.90	25.50%	1	1	1	0.01%	1.69%
193	TA	Intracellular protease 1	G2K867|G2K867_LISMN	19073.00	98.60%	1	1	14	0.08%	10.40%
194	TA	Iron-sulfur cluster assembly protein SufD	G2K931|G2K931_LISMN	48101.30	100.00%	4	4	12	0.07%	10.90%
195	TA	Isopentenyl-diphosphate delta-isomerase	G2KAR5|G2KAR5_LISMN	39491.10	96.10%	1	1	13	0.07%	2.51%
196	TA	Leucine--tRNA ligase	G2KCW3|G2KCW3_LISMN	91898.60	63.20%	1	1	1	0.01%	0.87%
197	TA	Lipoyl-[GcvH]:protein N-lipoyltransferase	G2KAC7|G2KAC7_LISMN	30960.40	38.90%	1	1	6	0.03%	5.76%
198	TA	L-lactate dehydrogenase	G2KAN8|G2KAN8_LISMN	34193.00	100.00%	6	8	42	0.23%	27.80%
199	TA	Lysine--tRNA ligase	G2KB68|G2KB68_LISMN	57439.70	100.00%	2	2	6	0.03%	6.22%
200	TA	LysM domain-containing protein	G2K6D3|G2K6D3_LISMN	26689.10	98.60%	1	1	5	0.03%	8.40%
201	TA	Malonyl CoA-acyl carrier protein transacylase	G2K5J0|G2K5J0_LISMN	32933.90	100.00%	2	2	4	0.02%	9.58%
202	TA	Mechanosensitive ion channel family protein	G2K7V6|G2K7V6_LISMN	32691.70	98.60%	1	1	17	0.09%	5.46%
203	TA	Metallo-beta-lactamase	G2KBU3|G2KBU3_LISMN	30836.30	91.00%	2	2	5	0.03%	10.10%
204	TA	Methionine aminopeptidase	G2KDB9|G2KDB9_LISMN	27882.80	98.60%	1	1	3	0.02%	5.16%
205	TA	Methionine--tRNA ligase	G2KAK5|G2KAK5_LISMN	75653.80	100.00%	2	2	28	0.16%	5.27%
206	TA	Modulator protein RsbR	G2K726|G2K726_LISMN	31621.20	98.60%	1	1	11	0.06%	5.76%
207	TA	Molybdenum cofactor biosynthesis protein E	G2K7Y7|G2K7Y7_LISMN	15998.50	17.90%	1	1	8	0.04%	5.00%
208	TA	MreB-like protein	G2K9S5|G2K9S5_LISMN	35637.20	28.00%	1	1	2	0.01%	4.53%
209	TA	N5-carboxyaminoimidazole ribonucleotide synthase	G2K5F6|G2K5F6_LISMN	41747.40	30.00%	1	1	1	0.01%	3.18%
210	TA	N-acetyldiaminopimelate deacetylase	G2K7V5|G2K7V5_LISMN	41631.80	98.60%	1	1	1	0.01%	5.12%
211	TA	N-acetylmuramoyl-L-alanine amidase	G2KBM3|G2KBM3_LISMN	63574.10	98.60%	1	1	3	0.02%	4.75%
212	TA	Naphthoate synthase	G2KCX6|G2KCX6_LISMN	30024.70	98.60%	1	2	29	0.16%	11.40%
213	TA	Non-canonical purine NTP pyrophosphatase	G2K8V6|G2K8V6_LISMN	21984.40	98.60%	1	1	13	0.07%	16.70%
214	TA	Non-heme iron-binding ferritin	G2K7F5|G2K7F5_LISMN	18048.10	100.00%	3	3	28	0.16%	30.10%
215	TA	Nucleoid-associated protein LMKG_02136	G2KBN5|G2KBN5_LISMN	11426.00	54.50%	1	1	1	0.01%	11.40%
216	TA	Oligoendopeptidase F	G2K7R8|G2K7R8_LISMN	68604.70	98.60%	1	1	3	0.02%	3.16%
217	TA	Oligopeptide ABC transporter	G2KAG5|G2KAG5_LISMN	58289.10	100.00%	8	9	55	0.31%	22.90%
218	TA	Oligopeptide ABC transporter, periplasmic oligopeptide-binding protein	G2KAD0|G2KAD0_LISMN	61813.40	21.70%	1	1	2	0.01%	1.99%
219	TA	Oligopeptide transport ATP-binding protein oppF	G2K7S2|G2K7S2_LISMN	36622.10	26.70%	1	1	1	0.01%	2.48%
220	TA	Oxidoreductase	G2K6A2|G2K6A2_LISMN	39693.00	19.50%	1	1	1	0.01%	2.99%
221	TA	Oxidoreductase	G2KD98|G2KD98_LISMN	27187.00	98.60%	1	1	4	0.02%	7.26%
222	TA	Penicillin-binding protein	G2K603|G2K603_LISMN	90879.60	99.60%	2	2	5	0.03%	3.39%
223	TA	Peptidase	G2KBH2|G2KBH2_LISMN	68796.10	98.60%	1	1	15	0.08%	2.33%
224	TA	Peptide binding protein OppA	G2K7S6|G2K7S6_LISMN	62589.50	100.00%	13	13	167	0.93%	33.00%
225	TA	Peptide chain release factor 3	G2K7K0|G2K7K0_LISMN	59401.90	99.90%	2	3	8	0.04%	7.09%
226	TA	Peptidoglycan binding protein	G2K6P7|G2K6P7_LISMN	223039.70	72.90%	2	2	3	0.02%	0.68%
227	TA	Peptidoglycan binding protein	G2KAI9|G2KAI9_LISMN	62374.30	29.20%	1	1	2	0.01%	2.45%
228	TA	Peptidoglycan lytic protein P45	G2K9Q5|G2K9Q5_LISMN	42712.50	70.00%	1	1	1	0.01%	5.24%
229	TA	Phage minor structural protein	G2K889|G2K889_LISMN	78783.60	22.20%	1	1	1	0.01%	1.39%
230	TA	Phage portal protein	G2K9D3|G2K9D3_LISMN	43434.80	21.90%	1	1	1	0.01%	2.13%
231	TA	Phenylalanine--tRNA ligase beta subunit	G2K8T9|G2K8T9_LISMN	88012.40	100.00%	2	2	23	0.13%	5.49%
232	TA	Phosphoenolpyruvate-protein phosphotransferase	G2K7L5|G2K7L5_LISMN	63214.00	100.00%	8	9	56	0.31%	17.70%
233	TA	Phosphoglucomutase/phosphomannomutase	G2K9M5|G2K9M5_LISMN	64142.90	94.00%	1	1	3	0.02%	2.26%
234	TA	Phosphoglucosamine mutase	G2K7B8|G2K7B8_LISMN	48488.30	100.00%	2	2	5	0.03%	6.22%
235	TA	Phosphoglycerate kinase	G2K9K8|G2K9K8_LISMN	42105.60	100.00%	13	14	174	0.97%	55.60%
236	TA	Phosphomethylpyrimidine kinase	G2K5Q6|G2K5Q6_LISMN	28820.50	100.00%	2	2	12	0.07%	12.50%
237	TA	Phosphopentomutase	G2K6E6|G2K6E6_LISMN	43747.40	100.00%	2	2	9	0.05%	8.12%
238	TA	Phosphosugar-binding transcriptional regulator	G2KCD9|G2KCD9_LISMN	30643.90	98.60%	1	2	55	0.31%	7.46%
239	TA	Phosphotransferase system	G2K7L4|G2K7L4_LISMN	9404.00	100.00%	4	4	35	0.20%	43.20%
240	TA	PHP domain-containing protein	G2K8U8|G2K8U8_LISMN	64078.90	98.60%	1	1	2	0.01%	3.16%
241	TA	Polyribonucleotide nucleotidyltransferase	G2KA58|G2KA58_LISMN	79604.00	100.00%	4	4	13	0.07%	6.78%
242	TA	Preprotein translocase	G2KC20|G2KC20_LISMN	11958.20	99.70%	2	3	27	0.15%	33.90%
243	TA	Primosome assembly protein PriA	G2K5T6|G2K5T6_LISMN	91044.90	15.90%	1	1	2	0.01%	1.00%
244	TA	Probable manganese-dependent inorganic pyrophosphatase	G2KBC7|G2KBC7_LISMN	33761.00	99.80%	2	2	6	0.03%	6.49%
245	TA	Probable transcriptional regulatory protein LMKG_01543	G2KCI2|G2KCI2_LISMN	26712.80	99.50%	2	2	18	0.10%	7.95%
246	TA	Proline--tRNA ligase	G2KA46|G2KA46_LISMN	63355.50	100.00%	3	3	21	0.12%	7.04%
247	TA	Protease HtpX homolog	G2K7H5|G2K7H5_LISMN	33162.50	21.20%	1	1	1	0.01%	2.96%
248	TA	Protein GrpE	G2KBF3|G2KBF3_LISMN	21918.90	100.00%	3	3	75	0.42%	33.50%
249	TA	Protein RecA	G2KAT0|G2KAT0_LISMN	37995.00	98.60%	1	1	14	0.08%	5.17%
250	TA	Protein translocase subunit SecA	G2K9R0|G2K9R0_LISMN	94661.30	99.50%	2	2	8	0.04%	3.70%
251	TA	PTS system mannose/fructose/sorbose family IID subunit	G2K9X3|G2K9X3_LISMN	33413.10	100.00%	4	5	69	0.38%	21.80%
252	TA	PTS system, fructose-specific, IIABC subunit	G2K8M2|G2K8M2_LISMN	66218.00	100.00%	7	9	50	0.28%	18.50%
253	TA	PTS system, lactose/cellobiose specific IIB subunit	G2K8Y9|G2K8Y9_LISMN	16072.50	98.60%	1	1	2	0.01%	9.66%
254	TA	PTS system, mannose-specific IIAB subunit	G2K9X1|G2K9X1_LISMN	34994.40	100.00%	3	4	37	0.21%	11.80%
255	TA	PTS system, mannose-specific IIC subunit	G2K9X2|G2K9X2_LISMN	27353.90	98.60%	1	1	1	0.01%	3.73%
256	TA	Purine nucleoside phosphorylase DeoD-type	G2K5W8|G2K5W8_LISMN	25357.60	98.60%	1	1	9	0.05%	7.73%
257	TA	Putative GTP cyclohydrolase 1 type 2	G2KBD1|G2KBD1_LISMN	41434.00	25.70%	1	1	2	0.01%	2.68%
258	TA	Putative pyruvate, phosphate dikinase regulatory protein	G2K5X8|G2K5X8_LISMN	30021.40	98.60%	1	1	3	0.02%	8.52%
259	TA	Putative pyruvate, phosphate dikinase regulatory protein	G2KBD6|G2KBD6_LISMN	30437.10	98.60%	1	1	8	0.04%	8.03%
260	TA	Putative septation protein SpoVG	G2KAM4|G2KAM4_LISMN	11256.60	100.00%	2	3	219	1.22%	45.10%
261	TA	Putative septation protein SpoVG	G2KAM5|G2KAM5_LISMN	11403.30	100.00%	3	4	339	1.89%	45.10%
262	TA	Pyridine nucleotide-disulfide oxidoreductase	G2KB12|G2KB12_LISMN	70448.30	100.00%	8	9	69	0.38%	18.80%
263	TA	Pyruvate carboxylase	G2K815|G2K815_LISMN	128052.50	100.00%	2	2	8	0.04%	2.97%
264	TA	Pyruvate dehydrogenase complex	G2K7Z5|G2K7Z5_LISMN	41268.00	100.00%	9	12	63	0.35%	38.80%
265	TA	Pyruvate dehydrogenase E1 subunit beta subunit	G2K7Z6|G2K7Z6_LISMN	35310.30	100.00%	5	5	78	0.43%	24.90%
266	TA	Pyruvate formate-lyase	G2KAT8|G2KAT8_LISMN	83827.40	100.00%	6	7	88	0.49%	14.50%
267	TA	Pyruvate kinase	G2KC61|G2KC61_LISMN	62597.70	100.00%	12	15	145	0.81%	33.70%
268	TA	Pyruvate-formate lyase activating enzyme	G2KAT9|G2KAT9_LISMN	28115.80	99.80%	2	2	6	0.03%	14.10%
269	TA	Queuine tRNA-ribosyltransferase	G2KC21|G2KC21_LISMN	42922.80	58.30%	1	1	2	0.01%	3.17%
270	TA	Quinol oxidase subunit II	G2K976|G2K976_LISMN	41586.30	17.60%	1	1	2	0.01%	3.53%
271	TA	Reactivating factor for ethanolamine ammonia lyase	G2K8H9|G2K8H9_LISMN	51025.00	75.70%	1	1	7	0.04%	3.59%
272	TA	Redox-sensing transcriptional repressor Rex	G2K771|G2K771_LISMN	24200.10	98.60%	1	1	4	0.02%	5.12%
273	TA	Ribonucleoside-diphosphate reductase	G2K7N5|G2K7N5_LISMN	87398.10	98.60%	1	1	13	0.07%	3.80%
274	TA	Ribose-phosphate pyrophosphokinase	G2KAM7|G2KAM7_LISMN	35070.40	98.60%	1	1	7	0.04%	4.09%
275	TA	Ribose-phosphate pyrophosphokinase	G2KD76|G2KD76_LISMN	34345.70	98.60%	1	1	4	0.02%	4.50%
276	TA	Ribosomal subunit interface protein	G2K9R1|G2K9R1_LISMN	21634.00	100.00%	3	3	6	0.03%	16.60%
277	TA	Ribosome-binding ATPase YchF	G2KCC3|G2KCC3_LISMN	40683.50	98.60%	1	1	2	0.01%	7.10%
278	TA	Ribosome-recycling factor	G2KA41|G2KA41_LISMN	20756.70	100.00%	3	3	23	0.13%	18.40%
279	TA	Ribulose-phosphate 3-epimerase	G2KD66|G2KD66_LISMN	24849.60	43.10%	1	1	2	0.01%	3.60%
280	TA	RNA-binding protein	G2KD07|G2KD07_LISMN	23064.30	98.60%	1	2	19	0.11%	11.70%
281	TA	Rod shape-determining protein	G2KC39|G2KC39_LISMN	35504.50	100.00%	5	5	26	0.15%	23.70%
282	TA	S-adenosylmethionine synthase	G2KCW7|G2KCW7_LISMN	43552.60	98.60%	1	1	1	0.01%	4.01%
283	TA	Serine hydroxymethyltransferase	G2KAA0|G2KAA0_LISMN	45122.80	100.00%	2	2	17	0.09%	7.26%
284	TA	Serine/threonine-protein kinase PrkC	G2K5T2|G2K5T2_LISMN	72189.30	98.60%	1	1	3	0.02%	1.68%
285	TA	Signal recognition particle protein	G2K5I3|G2K5I3_LISMN	49715.80	99.40%	2	2	3	0.02%	5.56%
286	TA	Signal recognition particle receptor FtsY	G2K5I5|G2K5I5_LISMN	36407.00	91.50%	2	2	2	0.01%	6.71%
287	TA	Single-stranded DNA-binding protein	G2K9A7|G2K9A7_LISMN	19492.70	98.60%	1	1	2	0.01%	6.18%
288	TA	Single-stranded-DNA-specific exonuclease RecJ	G2KC16|G2KC16_LISMN	87695.00	98.60%	1	1	2	0.01%	3.96%
289	TA	Site-determining protein	G2KC35|G2KC35_LISMN	29068.40	98.60%	1	1	7	0.04%	6.02%
290	TA	SNF2 family domain-containing protein	G2KA38|G2KA38_LISMN	46990.40	22.20%	1	1	1	0.01%	3.01%
291	TA	SUF system FeS assembly ATPase	G2K932|G2K932_LISMN	29155.30	98.60%	1	1	36	0.20%	6.51%
292	TA	Superoxide dismutase	G2KAX1|G2KAX1_LISMN	22631.50	100.00%	2	2	21	0.12%	16.80%
293	TA	Surface antigen	G2KAS0|G2KAS0_LISMN	38415.40	100.00%	11	11	126	0.70%	39.50%
294	TA	Tagatose 1,6-diphosphate aldolase	G2K554|G2K554_LISMN	37684.70	99.80%	2	2	5	0.03%	7.10%
295	TA	Tagatose-6-phosphate kinase	G2K8M3|G2K8M3_LISMN	33184.80	98.60%	1	1	6	0.03%	3.91%
296	TA	Thioredoxin	G2K8V0|G2K8V0_LISMN	11620.20	100.00%	2	4	21	0.12%	35.90%
297	TA	Thioredoxin family protein	G2KCR2|G2KCR2_LISMN	11804.60	24.00%	1	1	1	0.01%	13.60%
298	TA	Threonine--tRNA ligase	G2KC50|G2KC50_LISMN	73242.60	98.60%	1	1	4	0.02%	3.28%
299	TA	Thymidylate kinase	G2KBM5|G2KBM5_LISMN	23084.10	99.90%	2	2	15	0.08%	10.60%
300	TA	TPR domain-containing protein	G2K6B4|G2K6B4_LISMN	47692.10	87.80%	1	1	7	0.04%	4.08%
301	TA	TPR domain-containing protein	G2KBI9|G2KBI9_LISMN	25128.30	98.60%	1	2	3	0.02%	10.80%
302	TA	Transcription elongation factor GreA	G2KBH5|G2KBH5_LISMN	17485.00	98.60%	1	1	2	0.01%	5.62%
303	TA	Transcription elongation factor NusA	G2KA49|G2KA49_LISMN	41683.80	100.00%	5	5	43	0.24%	26.10%
304	TA	Transcription termination/antitermination protein NusG	G2KB86|G2KB86_LISMN	19940.50	100.00%	3	3	20	0.11%	15.80%
305	TA	Transcriptional regulator	G2K9Y4|G2K9Y4_LISMN	31930.90	56.40%	2	2	4	0.02%	6.86%
306	TA	Transcriptional regulator	G2KC10|G2KC10_LISMN	29054.80	12.90%	1	1	1	0.01%	3.91%
307	TA	Transcriptional regulator ZurR	G2KBC4|G2KBC4_LISMN	16371.60	66.10%	1	1	1	0.01%	9.93%
308	TA	Transcriptional regulatory protein DegU	G2K7W5|G2K7W5_LISMN	23672.90	98.60%	1	1	11	0.06%	5.66%
309	TA	Transketolase	G2KA32|G2KA32_LISMN	71827.00	100.00%	5	5	33	0.18%	10.70%
310	TA	Transketolase	G2KB34|G2KB34_LISMN	72324.70	15.70%	1	1	1	0.01%	1.04%
311	TA	Translation initiation factor IF-2	G2KA52|G2KA52_LISMN	84576.50	100.00%	3	4	27	0.15%	7.83%
312	TA	Translation initiation factor IF-3	G2K5G7|G2K5G7_LISMN	19186.20	98.60%	1	1	5	0.03%	7.19%
313	TA	Trigger factor	G2K9I4|G2K9I4_LISMN	47853.80	100.00%	9	11	103	0.57%	32.10%
314	TA	Triosephosphate isomerase	G2K9K7|G2K9K7_LISMN	26878.40	100.00%	7	8	213	1.18%	38.60%
315	TA	tRNA modification GTPase MnmE	G2KCF6|G2KCF6_LISMN	50415.60	99.90%	2	2	6	0.03%	8.32%
316	TA	tRNA pseudouridine synthase B	G2KA55|G2KA55_LISMN	33770.40	98.60%	1	1	1	0.01%	4.93%
317	TA	tRNA uridine 5-carboxymethylaminomethyl modification enzyme MnmG	G2KCF5|G2KCF5_LISMN	70139.30	49.00%	1	1	1	0.01%	1.27%
318	TA	tRNA(Ile)-lysidine synthase	G2KB59|G2KB59_LISMN	74371.50	98.60%	1	1	3	0.02%	1.70%
319	TA	Tryptophan--tRNA ligase	G2K7S8|G2K7S8_LISMN	36894.10	98.60%	1	1	2	0.01%	5.14%
320	TA	Two-component sensor histidine kinase ResE	G2K6D9|G2K6D9_LISMN	66702.50	98.60%	1	1	3	0.02%	2.85%
321	TA	Tyrosine recombinase XerC	G2K9J4|G2K9J4_LISMN	35017.30	12.00%	1	1	1	0.01%	4.67%
322	TA	UDP-N-acetylglucosamine 1-carboxyvinyltransferase	G2K9S6|G2K9S6_LISMN	45979.30	100.00%	3	3	33	0.18%	11.20%
323	TA	UDP-N-acetylglucosamine 2-epimerase	G2KA98|G2KA98_LISMN	42262.60	40.30%	1	1	2	0.01%	2.11%
324	TA	UDP-N-acetylmuramoylalanine--D-glutamate ligase	G2K6V8|G2K6V8_LISMN	50431.10	98.60%	1	1	1	0.01%	3.74%
325	TA	UDP-N-acetylmuramyl pentapeptide phosphotransferase	G2K7H1|G2K7H1_LISMN	38692.00	95.00%	1	1	10	0.06%	2.28%
326	TA	Uncharacterized protein	G2K596|G2K596_LISMN	44947.60	98.60%	1	1	2	0.01%	4.57%
327	TA	Uncharacterized protein	G2K5A2|G2K5A2_LISMN	87709.60	98.60%	1	1	5	0.03%	1.10%
328	TA	Uncharacterized protein	G2K5A7|G2K5A7_LISMN	19971.60	98.60%	1	1	3	0.02%	17.80%
329	TA	Uncharacterized protein	G2K5P7|G2K5P7_LISMN	33422.10	98.60%	1	1	12	0.07%	5.86%
330	TA	Uncharacterized protein	G2K620|G2K620_LISMN	38960.80	26.80%	1	1	1	0.01%	2.01%
331	TA	Uncharacterized protein	G2K648|G2K648_LISMN	65879.70	100.00%	4	4	14	0.08%	12.00%
332	TA	Uncharacterized protein	G2K6C6|G2K6C6_LISMN	9882.60	100.00%	5	6	218	1.21%	67.00%
333	TA	Uncharacterized protein	G2K6F9|G2K6F9_LISMN	45493.40	98.60%	1	1	8	0.04%	8.52%
334	TA	Uncharacterized protein	G2K6H9|G2K6H9_LISMN	33424.90	98.60%	1	1	2	0.01%	4.85%
335	TA	Uncharacterized protein	G2K6J6|G2K6J6_LISMN	23983.50	100.00%	3	3	4	0.02%	15.30%
336	TA	Uncharacterized protein	G2K7F2|G2K7F2_LISMN	37257.60	16.60%	1	1	3	0.02%	2.50%
337	TA	Uncharacterized protein	G2K7F7|G2K7F7_LISMN	41183.10	13.50%	1	1	1	0.01%	2.93%
338	TA	Uncharacterized protein	G2K7R5|G2K7R5_LISMN	63381.10	100.00%	3	4	33	0.18%	9.67%
339	TA	Uncharacterized protein	G2K7R6|G2K7R6_LISMN	22267.60	98.60%	1	1	11	0.06%	7.25%
340	TA	Uncharacterized protein	G2K7U7|G2K7U7_LISMN	13096.90	98.60%	1	2	45	0.25%	20.80%
341	TA	Uncharacterized protein	G2K7V1|G2K7V1_LISMN	8956.00	29.40%	1	1	2	0.01%	11.70%
342	TA	Uncharacterized protein	G2K845|G2K845_LISMN	31578.00	26.30%	1	1	1	0.01%	4.58%
343	TA	Uncharacterized protein	G2K859|G2K859_LISMN	23905.20	100.00%	2	2	8	0.04%	17.50%
344	TA	Uncharacterized protein	G2K8B5|G2K8B5_LISMN	38216.30	38.40%	1	1	1	0.01%	2.71%
345	TA	Uncharacterized protein	G2K8T4|G2K8T4_LISMN	38958.00	99.70%	2	2	5	0.03%	8.91%
346	TA	Uncharacterized protein	G2K9C6|G2K9C6_LISMN	6712.20	98.60%	1	1	2	0.01%	33.90%
347	TA	Uncharacterized protein	G2K9E4|G2K9E4_LISMN	174927.60	25.00%	1	1	1	0.01%	0.43%
348	TA	Uncharacterized protein	G2K9F2|G2K9F2_LISMN	15350.90	27.60%	1	1	2	0.01%	6.11%
349	TA	Uncharacterized protein	G2K9H3|G2K9H3_LISMN	18094.60	100.00%	2	2	9	0.05%	16.90%
350	TA	Uncharacterized protein	G2K9N7|G2K9N7_LISMN	47325.90	100.00%	2	2	13	0.07%	6.90%
351	TA	Uncharacterized protein	G2K9X4|G2K9X4_LISMN	15670.00	32.10%	1	1	1	0.01%	5.97%
352	TA	Uncharacterized protein	G2KA61|G2KA61_LISMN	17987.60	98.60%	1	1	4	0.02%	10.30%
353	TA	Uncharacterized protein	G2KA80|G2KA80_LISMN	36317.30	98.60%	1	1	7	0.04%	5.30%
354	TA	Uncharacterized protein	G2KAB8|G2KAB8_LISMN	33326.00	98.60%	1	1	4	0.02%	5.88%
355	TA	Uncharacterized protein	G2KAL4|G2KAL4_LISMN	44475.40	29.20%	1	1	1	0.01%	1.72%
356	TA	Uncharacterized protein	G2KB11|G2KB11_LISMN	32742.50	100.00%	6	7	77	0.43%	24.70%
357	TA	Uncharacterized protein	G2KB94|G2KB94_LISMN	25227.50	82.20%	1	1	8	0.04%	3.64%
358	TA	Uncharacterized protein	G2KBH4|G2KBH4_LISMN	23187.00	14.00%	1	1	2	0.01%	6.76%
359	TA	Uncharacterized protein	G2KBW2|G2KBW2_LISMN	42642.30	21.70%	1	1	1	0.01%	1.96%
360	TA	Uncharacterized protein	G2KBY7|G2KBY7_LISMN	55283.80	55.50%	1	1	4	0.02%	1.43%
361	TA	Uncharacterized protein	G2KC92|G2KC92_LISMN	18446.20	100.00%	4	4	17	0.09%	25.90%
362	TA	Uncharacterized protein	G2KC93|G2KC93_LISMN	16094.20	98.60%	1	2	90	0.50%	15.20%
363	TA	Uncharacterized protein	G2KCD3|G2KCD3_LISMN	8118.90	11.30%	1	1	1	0.01%	17.60%
364	TA	Uncharacterized protein	G2KCQ0|G2KCQ0_LISMN	47752.80	53.70%	1	1	1	0.01%	2.37%
365	TA	Uncharacterized protein	G2KCR4|G2KCR4_LISMN	38820.70	98.60%	1	1	2	0.01%	5.88%
366	TA	Uncharacterized protein	G2KCV2|G2KCV2_LISMN	17867.80	98.60%	1	1	12	0.07%	8.77%
367	TA	Uncharacterized protein	G2KD39|G2KD39_LISMN	34554.70	27.30%	1	1	1	0.01%	2.71%
368	TA	Uncharacterized protein	G2KD40|G2KD40_LISMN	37969.10	29.20%	1	1	1	0.01%	2.35%
369	TA	Uncharacterized protein	G2KDC0|G2KDC0_LISMN	16405.20	100.00%	2	2	7	0.04%	16.20%
370	TA	Uncharacterized protein	G2KDD9|G2KDD9_LISMN	123368.60	78.90%	1	1	2	0.01%	0.74%
371	TA	Universal stress protein	G2KC71|G2KC71_LISMN	16867.20	73.60%	1	1	2	0.01%	6.49%
372	TA	UPF0173 metal-dependent hydrolase LMKG_00629	G2KC68|G2KC68_LISMN	24649.90	98.60%	1	2	19	0.11%	13.60%
373	TA	UPF0230 protein	G2K5X5|G2K5X5_LISMN	30961.60	77.30%	1	1	2	0.01%	4.66%
374	TA	UPF0266 membrane protein LMKG_01097	G2K6I4|G2K6I4_LISMN	17890.40	89.20%	1	2	7	0.04%	5.81%
375	TA	UPF0342 protein LMKG_00084	G2K834|G2K834_LISMN	13502.10	100.00%	5	7	92	0.51%	71.80%
376	TA	UPF0356 protein LMKG_01896	G2K7X1|G2K7X1_LISMN	8292.50	100.00%	2	2	10	0.06%	33.30%
377	TA	UPF0365 protein LMKG_01519	G2KCK5|G2KCK5_LISMN	33665.60	98.60%	1	1	3	0.02%	4.14%
378	TA	Uracil phosphoribosyltransferase	G2KA99|G2KA99_LISMN	16898.30	100.00%	3	4	41	0.23%	31.20%
379	TA	UvrABC system protein A	G2K9N8|G2K9N8_LISMN	106486.60	95.10%	1	1	2	0.01%	1.57%
380	TA	Vitamin-B12 independent methionine synthase	G2K6Q0|G2K6Q0_LISMN	41807.50	98.60%	1	1	1	0.01%	2.72%
1	TB	10 kDa chaperonin	G2K768|G2K768_LISMN	10064.70	100.00%	6	6	134	0.74%	74.50%
2	TB	2,3,4,5-tetrahydropyridine-2,6-dicarboxylate N-acetyltransferase	G2K7V4|G2K7V4_LISMN	24834.30	100.00%	2	3	12	0.07%	16.50%
3	TB	2,3-bisphosphoglycerate-independent phosphoglycerate mutase	G2K9K6|G2K9K6_LISMN	56140.50	100.00%	9	10	97	0.53%	24.70%
4	TB	2-C-methyl-D-erythritol 4-phosphate cytidylyltransferase	G2K8B0|G2K8B0_LISMN	26712.90	99.40%	2	2	2	0.01%	7.20%
5	TB	2-oxoisovalerate dehydrogenase E1 component	G2KAQ5|G2KAQ5_LISMN	35738.00	99.40%	2	2	4	0.02%	10.10%
6	TB	30S ribosomal protein S1	G2K6D0|G2K6D0_LISMN	41430.50	100.00%	6	6	14	0.08%	26.20%
7	TB	30S ribosomal protein S10	G2KB07|G2KB07_LISMN	14337.20	100.00%	3	4	67	0.37%	35.20%
8	TB	30S ribosomal protein S11	G2KAY1|G2KAY1_LISMN	13786.00	100.00%	4	5	44	0.24%	35.70%
9	TB	30S ribosomal protein S12	G2KB30|G2KB30_LISMN	15184.00	100.00%	3	3	30	0.17%	21.20%
10	TB	30S ribosomal protein S13	G2KAY2|G2KAY2_LISMN	13709.50	98.50%	1	1	6	0.03%	7.44%
11	TB	30S ribosomal protein S16	G2K5H9|G2K5H9_LISMN	10365.70	100.00%	2	2	16	0.09%	28.90%
12	TB	30S ribosomal protein S17	G2KAZ7|G2KAZ7_LISMN	10035.60	99.90%	2	2	3	0.02%	23.00%
13	TB	30S ribosomal protein S18	G2K9A8|G2K9A8_LISMN	9098.10	98.50%	1	2	6	0.03%	15.20%
14	TB	30S ribosomal protein S2	G2KCW1|G2KCW1_LISMN	28375.40	100.00%	8	10	91	0.50%	50.60%
15	TB	30S ribosomal protein S20	G2KBF9|G2KBF9_LISMN	9169.10	100.00%	2	2	10	0.05%	25.00%
16	TB	30S ribosomal protein S21	G2KBE8|G2KBE8_LISMN	8056.50	98.50%	1	1	4	0.02%	14.70%
17	TB	30S ribosomal protein S3	G2KB00|G2KB00_LISMN	24542.50	100.00%	4	4	27	0.15%	23.40%
18	TB	30S ribosomal protein S4	G2KC87|G2KC87_LISMN	22707.30	100.00%	5	5	42	0.23%	32.50%
19	TB	30S ribosomal protein S5	G2KAY9|G2KAY9_LISMN	17455.80	100.00%	5	6	27	0.15%	28.10%
20	TB	30S ribosomal protein S6	G2K9A6|G2K9A6_LISMN	11507.90	100.00%	4	4	43	0.24%	44.30%
21	TB	30S ribosomal protein S7	G2KB29|G2KB29_LISMN	17817.20	100.00%	5	6	58	0.32%	30.80%
22	TB	30S ribosomal protein S8	G2KAZ2|G2KAZ2_LISMN	14644.60	100.00%	4	5	42	0.23%	35.60%
23	TB	30S ribosomal protein S9	G2KAF8|G2KAF8_LISMN	14371.80	100.00%	2	2	24	0.13%	20.00%
24	TB	3-oxoacyl-[acyl-carrier protein] reductase	G2K5I9|G2K5I9_LISMN	26248.70	100.00%	3	4	9	0.05%	23.90%
25	TB	3-oxoacyl-[acyl-carrier-protein] synthase 2	G2K7T1|G2K7T1_LISMN	44280.90	100.00%	6	7	37	0.20%	18.60%
26	TB	50S ribosomal protein L1	G2KB89|G2KB89_LISMN	24532.20	100.00%	5	5	41	0.23%	26.60%
27	TB	50S ribosomal protein L10	G2KB90|G2KB90_LISMN	17693.70	100.00%	5	6	56	0.31%	45.20%
28	TB	50S ribosomal protein L11	G2KB88|G2KB88_LISMN	14860.50	100.00%	4	5	63	0.35%	32.60%
29	TB	50S ribosomal protein L13	G2KAF9|G2KAF9_LISMN	16200.30	100.00%	2	2	10	0.05%	13.10%
30	TB	50S ribosomal protein L14	G2KAZ6|G2KAZ6_LISMN	13226.20	98.50%	1	1	17	0.09%	10.70%
31	TB	50S ribosomal protein L15	G2KAY7|G2KAY7_LISMN	15781.70	100.00%	3	3	31	0.17%	29.50%
32	TB	50S ribosomal protein L16	G2KAZ9|G2KAZ9_LISMN	16138.30	100.00%	3	4	39	0.21%	33.30%
33	TB	50S ribosomal protein L17	G2KAX9|G2KAX9_LISMN	15215.10	100.00%	4	4	21	0.12%	30.40%
34	TB	50S ribosomal protein L18	G2KAZ0|G2KAZ0_LISMN	13952.10	100.00%	3	3	22	0.12%	29.40%
35	TB	50S ribosomal protein L19	G2K5G9|G2K5G9_LISMN	13117.60	100.00%	4	5	24	0.13%	38.60%
36	TB	50S ribosomal protein L2	G2KB03|G2KB03_LISMN	30506.30	100.00%	6	7	135	0.74%	33.60%
37	TB	50S ribosomal protein L20	G2K5G5|G2K5G5_LISMN	13688.30	99.90%	2	3	28	0.15%	24.40%
38	TB	50S ribosomal protein L21	G2KC33|G2KC33_LISMN	11213.90	100.00%	4	4	39	0.21%	47.10%
39	TB	50S ribosomal protein L22	G2KB01|G2KB01_LISMN	12874.10	98.50%	1	1	5	0.03%	8.47%
40	TB	50S ribosomal protein L23	G2KB04|G2KB04_LISMN	10915.70	100.00%	2	2	18	0.10%	26.60%
41	TB	50S ribosomal protein L24	G2KAZ5|G2KAZ5_LISMN	11179.20	98.50%	1	2	23	0.13%	9.71%
42	TB	50S ribosomal protein L25	G2KAN9|G2KAN9_LISMN	22653.20	100.00%	2	2	20	0.11%	13.50%
43	TB	50S ribosomal protein L27	G2KC31|G2KC31_LISMN	10551.10	98.50%	1	2	17	0.09%	10.40%
44	TB	50S ribosomal protein L29	G2KAZ8|G2KAZ8_LISMN	7401.90	100.00%	3	3	57	0.31%	55.60%
45	TB	50S ribosomal protein L3	G2KB06|G2KB06_LISMN	22825.20	100.00%	5	8	523	2.87%	44.00%
46	TB	50S ribosomal protein L30	G2KAY8|G2KAY8_LISMN	6492.70	95.30%	1	1	2	0.01%	16.90%
47	TB	50S ribosomal protein L31 type B	G2KAA9|G2KAA9_LISMN	9258.60	100.00%	2	2	21	0.12%	30.90%
48	TB	50S ribosomal protein L36	G2KAY3|G2KAY3_LISMN	4323.20	98.50%	1	1	3	0.02%	24.30%
49	TB	50S ribosomal protein L4	G2KB05|G2KB05_LISMN	22603.40	100.00%	6	6	71	0.39%	44.90%
50	TB	50S ribosomal protein L5	G2KAZ4|G2KAZ4_LISMN	19995.70	100.00%	6	8	85	0.47%	50.80%
51	TB	50S ribosomal protein L6	G2KAZ1|G2KAZ1_LISMN	19400.10	100.00%	6	7	47	0.26%	43.80%
52	TB	50S ribosomal protein L7/L12	G2KB91|G2KB91_LISMN	12469.30	100.00%	5	5	704	3.86%	72.50%
53	TB	50S ribosomal protein L9	G2K9B5|G2K9B5_LISMN	16164.20	98.50%	1	1	3	0.02%	6.76%
54	TB	5-methyltetrahydropteroyltriglutamate--homocysteine methyltransferase	G2KCY4|G2KCY4_LISMN	86237.50	10.00%	1	1	1	0.01%	1.05%
55	TB	60 kDa chaperonin	G2K767|G2K767_LISMN	57367.10	100.00%	19	24	342	1.88%	50.00%
56	TB	6-phosphogluconate dehydrogenase, decarboxylating	G2KAQ8|G2KAQ8_LISMN	52417.20	100.00%	2	2	27	0.15%	10.40%
57	TB	ABC transporter	G2K556|G2K556_LISMN	33563.10	100.00%	2	2	10	0.05%	11.10%
58	TB	ABC transporter	G2K5C8|G2K5C8_LISMN	75720.30	12.50%	1	1	1	0.01%	1.52%
59	TB	ABC transporter	G2K7J9|G2K7J9_LISMN	31023.70	19.70%	1	1	1	0.01%	6.34%
60	TB	ABC transporter	G2K8U1|G2K8U1_LISMN	127079.00	98.10%	3	3	5	0.03%	3.43%
61	TB	ABC transporter	G2K8Y7|G2K8Y7_LISMN	40330.90	98.50%	1	1	3	0.02%	4.63%
62	TB	ABC transporter	G2K8Y8|G2K8Y8_LISMN	24525.00	98.50%	1	1	1	0.01%	9.73%
63	TB	ABC transporter	G2KBI5|G2KBI5_LISMN	53463.10	18.50%	1	1	3	0.02%	1.60%
64	TB	ABC transporter	G2KBT2|G2KBT2_LISMN	62973.10	62.10%	1	1	1	0.01%	1.57%
65	TB	ABC transporter	G2KCA3|G2KCA3_LISMN	60746.30	62.80%	1	1	5	0.03%	1.87%
66	TB	ABC transporter	G2KCT9|G2KCT9_LISMN	33809.20	99.90%	2	2	9	0.05%	8.17%
67	TB	ABC transporter	G2KDD5|G2KDD5_LISMN	25873.40	81.50%	1	1	10	0.05%	5.75%
68	TB	Acetate kinase	G2KC72|G2KC72_LISMN	44766.90	100.00%	5	6	18	0.10%	17.00%
69	TB	Acetolactate synthase	G2K6S8|G2K6S8_LISMN	61711.80	100.00%	13	17	99	0.54%	34.70%
70	TB	Acetyl-CoA carboxylase biotin carboxylase subunit	G2KA84|G2KA84_LISMN	49930.10	98.50%	1	1	9	0.05%	2.86%
71	TB	Acetyl-coenzyme A carboxylase carboxyl transferase subunit alpha	G2KC63|G2KC63_LISMN	35271.40	98.50%	1	1	2	0.01%	6.29%
72	TB	Aconitate hydratase	G2KCU4|G2KCU4_LISMN	98308.40	99.90%	2	2	15	0.08%	3.44%
73	TB	Actin-assembly inducing protein	G2KAN2|G2KAN2_LISMN	70351.50	98.50%	1	1	2	0.01%	2.19%
74	TB	ADA regulatory protein	G2K9V1|G2K9V1_LISMN	39459.80	12.10%	1	1	3	0.02%	3.43%
75	TB	Adenine deaminase	G2K5C4|G2K5C4_LISMN	62125.70	74.30%	1	1	2	0.01%	1.90%
76	TB	Adenylate kinase	G2KAY5|G2KAY5_LISMN	24264.40	98.50%	1	1	4	0.02%	4.65%
77	TB	Adenylosuccinate synthetase	G2K9S9|G2K9S9_LISMN	47605.90	98.50%	1	1	21	0.12%	4.42%
78	TB	Alanine dehydrogenase	G2KC70|G2KC70_LISMN	39610.70	98.50%	1	1	3	0.02%	7.57%
79	TB	Alanine--tRNA ligase	G2KBI3|G2KBI3_LISMN	97978.60	98.50%	1	1	2	0.01%	2.28%
80	TB	Alcohol dehydrogenase	G2K8B1|G2K8B1_LISMN	38487.20	98.50%	1	1	13	0.07%	4.11%
81	TB	Aldehyde-alcohol dehydrogenase	G2KCT7|G2KCT7_LISMN	94683.60	100.00%	18	20	173	0.95%	31.20%
82	TB	Aldose epimerase	G2KA10|G2KA10_LISMN	33073.20	99.50%	2	2	7	0.04%	8.97%
83	TB	Alpha,alpha-phosphotrehalase	G2K9H0|G2K9H0_LISMN	63196.50	17.00%	1	1	1	0.01%	3.10%
84	TB	Alpha-acetolactate decarboxylase	G2K6R4|G2K6R4_LISMN	26769.20	98.50%	1	2	22	0.12%	7.11%
85	TB	Amino acid ABC transporter, amino acid-binding/permease	G2K861|G2K861_LISMN	53126.80	62.00%	1	1	3	0.02%	1.44%
86	TB	Aminopeptidase	G2KC94|G2KC94_LISMN	41066.70	100.00%	2	2	26	0.14%	8.92%
87	TB	Amino-terminal domain-containing protein	G2KCG5|G2KCG5_LISMN	90533.10	75.80%	2	2	3	0.02%	2.05%
88	TB	Aminotransferase	G2K8Y6|G2K8Y6_LISMN	44192.10	28.90%	1	1	14	0.08%	1.80%
89	TB	Arginine--tRNA ligase	G2KAC2|G2KAC2_LISMN	62838.60	98.50%	1	1	8	0.04%	4.14%
90	TB	Asparagine synthetase	G2KCW6|G2KCW6_LISMN	71901.40	99.90%	2	2	13	0.07%	4.67%
91	TB	Aspartate-semialdehyde dehydrogenase	G2KAW9|G2KAW9_LISMN	37627.40	99.80%	2	3	13	0.07%	10.70%
92	TB	Aspartate--tRNA ligase	G2KBJ8|G2KBJ8_LISMN	66385.10	100.00%	4	4	19	0.10%	10.30%
93	TB	Aspartyl/glutamyl-tRNA(Asn/Gln) amidotransferase subunit B	G2K5D6|G2K5D6_LISMN	53238.20	100.00%	2	2	9	0.05%	6.51%
94	TB	ATP synthase epsilon chain	G2KA89|G2KA89_LISMN	14703.50	98.50%	1	1	1	0.01%	13.40%
95	TB	ATP synthase gamma chain	G2KA91|G2KA91_LISMN	32254.80	98.50%	1	1	13	0.07%	6.55%
96	TB	ATP synthase subunit alpha	G2KA92|G2KA92_LISMN	55088.10	100.00%	3	3	19	0.10%	8.13%
97	TB	ATP synthase subunit b	G2KA94|G2KA94_LISMN	19391.00	98.50%	1	1	2	0.01%	6.47%
98	TB	ATP synthase subunit beta	G2KA90|G2KA90_LISMN	51608.80	100.00%	6	6	54	0.30%	22.80%
99	TB	ATP synthase subunit delta	G2KA93|G2KA93_LISMN	20303.20	100.00%	3	3	21	0.12%	21.20%
100	TB	ATP-dependent 6-phosphofructokinase	G2KC62|G2KC62_LISMN	34421.40	100.00%	4	4	21	0.12%	16.00%
101	TB	ATP-dependent Clp protease ATP-binding subunit ClpX	G2K9I5|G2K9I5_LISMN	46400.00	100.00%	3	4	23	0.13%	16.90%
102	TB	ATP-dependent Clp protease proteolytic subunit	G2K9L8|G2K9L8_LISMN	21620.30	100.00%	2	2	6	0.03%	12.60%
103	TB	ATP-dependent RNA helicase DeaD	G2K702|G2K702_LISMN	57311.50	100.00%	2	2	13	0.07%	5.00%
104	TB	ATP-dependent zinc metalloprotease FtsH	G2KB60|G2KB60_LISMN	76239.80	100.00%	2	3	34	0.19%	5.64%
105	TB	Autolysin	G2KAB9|G2KAB9_LISMN	102396.10	11.10%	1	1	2	0.01%	0.98%
106	TB	Beta-glucosidase	G2KBX1|G2KBX1_LISMN	53648.00	29.40%	1	1	1	0.01%	2.12%
107	TB	Bifunctional protein FolD	G2KA87|G2KA87_LISMN	30906.90	98.50%	1	1	21	0.12%	5.63%
108	TB	Branched-chain-amino-acid aminotransferase	G2K7J0|G2K7J0_LISMN	37377.30	100.00%	2	2	6	0.03%	10.90%
109	TB	Cadmium-translocating P-type ATPase	G2K5N5|G2K5N5_LISMN	67706.80	28.30%	1	1	4	0.02%	1.28%
110	TB	Carbonic anhydrase	G2K6L6|G2K6L6_LISMN	27249.70	100.00%	2	2	11	0.06%	13.30%
111	TB	Catabolite control protein A	G2KC90|G2KC90_LISMN	36983.90	98.50%	1	1	4	0.02%	7.76%
112	TB	Catalase	G2KCC9|G2KCC9_LISMN	55889.00	100.00%	6	6	23	0.13%	20.70%
113	TB	Cation transport ATPase	G2K6P6|G2K6P6_LISMN	95661.40	72.30%	2	2	3	0.02%	1.82%
114	TB	CBS domain-containing protein	G2K568|G2K568_LISMN	23562.20	100.00%	2	2	8	0.04%	18.00%
115	TB	Cell cycle protein GpsB	G2K5Z9|G2K5Z9_LISMN	12883.80	100.00%	3	4	45	0.25%	46.00%
116	TB	Cell division initiation protein	G2K6U2|G2K6U2_LISMN	20349.80	100.00%	4	4	30	0.17%	28.60%
117	TB	Cell division protein FtsZ	G2K6V4|G2K6V4_LISMN	41350.30	100.00%	3	3	28	0.15%	13.60%
118	TB	Chaperone protein DnaJ	G2KBF1|G2KBF1_LISMN	41077.20	98.50%	1	1	8	0.04%	7.96%
119	TB	Chaperone protein DnaK	G2KBF2|G2KBF2_LISMN	66145.30	100.00%	19	22	348	1.91%	43.60%
120	TB	Chemotaxis protein CheV	G2K614|G2K614_LISMN	34248.00	100.00%	2	2	13	0.07%	9.27%
121	TB	Chorismate mutase/phospho-2-dehydro-3-deoxyheptonate aldolase	G2KC91|G2KC91_LISMN	39686.30	100.00%	2	2	23	0.13%	13.30%
122	TB	Chorismate synthase	G2K6C0|G2K6C0_LISMN	42171.60	98.50%	1	1	6	0.03%	8.25%
123	TB	ClpB protein	G2K7T6|G2K7T6_LISMN	97566.10	100.00%	4	4	17	0.09%	9.12%
124	TB	Cobalamin biosynthesis protein CobD	G2K8Q9|G2K8Q9_LISMN	34757.10	17.60%	1	1	2	0.01%	4.13%
125	TB	Cold shock protein	G2K6T8|G2K6T8_LISMN	7297.80	98.50%	1	1	329	1.81%	25.80%
126	TB	Cold shock protein	G2KAP6|G2KAP6_LISMN	7265.60	100.00%	3	4	68	0.37%	68.20%
127	TB	CTP synthase	G2KAC0|G2KAC0_LISMN	59568.00	100.00%	2	2	15	0.08%	5.45%
128	TB	Cysteine synthase	G2KB63|G2KB63_LISMN	32218.80	100.00%	8	8	56	0.31%	34.70%
129	TB	DAK2 domain-containing protein	G2K5J6|G2K5J6_LISMN	59354.10	98.50%	1	1	2	0.01%	1.63%
130	TB	D-alanine--D-alanine ligase	G2K6Z1|G2K6Z1_LISMN	40670.20	100.00%	2	3	15	0.08%	13.20%
131	TB	D-alanine--poly(phosphoribitol) ligase subunit 2	G2K7I4|G2K7I4_LISMN	9010.50	98.50%	1	1	1	0.01%	29.50%
132	TB	D-alanyl-D-alanine carboxypeptidase	G2KC97|G2KC97_LISMN	48088.20	45.40%	1	1	2	0.01%	1.57%
133	TB	Deoxyribose-phosphate aldolase	G2K6R7|G2K6R7_LISMN	23537.00	98.50%	1	1	3	0.02%	13.00%
134	TB	Dihydrolipoamide acetyltransferase	G2K7Z7|G2K7Z7_LISMN	58194.30	100.00%	10	13	159	0.87%	34.40%
135	TB	Dihydrolipoyl dehydrogenase	G2K7Z8|G2K7Z8_LISMN	49488.20	100.00%	7	9	82	0.45%	21.60%
136	TB	Dipeptidase PepV	G2KCS3|G2KCS3_LISMN	51850.70	98.50%	1	1	8	0.04%	2.34%
137	TB	D-isomer specific 2-hydroxyacid dehydrogenase	G2KCG9|G2KCG9_LISMN	44156.10	25.80%	1	1	1	0.01%	3.47%
138	TB	DNA gyrase subunit A	G2K970|G2K970_LISMN	94746.60	59.10%	1	1	5	0.03%	2.14%
139	TB	DNA polymerase	G2KC56|G2KC56_LISMN	98452.10	99.40%	2	2	5	0.03%	4.00%
140	TB	DNA polymerase III subunit beta	G2K965|G2K965_LISMN	42430.90	98.50%	1	1	11	0.06%	4.20%
141	TB	DNA topoisomerase 3	G2KC99|G2KC99_LISMN	81532.60	45.70%	1	1	2	0.01%	1.12%
142	TB	DNA-binding response regulator	G2KAE5|G2KAE5_LISMN	26080.60	26.40%	1	1	1	0.01%	4.89%
143	TB	DNA-directed RNA polymerase subunit alpha	G2KAY0|G2KAY0_LISMN	34906.80	100.00%	4	5	70	0.38%	20.40%
144	TB	DNA-directed RNA polymerase subunit beta	G2KB98|G2KB98_LISMN	132606.80	100.00%	8	9	55	0.30%	12.00%
145	TB	DNA-directed RNA polymerase subunit beta'	G2KB99|G2KB99_LISMN	134802.10	100.00%	11	12	84	0.46%	13.70%
146	TB	dTDP-glucose 4,6-dehydratase	G2K826|G2K826_LISMN	36902.20	30.80%	1	1	3	0.02%	3.35%
147	TB	Elongation factor 4	G2KBF8|G2KBF8_LISMN	67825.50	98.50%	1	1	6	0.03%	2.47%
148	TB	Elongation factor G	G2KB28|G2KB28_LISMN	76850.30	100.00%	14	18	253	1.39%	33.20%
149	TB	Elongation factor Ts	G2KCW0|G2KCW0_LISMN	32638.00	100.00%	13	16	186	1.02%	54.80%
150	TB	Elongation factor Tu	G2KB27|G2KB27_LISMN	43341.90	100.00%	16	22	494	2.71%	51.60%
151	TB	Enolase	G2K9K5|G2K9K5_LISMN	46473.80	100.00%	20	27	640	3.51%	75.10%
152	TB	Enoyl-[acyl-carrier-protein] reductase [NADH]	G2K7I2|G2K7I2_LISMN	28295.00	100.00%	3	3	27	0.15%	25.60%
153	TB	Epoxyqueuosine reductase	G2K7E6|G2K7E6_LISMN	42771.70	37.60%	1	1	2	0.01%	4.22%
154	TB	Exodeoxyribonuclease 7 small subunit	G2KAP4|G2KAP4_LISMN	8267.60	98.50%	1	1	5	0.03%	21.30%
155	TB	Exonuclease	G2KCU8|G2KCU8_LISMN	116879.50	25.40%	1	1	3	0.02%	0.78%
156	TB	Flagellar hook-associated protein FlgK	G2K630|G2K630_LISMN	54209.50	98.50%	1	1	2	0.01%	3.75%
157	TB	Flagellar motor switch protein G	G2K639|G2K639_LISMN	41479.90	98.50%	1	1	8	0.04%	4.08%
158	TB	Flagellin	G2K615|G2K615_LISMN	30457.30	100.00%	10	13	77	0.42%	54.00%
159	TB	FMN-dependent NADH-azoreductase	G2K5K4|G2K5K4_LISMN	23026.50	98.50%	1	1	2	0.01%	5.77%
160	TB	Foldase protein PrsA	G2K830|G2K830_LISMN	32699.30	100.00%	4	4	26	0.14%	20.80%
161	TB	Formate--tetrahydrofolate ligase	G2K5Y8|G2K5Y8_LISMN	58637.40	98.50%	1	1	5	0.03%	4.59%
162	TB	Fructose-bisphosphate aldolase class II	G2KAB7|G2KAB7_LISMN	30067.20	100.00%	9	12	257	1.41%	59.20%
163	TB	Fumarate reductase flavoprotein subunit	G2KC05|G2KC05_LISMN	54464.20	100.00%	10	10	41	0.23%	28.90%
164	TB	Gamma-glutamyl phosphate reductase	G2K9H5|G2K9H5_LISMN	45510.40	98.50%	1	1	3	0.02%	3.61%
165	TB	Glucokinase	G2KA66|G2KA66_LISMN	33713.60	98.50%	1	1	5	0.03%	3.73%
166	TB	Glucosamine-6-phosphate deaminase	G2K7G9|G2K7G9_LISMN	25511.50	100.00%	2	3	8	0.04%	24.40%
167	TB	Glucose-6-phosphate 1-dehydrogenase	G2K6H0|G2K6H0_LISMN	56201.40	99.00%	4	4	7	0.04%	6.92%
168	TB	Glucose-6-phosphate isomerase	G2K8Y3|G2K8Y3_LISMN	49898.20	100.00%	8	8	105	0.58%	28.20%
169	TB	Glutamate--tRNA ligase	G2KB77|G2KB77_LISMN	56037.30	98.50%	1	1	5	0.03%	3.26%
170	TB	Glutamine ABC transporter	G2K6Q3|G2K6Q3_LISMN	26675.30	100.00%	2	2	7	0.04%	11.60%
171	TB	Glutamine synthetase	G2KA26|G2KA26_LISMN	50463.60	100.00%	5	5	25	0.14%	13.70%
172	TB	Glutamine--fructose-6-phosphate aminotransferase [isomerizing]	G2K651|G2K651_LISMN	65756.00	100.00%	3	3	11	0.06%	7.65%
173	TB	Glutathione reductase	G2K744|G2K744_LISMN	48995.80	98.50%	1	1	8	0.04%	5.12%
174	TB	Glyceraldehyde-3-phosphate dehydrogenase	G2K9K9|G2K9K9_LISMN	36286.10	100.00%	14	19	481	2.64%	58.00%
175	TB	Glycine betaine/L-proline ABC transporter	G2K7V7|G2K7V7_LISMN	43627.80	100.00%	3	4	29	0.16%	17.90%
176	TB	Glycine cleavage system H protein	G2K942|G2K942_LISMN	13801.30	100.00%	3	4	14	0.08%	39.20%
177	TB	GMP synthase [glutamine-hydrolyzing]	G2K8C0|G2K8C0_LISMN	58114.90	100.00%	5	5	13	0.07%	12.40%
178	TB	Gp1 protein	G2K9D1|G2K9D1_LISMN	12746.30	10.10%	1	1	1	0.01%	6.31%
179	TB	Gp60 protein	G2K9C1|G2K9C1_LISMN	87234.40	94.00%	2	2	4	0.02%	1.98%
180	TB	Gp7 protein	G2K9D7|G2K9D7_LISMN	11456.90	74.70%	1	1	2	0.01%	10.10%
181	TB	GTPase Der	G2K6C9|G2K6C9_LISMN	49145.10	100.00%	2	2	5	0.03%	5.50%
182	TB	GTPase Era	G2KBE1|G2KBE1_LISMN	34524.40	15.30%	1	1	1	0.01%	1.99%
183	TB	GTPase Obg	G2KC28|G2KC28_LISMN	47119.40	98.50%	1	1	3	0.02%	5.59%
184	TB	GTP-binding protein TypA	G2K810|G2K810_LISMN	68729.10	100.00%	2	2	9	0.05%	6.54%
185	TB	GTP-sensing transcriptional pleiotropic repressor CodY	G2KA07|G2KA07_LISMN	28746.00	100.00%	3	3	6	0.03%	14.70%
186	TB	HAD-superfamily hydrolase	G2K918|G2K918_LISMN	27895.40	98.50%	1	1	14	0.08%	6.27%
187	TB	Heptaprenyl diphosphate synthase subunit 1 superfamily	G2K6C4|G2K6C4_LISMN	29153.10	64.80%	1	1	1	0.01%	3.53%
188	TB	Hydrolase	G2KBB2|G2KBB2_LISMN	30352.80	98.50%	1	1	2	0.01%	6.30%
189	TB	Imidazole glycerol phosphate synthase subunit HisF	G2K578|G2K578_LISMN	26532.70	83.70%	1	1	6	0.03%	4.38%
190	TB	Inosine-5'-monophosphate dehydrogenase	G2KCA1|G2KCA1_LISMN	52556.30	100.00%	11	11	61	0.34%	30.10%
191	TB	Intracellular protease 1	G2K867|G2K867_LISMN	19073.00	98.50%	1	1	13	0.07%	10.40%
192	TB	Invasion associated protein p60	G2K597|G2K597_LISMN	50555.80	100.00%	2	2	3	0.02%	5.58%
193	TB	Iron-sulfur cluster assembly protein SufD	G2K931|G2K931_LISMN	48101.30	100.00%	3	3	11	0.06%	8.31%
194	TB	Isopentenyl-diphosphate delta-isomerase	G2KAR5|G2KAR5_LISMN	39491.10	64.60%	1	1	7	0.04%	2.51%
195	TB	Leucine--tRNA ligase	G2KCW3|G2KCW3_LISMN	91898.60	98.50%	1	1	2	0.01%	3.74%
196	TB	Lipoyl-[GcvH]:protein N-lipoyltransferase	G2KAC7|G2KAC7_LISMN	30960.40	38.80%	1	1	6	0.03%	5.76%
197	TB	Lj965 prophage protein	G2K8L8|G2K8L8_LISMN	29317.80	50.90%	1	1	1	0.01%	3.11%
198	TB	L-lactate dehydrogenase	G2KAN8|G2KAN8_LISMN	34193.00	100.00%	6	8	44	0.24%	27.80%
199	TB	Lysine--tRNA ligase	G2KB68|G2KB68_LISMN	57439.70	100.00%	2	2	14	0.08%	10.60%
200	TB	LysM domain-containing protein	G2K6D3|G2K6D3_LISMN	26689.10	100.00%	2	2	8	0.04%	15.10%
201	TB	Malonyl CoA-acyl carrier protein transacylase	G2K5J0|G2K5J0_LISMN	32933.90	100.00%	2	2	4	0.02%	10.20%
202	TB	MC domain-containing protein	G2K6Y2|G2K6Y2_LISMN	24259.30	26.30%	1	1	3	0.02%	3.76%
203	TB	Mechanosensitive ion channel family protein	G2K7V6|G2K7V6_LISMN	32691.70	98.50%	1	1	20	0.11%	5.46%
204	TB	Menaquinone-specific isochorismate synthase	G2KCX9|G2KCX9_LISMN	51669.20	98.50%	1	1	2	0.01%	5.19%
205	TB	Metal-dependent beta-lactamase superfamily III protein	G2K7E2|G2K7E2_LISMN	26766.50	25.70%	1	1	1	0.01%	3.29%
206	TB	Metallo-beta-lactamase	G2KBU3|G2KBU3_LISMN	30836.30	27.20%	1	1	1	0.01%	6.16%
207	TB	Methionine aminopeptidase	G2KDB9|G2KDB9_LISMN	27882.80	98.50%	1	1	5	0.03%	5.16%
208	TB	Methionine--tRNA ligase	G2KAK5|G2KAK5_LISMN	75653.80	100.00%	3	3	18	0.10%	8.13%
209	TB	Minor teichoic acids biosynthesis protein GgaB	G2K823|G2K823_LISMN	71490.70	98.50%	1	1	2	0.01%	2.57%
210	TB	Modulator protein RsbR	G2K726|G2K726_LISMN	31621.20	98.50%	1	1	16	0.09%	5.76%
211	TB	Molybdenum cofactor biosynthesis protein E	G2K7Y7|G2K7Y7_LISMN	15998.50	18.40%	1	1	7	0.04%	5.00%
212	TB	MutT/nudix family protein	G2KD54|G2KD54_LISMN	27048.00	98.50%	1	1	3	0.02%	9.92%
213	TB	Naphthoate synthase	G2KCX6|G2KCX6_LISMN	30024.70	98.50%	1	2	18	0.10%	11.40%
214	TB	Non-canonical purine NTP pyrophosphatase	G2K8V6|G2K8V6_LISMN	21984.40	98.50%	1	2	11	0.06%	16.70%
215	TB	Non-heme iron-binding ferritin	G2K7F5|G2K7F5_LISMN	18048.10	100.00%	3	3	21	0.12%	30.10%
216	TB	Nucleoid-associated protein LMKG_02136	G2KBN5|G2KBN5_LISMN	11426.00	98.50%	1	1	3	0.02%	11.40%
217	TB	Oligoendopeptidase F	G2K7R8|G2K7R8_LISMN	68604.70	98.50%	1	1	5	0.03%	3.16%
218	TB	Oligopeptide ABC transporter	G2KAG5|G2KAG5_LISMN	58289.10	100.00%	9	10	68	0.37%	25.00%
219	TB	Oligopeptide ABC transporter	G2KAG7|G2KAG7_LISMN	32992.50	28.20%	1	1	1	0.01%	2.69%
220	TB	Oligopeptide ABC transporter, periplasmic oligopeptide-binding protein	G2KAD0|G2KAD0_LISMN	61813.40	98.50%	1	1	2	0.01%	2.53%
221	TB	Orotidine 5'-phosphate decarboxylase	G2K5U4|G2K5U4_LISMN	25372.50	25.30%	1	1	1	0.01%	5.58%
222	TB	Oxidoreductase	G2K858|G2K858_LISMN	33530.30	98.50%	1	1	3	0.02%	5.78%
223	TB	Penicillin-binding protein	G2K603|G2K603_LISMN	90879.60	98.50%	1	1	2	0.01%	2.54%
224	TB	Penicillin-binding protein	G2K840|G2K840_LISMN	77857.60	98.50%	1	1	1	0.01%	2.94%
225	TB	Peptidase	G2KBH2|G2KBH2_LISMN	68796.10	99.70%	2	2	13	0.07%	3.99%
226	TB	Peptide binding protein OppA	G2K7S6|G2K7S6_LISMN	62589.50	100.00%	14	14	145	0.80%	33.00%
227	TB	Peptide chain release factor 3	G2K7K0|G2K7K0_LISMN	59401.90	18.20%	1	1	1	0.01%	2.11%
228	TB	Peptidoglycan binding protein	G2KAI9|G2KAI9_LISMN	62374.30	32.90%	1	1	4	0.02%	2.45%
229	TB	Peptidoglycan lytic protein P45	G2K9Q5|G2K9Q5_LISMN	42712.50	100.00%	2	2	5	0.03%	9.23%
230	TB	Phage minor structural protein	G2K889|G2K889_LISMN	78783.60	58.20%	1	1	1	0.01%	1.39%
231	TB	Phenylalanine--tRNA ligase beta subunit	G2K8T9|G2K8T9_LISMN	88012.40	100.00%	2	2	23	0.13%	5.49%
232	TB	Phosphate acetyltransferase	G2K7A2|G2K7A2_LISMN	34414.00	98.50%	1	1	4	0.02%	5.85%
233	TB	Phosphoenolpyruvate-protein phosphotransferase	G2K7L5|G2K7L5_LISMN	63214.00	100.00%	8	9	67	0.37%	20.80%
234	TB	Phosphoglucomutase/phosphomannomutase	G2K9M5|G2K9M5_LISMN	64142.90	99.80%	2	2	3	0.02%	5.03%
235	TB	Phosphoglucosamine mutase	G2K7B8|G2K7B8_LISMN	48488.30	100.00%	4	4	9	0.05%	14.40%
236	TB	Phosphoglycerate kinase	G2K9K8|G2K9K8_LISMN	42105.60	100.00%	12	15	160	0.88%	52.80%
237	TB	Phosphomethylpyrimidine kinase	G2K5Q6|G2K5Q6_LISMN	28820.50	98.50%	1	1	4	0.02%	5.54%
238	TB	Phosphopentomutase	G2K6E6|G2K6E6_LISMN	43747.40	98.50%	1	1	5	0.03%	4.31%
239	TB	Phosphosugar-binding transcriptional regulator	G2KCD9|G2KCD9_LISMN	30643.90	98.50%	1	2	43	0.24%	7.46%
240	TB	Phosphotransferase system	G2K7L4|G2K7L4_LISMN	9404.00	100.00%	5	5	39	0.21%	43.20%
241	TB	PHP domain-containing protein	G2K8U8|G2K8U8_LISMN	64078.90	98.50%	1	1	1	0.01%	3.16%
242	TB	Polyribonucleotide nucleotidyltransferase	G2KA58|G2KA58_LISMN	79604.00	100.00%	5	5	20	0.11%	10.10%
243	TB	Polyribonucleotide nucleotidyltransferase domain present	G2KB58|G2KB58_LISMN	15674.40	98.50%	1	1	4	0.02%	10.60%
244	TB	PRD/PTS system IIA 2 domain-containing regulatory protein	G2KCN6|G2KCN6_LISMN	74935.60	62.00%	1	1	1	0.01%	1.07%
245	TB	Preprotein translocase	G2KC20|G2KC20_LISMN	11958.20	99.60%	2	3	34	0.19%	33.90%
246	TB	Primosome assembly protein PriA	G2K5T6|G2K5T6_LISMN	91044.90	20.00%	1	1	3	0.02%	1.00%
247	TB	Probable manganese-dependent inorganic pyrophosphatase	G2KBC7|G2KBC7_LISMN	33761.00	98.50%	1	1	6	0.03%	3.90%
248	TB	Probable transcriptional regulatory protein LMKG_01543	G2KCI2|G2KCI2_LISMN	26712.80	99.50%	2	2	11	0.06%	7.95%
249	TB	Proline--tRNA ligase	G2KA46|G2KA46_LISMN	63355.50	100.00%	4	4	22	0.12%	13.60%
250	TB	Protease HtpX homolog	G2K7H5|G2K7H5_LISMN	33162.50	19.10%	1	1	1	0.01%	2.96%
251	TB	Protein GrpE	G2KBF3|G2KBF3_LISMN	21918.90	100.00%	3	3	69	0.38%	33.50%
252	TB	Protein RecA	G2KAT0|G2KAT0_LISMN	37995.00	99.80%	2	2	4	0.02%	7.76%
253	TB	Protein translocase subunit SecA	G2K9R0|G2K9R0_LISMN	94661.30	99.90%	2	2	8	0.04%	2.75%
254	TB	Pseudouridine synthase	G2K6E1|G2K6E1_LISMN	27798.40	94.50%	1	1	2	0.01%	5.33%
255	TB	PTS system mannose/fructose/sorbose family IID subunit	G2K9X3|G2K9X3_LISMN	33413.10	100.00%	4	5	54	0.30%	21.80%
256	TB	PTS system, fructose-specific, IIABC subunit	G2K8M2|G2K8M2_LISMN	66218.00	100.00%	6	8	56	0.31%	16.60%
257	TB	PTS system, lactose/cellobiose specific IIB subunit	G2K8Y9|G2K8Y9_LISMN	16072.50	100.00%	2	2	4	0.02%	31.00%
258	TB	PTS system, mannose-specific IIAB subunit	G2K9X1|G2K9X1_LISMN	34994.40	100.00%	5	5	38	0.21%	24.60%
259	TB	PTS system, mannose-specific IIC subunit	G2K9X2|G2K9X2_LISMN	27353.90	98.50%	1	1	4	0.02%	3.73%
260	TB	PTS system, trehalose-specific IIBC subunit	G2K9H1|G2K9H1_LISMN	53492.90	98.50%	1	1	4	0.02%	4.25%
261	TB	Purine nucleoside phosphorylase DeoD-type	G2K5W8|G2K5W8_LISMN	25357.60	98.50%	1	1	10	0.05%	7.73%
262	TB	Putative pyruvate, phosphate dikinase regulatory protein	G2K5X8|G2K5X8_LISMN	30021.40	98.50%	1	2	5	0.03%	8.52%
263	TB	Putative pyruvate, phosphate dikinase regulatory protein	G2KBD6|G2KBD6_LISMN	30437.10	98.50%	1	1	6	0.03%	8.03%
264	TB	Putative septation protein SpoVG	G2KAM4|G2KAM4_LISMN	11256.60	98.50%	1	2	163	0.89%	30.40%
265	TB	Putative septation protein SpoVG	G2KAM5|G2KAM5_LISMN	11403.30	100.00%	3	3	397	2.18%	45.10%
266	TB	Pyridine nucleotide-disulfide oxidoreductase	G2KB12|G2KB12_LISMN	70448.30	100.00%	6	7	46	0.25%	15.00%
267	TB	Pyruvate carboxylase	G2K815|G2K815_LISMN	128052.50	100.00%	2	2	5	0.03%	2.97%
268	TB	Pyruvate dehydrogenase complex	G2K7Z5|G2K7Z5_LISMN	41268.00	100.00%	7	10	66	0.36%	27.20%
269	TB	Pyruvate dehydrogenase E1 subunit beta subunit	G2K7Z6|G2K7Z6_LISMN	35310.30	100.00%	6	6	71	0.39%	29.20%
270	TB	Pyruvate formate-lyase	G2K6A9|G2K6A9_LISMN	85509.70	39.50%	1	1	1	0.01%	1.19%
271	TB	Pyruvate formate-lyase	G2KAT8|G2KAT8_LISMN	83827.40	100.00%	8	9	67	0.37%	18.80%
272	TB	Pyruvate kinase	G2KC61|G2KC61_LISMN	62597.70	100.00%	10	14	120	0.66%	29.60%
273	TB	Reactivating factor for ethanolamine ammonia lyase	G2K8H9|G2K8H9_LISMN	51025.00	13.50%	1	1	1	0.01%	3.59%
274	TB	Redox-sensing transcriptional repressor Rex	G2K771|G2K771_LISMN	24200.10	98.50%	1	1	4	0.02%	5.12%
275	TB	Rhamnulose-1-phosphate aldolase	G2KD01|G2KD01_LISMN	30430.20	30.40%	1	1	1	0.01%	3.30%
276	TB	Ribonuclease Y	G2KAT1|G2KAT1_LISMN	58320.10	93.50%	1	1	1	0.01%	2.88%
277	TB	Ribonucleoside-diphosphate reductase	G2K7N5|G2K7N5_LISMN	87398.10	99.80%	2	2	9	0.05%	5.90%
278	TB	Ribose-phosphate pyrophosphokinase	G2KAM7|G2KAM7_LISMN	35070.40	98.50%	1	1	2	0.01%	4.09%
279	TB	Ribosome-binding ATPase YchF	G2KCC3|G2KCC3_LISMN	40683.50	100.00%	3	3	8	0.04%	15.30%
280	TB	Ribosome-recycling factor	G2KA41|G2KA41_LISMN	20756.70	100.00%	2	2	21	0.12%	13.50%
281	TB	Ribulose-phosphate 3-epimerase	G2KB35|G2KB35_LISMN	25250.80	42.90%	1	1	1	0.01%	3.12%
282	TB	Ribulose-phosphate 3-epimerase	G2KD66|G2KD66_LISMN	24849.60	51.80%	1	1	2	0.01%	3.60%
283	TB	RNA-binding protein	G2KD07|G2KD07_LISMN	23064.30	98.50%	1	2	15	0.08%	11.70%
284	TB	Rod shape-determining protein	G2KC39|G2KC39_LISMN	35504.50	100.00%	6	6	27	0.15%	27.60%
285	TB	S-adenosylmethionine synthase	G2KCW7|G2KCW7_LISMN	43552.60	98.50%	1	1	5	0.03%	4.01%
286	TB	Sec-independent protein translocase protein TatC	G2KC12|G2KC12_LISMN	28017.10	20.80%	1	1	1	0.01%	4.92%
287	TB	Serine hydroxymethyltransferase	G2KAA0|G2KAA0_LISMN	45122.80	100.00%	2	2	24	0.13%	7.26%
288	TB	Single-stranded DNA-binding protein	G2K9A7|G2K9A7_LISMN	19492.70	98.50%	1	1	1	0.01%	6.18%
289	TB	Single-stranded-DNA-specific exonuclease RecJ	G2KC16|G2KC16_LISMN	87695.00	99.90%	2	2	4	0.02%	5.11%
290	TB	Site-determining protein	G2KC35|G2KC35_LISMN	29068.40	98.50%	1	1	17	0.09%	6.02%
291	TB	SUF system FeS assembly ATPase	G2K932|G2K932_LISMN	29155.30	98.50%	1	1	32	0.18%	6.51%
292	TB	Sulfatase	G2K5N8|G2K5N8_LISMN	70075.80	71.20%	1	1	5	0.03%	1.31%
293	TB	Superoxide dismutase	G2KAX1|G2KAX1_LISMN	22631.50	100.00%	2	2	20	0.11%	16.80%
294	TB	Surface antigen	G2KAS0|G2KAS0_LISMN	38415.40	100.00%	11	11	110	0.60%	39.50%
295	TB	Tagatose 1,6-diphosphate aldolase	G2K554|G2K554_LISMN	37684.70	98.50%	1	1	5	0.03%	3.55%
296	TB	Tagatose-6-phosphate kinase	G2K8M3|G2K8M3_LISMN	33184.80	98.50%	1	1	6	0.03%	3.91%
297	TB	Tetracycline resistance protein	G2K6P4|G2K6P4_LISMN	43752.70	10.10%	1	1	1	0.01%	1.97%
298	TB	Thioredoxin	G2K8V0|G2K8V0_LISMN	11620.20	100.00%	2	4	29	0.16%	35.90%
299	TB	Thioredoxin reductase	G2K9M8|G2K9M8_LISMN	34174.20	98.50%	1	1	2	0.01%	5.64%
300	TB	Threonine--tRNA ligase	G2KC50|G2KC50_LISMN	73242.60	98.50%	1	1	2	0.01%	3.12%
301	TB	Thymidylate kinase	G2KBM5|G2KBM5_LISMN	23084.10	98.50%	1	1	6	0.03%	7.21%
302	TB	Thymidylate synthase	G2K5Y6|G2K5Y6_LISMN	36164.50	98.50%	1	1	4	0.02%	5.73%
303	TB	TPR domain-containing protein	G2KBI9|G2KBI9_LISMN	25128.30	98.50%	1	2	5	0.03%	10.80%
304	TB	Transcription elongation factor GreA	G2KBH5|G2KBH5_LISMN	17485.00	98.50%	1	1	5	0.03%	10.60%
305	TB	Transcription elongation factor NusA	G2KA49|G2KA49_LISMN	41683.80	100.00%	4	4	29	0.16%	20.40%
306	TB	Transcription termination/antitermination protein NusG	G2KB86|G2KB86_LISMN	19940.50	100.00%	2	2	20	0.11%	14.10%
307	TB	Transcriptional regulator	G2K550|G2K550_LISMN	36969.60	30.60%	1	1	3	0.02%	4.35%
308	TB	Transcriptional regulator	G2K7G0|G2K7G0_LISMN	26024.20	21.00%	1	1	1	0.01%	3.06%
309	TB	Transcriptional regulator	G2K9Y4|G2K9Y4_LISMN	31930.90	15.30%	1	1	2	0.01%	2.17%
310	TB	Transcriptional regulator	G2KC10|G2KC10_LISMN	29054.80	14.80%	1	1	1	0.01%	3.91%
311	TB	Transcriptional regulatory protein DegU	G2K7W5|G2K7W5_LISMN	23672.90	98.50%	1	1	10	0.05%	5.66%
312	TB	Transketolase	G2KA32|G2KA32_LISMN	71827.00	100.00%	6	6	27	0.15%	12.30%
313	TB	Transketolase	G2KB34|G2KB34_LISMN	72324.70	34.90%	1	1	6	0.03%	1.04%
314	TB	Translation initiation factor IF-2	G2KA52|G2KA52_LISMN	84576.50	100.00%	2	3	12	0.07%	6.16%
315	TB	Translation initiation factor IF-3	G2K5G7|G2K5G7_LISMN	19186.20	100.00%	3	3	12	0.07%	25.70%
316	TB	Transposition regulatory protein TnpC	G2KB53|G2KB53_LISMN	14385.40	33.80%	1	1	2	0.01%	5.74%
317	TB	Trigger factor	G2K9I4|G2K9I4_LISMN	47853.80	100.00%	10	12	101	0.55%	38.90%
318	TB	Triosephosphate isomerase	G2K9K7|G2K9K7_LISMN	26878.40	100.00%	7	8	143	0.79%	38.60%
319	TB	tRNA modification GTPase MnmE	G2KCF6|G2KCF6_LISMN	50415.60	98.50%	1	1	1	0.01%	5.91%
320	TB	tRNA pseudouridine synthase B	G2KA55|G2KA55_LISMN	33770.40	99.90%	2	2	4	0.02%	8.22%
321	TB	tRNA(Ile)-lysidine synthase	G2KB59|G2KB59_LISMN	74371.50	98.50%	1	1	1	0.01%	1.70%
322	TB	tRNA-binding domain-containing protein	G2KCR0|G2KCR0_LISMN	22423.70	98.50%	1	1	2	0.01%	7.80%
323	TB	Two-component sensor histidine kinase ResE	G2K6D9|G2K6D9_LISMN	66702.50	98.50%	1	1	2	0.01%	2.85%
324	TB	Tyrosine recombinase XerC	G2K9J4|G2K9J4_LISMN	35017.30	24.20%	1	1	1	0.01%	4.67%
325	TB	UDP-N-acetylglucosamine 1-carboxyvinyltransferase	G2K9S6|G2K9S6_LISMN	45979.30	100.00%	3	3	28	0.15%	11.20%
326	TB	UDP-N-acetylmuramyl pentapeptide phosphotransferase	G2K7H1|G2K7H1_LISMN	38692.00	94.70%	1	1	15	0.08%	2.28%
327	TB	Uncharacterized protein	G2K5A7|G2K5A7_LISMN	19971.60	98.50%	1	1	2	0.01%	17.80%
328	TB	Uncharacterized protein	G2K5P7|G2K5P7_LISMN	33422.10	100.00%	3	3	13	0.07%	14.30%
329	TB	Uncharacterized protein	G2K619|G2K619_LISMN	16245.50	26.30%	1	1	1	0.01%	5.88%
330	TB	Uncharacterized protein	G2K648|G2K648_LISMN	65879.70	100.00%	4	5	14	0.08%	12.30%
331	TB	Uncharacterized protein	G2K6C6|G2K6C6_LISMN	9882.60	100.00%	5	5	197	1.08%	67.00%
332	TB	Uncharacterized protein	G2K6F9|G2K6F9_LISMN	45493.40	99.80%	2	2	2	0.01%	10.30%
333	TB	Uncharacterized protein	G2K6J6|G2K6J6_LISMN	23983.50	100.00%	3	3	5	0.03%	15.30%
334	TB	Uncharacterized protein	G2K7F2|G2K7F2_LISMN	37257.60	17.00%	1	1	3	0.02%	2.50%
335	TB	Uncharacterized protein	G2K7F7|G2K7F7_LISMN	41183.10	19.80%	1	1	1	0.01%	2.93%
336	TB	Uncharacterized protein	G2K7K7|G2K7K7_LISMN	40451.00	5.80%	1	1	1	0.01%	2.33%
337	TB	Uncharacterized protein	G2K7R5|G2K7R5_LISMN	63381.10	100.00%	4	5	52	0.29%	11.60%
338	TB	Uncharacterized protein	G2K7R6|G2K7R6_LISMN	22267.60	98.50%	1	1	12	0.07%	7.25%
339	TB	Uncharacterized protein	G2K7U7|G2K7U7_LISMN	13096.90	98.50%	1	2	38	0.21%	20.80%
340	TB	Uncharacterized protein	G2K859|G2K859_LISMN	23905.20	98.50%	1	2	8	0.04%	7.28%
341	TB	Uncharacterized protein	G2K880|G2K880_LISMN	13727.80	89.80%	2	2	2	0.01%	18.60%
342	TB	Uncharacterized protein	G2K8T4|G2K8T4_LISMN	38958.00	99.80%	2	2	9	0.05%	8.91%
343	TB	Uncharacterized protein	G2K933|G2K933_LISMN	39645.70	5.70%	1	1	2	0.01%	1.96%
344	TB	Uncharacterized protein	G2K9C6|G2K9C6_LISMN	6712.20	95.50%	1	1	4	0.02%	33.90%
345	TB	Uncharacterized protein	G2K9H3|G2K9H3_LISMN	18094.60	100.00%	2	2	9	0.05%	16.90%
346	TB	Uncharacterized protein	G2K9N7|G2K9N7_LISMN	47325.90	99.90%	2	2	6	0.03%	6.90%
347	TB	Uncharacterized protein	G2KA61|G2KA61_LISMN	17987.60	98.50%	1	1	3	0.02%	10.30%
348	TB	Uncharacterized protein	G2KAB8|G2KAB8_LISMN	33326.00	98.50%	1	1	1	0.01%	5.88%
349	TB	Uncharacterized protein	G2KAG8|G2KAG8_LISMN	10336.20	62.00%	1	1	2	0.01%	7.45%
350	TB	Uncharacterized protein	G2KAL4|G2KAL4_LISMN	44475.40	15.30%	1	1	1	0.01%	1.47%
351	TB	Uncharacterized protein	G2KAM1|G2KAM1_LISMN	24469.00	40.80%	1	1	3	0.02%	7.11%
352	TB	Uncharacterized protein	G2KB11|G2KB11_LISMN	32742.50	100.00%	8	9	68	0.37%	31.10%
353	TB	Uncharacterized protein	G2KB43|G2KB43_LISMN	31607.50	96.90%	1	1	2	0.01%	3.70%
354	TB	Uncharacterized protein	G2KB94|G2KB94_LISMN	25227.50	50.30%	1	1	4	0.02%	3.64%
355	TB	Uncharacterized protein	G2KBL8|G2KBL8_LISMN	19538.90	62.00%	1	1	1	0.01%	3.95%
356	TB	Uncharacterized protein	G2KBW2|G2KBW2_LISMN	42642.30	7.70%	1	1	1	0.01%	1.96%
357	TB	Uncharacterized protein	G2KC92|G2KC92_LISMN	18446.20	100.00%	4	4	20	0.11%	21.30%
358	TB	Uncharacterized protein	G2KC93|G2KC93_LISMN	16094.20	98.50%	1	2	44	0.24%	15.20%
359	TB	Uncharacterized protein	G2KCC2|G2KCC2_LISMN	19194.50	13.80%	1	1	3	0.02%	5.33%
360	TB	Uncharacterized protein	G2KCD3|G2KCD3_LISMN	8118.90	10.20%	1	1	3	0.02%	17.60%
361	TB	Uncharacterized protein	G2KCH9|G2KCH9_LISMN	43077.90	14.10%	1	1	1	0.01%	3.63%
362	TB	Uncharacterized protein	G2KCQ0|G2KCQ0_LISMN	47752.80	12.10%	1	1	1	0.01%	2.37%
363	TB	Uncharacterized protein	G2KCR4|G2KCR4_LISMN	38820.70	98.50%	1	1	2	0.01%	5.88%
364	TB	Uncharacterized protein	G2KCV2|G2KCV2_LISMN	17867.80	98.50%	1	1	15	0.08%	8.77%
365	TB	Uncharacterized protein	G2KCX4|G2KCX4_LISMN	36667.20	20.80%	1	1	1	0.01%	3.44%
366	TB	Uncharacterized protein	G2KDC0|G2KDC0_LISMN	16405.20	100.00%	2	2	5	0.03%	16.20%
367	TB	Uncharacterized protein	G2KDC9|G2KDC9_LISMN	41077.50	22.80%	1	1	1	0.01%	2.21%
368	TB	Uncharacterized protein	G2KDD9|G2KDD9_LISMN	123368.60	94.20%	3	3	8	0.04%	2.49%
369	TB	Universal stress protein	G2KC71|G2KC71_LISMN	16867.20	90.80%	1	1	2	0.01%	6.49%
370	TB	UPF0173 metal-dependent hydrolase LMKG_00629	G2KC68|G2KC68_LISMN	24649.90	98.50%	1	2	17	0.09%	13.60%
371	TB	UPF0230 protein	G2K5X5|G2K5X5_LISMN	30961.60	81.80%	1	1	7	0.04%	4.66%
372	TB	UPF0266 membrane protein LMKG_01097	G2K6I4|G2K6I4_LISMN	17890.40	55.30%	1	1	1	0.01%	5.81%
373	TB	UPF0342 protein LMKG_00084	G2K834|G2K834_LISMN	13502.10	100.00%	5	6	84	0.46%	71.80%
374	TB	UPF0356 protein LMKG_01896	G2K7X1|G2K7X1_LISMN	8292.50	98.50%	1	1	6	0.03%	18.80%
375	TB	UPF0365 protein LMKG_01519	G2KCK5|G2KCK5_LISMN	33665.60	98.50%	1	1	5	0.03%	4.14%
376	TB	Uracil phosphoribosyltransferase	G2KA99|G2KA99_LISMN	16898.30	100.00%	3	4	29	0.16%	31.20%
377	TB	UvrABC system protein A	G2K9N8|G2K9N8_LISMN	106486.60	93.30%	1	1	4	0.02%	1.57%
378	TB	Valine--tRNA ligase	G2KC43|G2KC43_LISMN	102095.50	98.50%	1	1	2	0.01%	1.13%

## Sheet: Peptide report
Supplementary Table 1 - Overview of MS data and protein/peptide identification reports of nisin-treated and non-treated L. monocytogenes ATCC 7644 samples. Complete list of identified peptides per sample prior to Scaffold validation.
Biological sample	Protein name	Protein accession numbers	Protein molecular weight (Da)	Protein identification probability	Exclusive unique peptide count	Exclusive unique spectrum count	Total spectrum count	Percentage of total spectra	Percentage sequence coverage	Peptide sequence	Previous amino acid	Next amino acid	Best Peptide identification probability	Best Mascot Ion score	Best Mascot Identity score	Best Mascot Delta Ion score	Number of identified +1H spectra	Number of identified +2H spectra	Number of identified +3H spectra	Number of identified +4H spectra	Number of enzymatic termini	Calculated +1H Peptide Mass (AMU)	Median Retention Time	Total TIC	Peptide start index	Peptide stop index
CA	10 kDa chaperonin	G2K768|G2K768_LISMN	10064.70	100.00%	6	6	79	0.48%	74.50%	EPLEVAEGDTVIFAK	K	Y	99.70%	96.4	25	96.4	0	22	0	0	2	1617.84	1645.53	4864.56	54	68
CA	10 kDa chaperonin	G2K768|G2K768_LISMN	10064.70	100.00%	6	6	79	0.48%	74.50%	MLKPLGDR	-	V	99.00%	33.6	25	20.4	0	2	0	0	2	929.52	343.76	189.538	1	8
CA	10 kDa chaperonin	G2K768|G2K768_LISMN	10064.70	100.00%	6	6	79	0.48%	74.50%	TASGIVLPDSAK	K	E	99.70%	72.7	25	72.1	0	31	0	0	2	1158.64	853.01	2285.04	20	31
CA	10 kDa chaperonin	G2K768|G2K768_LISMN	10064.70	100.00%	6	6	79	0.48%	74.50%	VLDNGTKEPLEVAEGDTVIFAK	R	Y	99.70%	48.9	25	48.9	0	0	8	0	2	2345.22	1707.17	1320.72	47	68
CA	10 kDa chaperonin	G2K768|G2K768_LISMN	10064.70	100.00%	6	6	79	0.48%	74.50%	VVIEVLEAEEK	R	T	99.70%	62.7	25	62.7	0	6	0	0	2	1257.69	1428.98	1139.59	9	19
CA	10 kDa chaperonin	G2K768|G2K768_LISMN	10064.70	100.00%	6	6	79	0.48%	74.50%	YSGTEVTYEGTDYLILR	K	E	99.70%	57.4	25	57.4	0	10	0	0	2	1979.96	3284.98	48.1278	69	85
CA	2,3,4,5-tetrahydropyridine-2,6-dicarboxylate N-acetyltransferase	G2K7V4|G2K7V4_LISMN	24834.30	98.70%	1	1	6	0.04%	5.93%	DVAPGTVVAGIPAR	K	E	99.70%	68.8	25	67.8	0	6	0	0	2	1322.74	1213.40	1169.89	201	214
CA	2,3-bisphosphoglycerate-independent phosphoglycerate mutase	G2K9K6|G2K9K6_LISMN	56140.50	100.00%	9	11	93	0.56%	22.20%	AIEAVDENLGR	K	V	99.70%	48.2	25	39.8	0	9	0	0	2	1186.61	604.24	757.121	416	426
CA	2,3-bisphosphoglycerate-independent phosphoglycerate mutase	G2K9K6|G2K9K6_LISMN	56140.50	100.00%	9	11	93	0.56%	22.20%	AIQLSNAFTDK	R	E	99.70%	18.9	25	18.9	0	6	0	0	2	1207.63	1164.09	589.753	264	274
CA	2,3-bisphosphoglycerate-independent phosphoglycerate mutase	G2K9K6|G2K9K6_LISMN	56140.50	100.00%	9	11	93	0.56%	22.20%	DVAPQSSLEYLETLQK	R	A	99.70%	117	25	117	0	6	0	0	2	1820.93	1892.10	1274.22	154	169
CA	2,3-bisphosphoglycerate-independent phosphoglycerate mutase	G2K9K6|G2K9K6_LISMN	56140.50	100.00%	9	11	93	0.56%	22.20%	FEDPIELVK	K	A	99.70%	49.6	25	49.6	0	1	0	0	2	1089.58	1572.85	116.202	213	221
CA	2,3-bisphosphoglycerate-independent phosphoglycerate mutase	G2K9K6|G2K9K6_LISMN	56140.50	100.00%	9	11	93	0.56%	22.20%	IVYQSLTR	R	I	99.00%	24.6	25	19.5	0	2	0	0	2	979.56	500.35	109.329	74	81
CA	2,3-bisphosphoglycerate-independent phosphoglycerate mutase	G2K9K6|G2K9K6_LISMN	56140.50	100.00%	9	11	93	0.56%	22.20%	LADVAPTMLDLLGVK	R	K	99.70%	87	25	86.4	0	31	0	0	2	1555.88	2377.05	1717.65	483	497
CA	2,3-bisphosphoglycerate-independent phosphoglycerate mutase	G2K9K6|G2K9K6_LISMN	56140.50	100.00%	9	11	93	0.56%	22.20%	NVIGEVLSNEGLSQLR	K	I	99.70%	120	25	120	0	15	0	0	2	1727.93	1979.36	4413.24	314	329
CA	2,3-bisphosphoglycerate-independent phosphoglycerate mutase	G2K9K6|G2K9K6_LISMN	56140.50	100.00%	9	11	93	0.56%	22.20%	VETYDLQPEMSAYEVTDALVEDIK	K	N	99.70%	121	25	121	0	10	1	0	2	2758.30	2663.58	401.695	364	387
CA	2,3-bisphosphoglycerate-independent phosphoglycerate mutase	G2K9K6|G2K9K6_LISMN	56140.50	100.00%	9	11	93	0.56%	22.20%	VETYDLQPEMSAYEVTDALVEDIKNDK	K	H	99.70%	110	25	110	0	0	12	0	2	3115.47	2627.42	343.651	364	390
CA	2-oxoisovalerate dehydrogenase E1 component	G2KAQ4|G2KAQ4_LISMN	36350.70	15.00%	1	1	1	0.01%	3.63%	LIKMYETMLMAR	K	R	45.90%	3.35	25	3.35	0	1	0	0	2	1531.77	1696.12	231.17	13	24
CA	2-oxoisovalerate dehydrogenase E1 component	G2KAQ5|G2KAQ5_LISMN	35738.00	88.60%	1	1	1	0.01%	3.36%	IVVPSSPYDAK	K	G	97.40%	17	25	17	0	1	0	0	2	1175.63	787.54	73.2909	145	155
CA	2-succinyl-5-enolpyruvyl-6-hydroxy-3-cyclohexene-1-carboxylate synthase	G2KCX8|G2KCX8_LISMN	64687.50	26.60%	1	1	7	0.04%	2.59%	ANHQALWAKIADALK	K	A	63.60%	5.7	25	5.7	0	0	7	0	2	1649.91	1616.10	1045.32	563	577
CA	30S ribosomal protein S1	G2K6D0|G2K6D0_LISMN	41430.50	100.00%	5	5	17	0.10%	22.30%	AFVPASLVEDHFVEDFADYK	R	G	99.70%	78	25	78	0	0	6	0	2	2299.09	2214.24	1052.15	125	144
CA	30S ribosomal protein S1	G2K6D0|G2K6D0_LISMN	41430.50	100.00%	5	5	17	0.10%	22.30%	ATLPGPWDGITEK	K	A	99.70%	68.8	25	68.8	0	3	0	0	2	1384.71	1561.73	814.596	257	269
CA	30S ribosomal protein S1	G2K6D0|G2K6D0_LISMN	41430.50	100.00%	5	5	17	0.10%	22.30%	EGDVIEGTVQR	K	L	99.70%	24.4	25	24.4	0	3	0	0	2	1202.60	510.92	173.326	187	197
CA	30S ribosomal protein S1	G2K6D0|G2K6D0_LISMN	41430.50	100.00%	5	5	17	0.10%	22.30%	ELQDAPVEEADYELPEENTGFQMSDLIGDK	K	L	99.70%	88.7	25	88.7	0	0	4	0	2	3398.51	1915.40	91.0743	343	372
CA	30S ribosomal protein S1	G2K6D0|G2K6D0_LISMN	41430.50	100.00%	5	5	17	0.10%	22.30%	VTGTVTSVEDK	K	Q	99.70%	69.5	25	69	0	1	0	0	2	1135.58	356.52	20.3381	19	29
CA	30S ribosomal protein S10	G2KB07|G2KB07_LISMN	14337.20	100.00%	3	4	43	0.26%	35.20%	LDLPSGVDIEIK	R	-	99.70%	74.3	25	65.5	0	4	0	0	2	1298.72	1783.79	626.73	113	124
CA	30S ribosomal protein S10	G2KB07|G2KB07_LISMN	14337.20	100.00%	3	4	43	0.26%	35.20%	LIDIVNPTPQTVDSLMR	R	L	99.70%	102	25	102	0	20	0	0	2	1912.02	1844.92	3741.96	96	112
CA	30S ribosomal protein S10	G2KB07|G2KB07_LISMN	14337.20	100.00%	3	4	43	0.26%	35.20%	SGASVSGPIPLPTEK	R	S	99.70%	87.6	25	87.6	0	19	0	0	2	1439.77	1214.07	7220.42	55	69
CA	30S ribosomal protein S11	G2KAY1|G2KAY1_LISMN	13786.00	100.00%	4	5	38	0.23%	35.70%	ALQAAGLEVTAIK	R	D	99.70%	77.5	25	77.5	0	13	0	0	2	1284.75	1347.20	4288.66	99	111
CA	30S ribosomal protein S11	G2KAY1|G2KAY1_LISMN	13786.00	100.00%	4	5	38	0.23%	35.70%	NIESGIAHIR	K	S	99.70%	52.3	25	48.1	0	4	0	0	2	1109.61	491.47	616.692	15	24
CA	30S ribosomal protein S11	G2KAY1|G2KAY1_LISMN	13786.00	100.00%	4	5	38	0.23%	35.70%	SAQEHGLK	K	T	14.40%	5.15	25	5.15	0	4	0	0	2	869.45	1340.06	412.88	73	80
CA	30S ribosomal protein S11	G2KAY1|G2KAY1_LISMN	13786.00	100.00%	4	5	38	0.23%	35.70%	STPFAAQMAAESAAK	K	S	99.70%	109	25	109	0	17	0	0	2	1496.71	719.73	1625.27	58	72
CA	30S ribosomal protein S12	G2KB30|G2KB30_LISMN	15184.00	100.00%	3	3	29	0.18%	21.20%	ELTDVNSPQK	R	R	99.70%	54.3	25	45.6	0	6	0	0	2	1130.57	338.19	1098.91	34	43
CA	30S ribosomal protein S12	G2KB30|G2KB30_LISMN	15184.00	100.00%	3	3	29	0.18%	21.20%	GALDTAGVENR	R	G	99.70%	63.3	25	47.3	0	7	0	0	2	1102.55	375.42	1568.27	113	123
CA	30S ribosomal protein S12	G2KB30|G2KB30_LISMN	15184.00	100.00%	3	3	29	0.18%	21.20%	PTINQLVR	M	K	99.00%	35.9	25	30.9	0	16	0	0	1	940.56	729.77	2309.72	2	9
CA	30S ribosomal protein S13	G2KAY2|G2KAY2_LISMN	13709.50	98.70%	1	1	4	0.02%	7.44%	DLTEEELGK	R	I	99.70%	56.8	25	45	0	4	0	0	2	1033.51	629.75	119.748	47	55
CA	30S ribosomal protein S15	G2KA57|G2KA57_LISMN	10631.50	99.90%	2	2	4	0.02%	18.00%	KNEIIAEYR	R	V	99.70%	54.5	25	50.3	0	2	0	0	2	1135.61	365.40	428.639	8	16
CA	30S ribosomal protein S15	G2KA57|G2KA57_LISMN	10631.50	99.90%	2	2	4	0.02%	18.00%	NLLTYLR	R	K	73.30%	9.85	25	5.98	2	0	0	0	2	892.53	1512.24	248.796	65	71
CA	30S ribosomal protein S16	G2K5H9|G2K5H9_LISMN	10365.70	100.00%	2	2	25	0.15%	28.90%	IDEEATLK	K	W	99.00%	52.3	25	41.2	0	3	0	0	2	918.48	346.54	519.239	51	58
CA	30S ribosomal protein S16	G2K5H9|G2K5H9_LISMN	10365.70	100.00%	2	2	25	0.15%	28.90%	SIETIGTYNPLLDPVEVK	R	I	99.70%	105	25	105	0	22	0	0	2	1988.06	1984.36	5401.82	33	50
CA	30S ribosomal protein S17	G2KAZ7|G2KAZ7_LISMN	10035.60	100.00%	2	2	4	0.02%	23.00%	AHDENNIAK	K	T	98.40%	14.3	25	14.3	0	2	0	0	2	1011.49	189.36	5.06784	48	56
CA	30S ribosomal protein S17	G2KAZ7|G2KAZ7_LISMN	10035.60	100.00%	2	2	4	0.02%	23.00%	ISETRPLSATK	R	H	99.70%	58.4	25	47.5	0	2	0	0	2	1202.67	298.77	257.564	63	73
CA	30S ribosomal protein S19	G2KB02|G2KB02_LISMN	10475.00	98.70%	1	1	5	0.03%	19.60%	STIFPTFVGQTIAVYDGR	R	K	99.70%	109	25	109	0	5	0	0	2	1972.02	2263.68	750.832	38	55
CA	30S ribosomal protein S2	G2KCW1|G2KCW1_LISMN	28375.40	100.00%	6	8	88	0.53%	43.40%	EVASDNGTILFVGTK	R	K	99.70%	96.6	25	96.6	0	2	0	0	2	1550.81	1405.56	200.94	59	73
CA	30S ribosomal protein S2	G2KCW1|G2KCW1_LISMN	28375.40	100.00%	6	8	88	0.53%	43.40%	GLPDALFIVDPR	K	K	99.70%	66.7	25	66.7	0	17	0	0	2	1312.73	2013.80	4252.32	156	167
CA	30S ribosomal protein S2	G2KCW1|G2KCW1_LISMN	28375.40	100.00%	6	8	88	0.53%	43.40%	LHIPIIGIVDTNCDPDEIDYVIPANDDAIR	K	A	99.70%	151	25	151	0	0	22	0	2	3376.67	2424.13	2259.05	179	208
CA	30S ribosomal protein S2	G2KCW1|G2KCW1_LISMN	28375.40	100.00%	6	8	88	0.53%	43.40%	MADAIIEVNQGEELTEAEVAPVEEK	K	A	99.70%	143	25	143	0	13	11	0	2	2730.30	1821.00	484.11	217	241
CA	30S ribosomal protein S2	G2KCW1|G2KCW1_LISMN	28375.40	100.00%	6	8	88	0.53%	43.40%	MEADGTFEVLPK	R	K	99.70%	77.4	25	72.3	0	14	0	0	2	1352.64	1223.95	3755.14	120	131
CA	30S ribosomal protein S2	G2KCW1|G2KCW1_LISMN	28375.40	100.00%	6	8	88	0.53%	43.40%	WLGGTLTNFETIQK	R	R	99.70%	91.8	25	91.8	0	9	0	0	2	1607.84	1779.45	2171.63	96	109
CA	30S ribosomal protein S20	G2KBF9|G2KBF9_LISMN	9169.10	100.00%	3	3	12	0.07%	33.30%	FDEAAANNADNAK	K	D	99.70%	101	25	94.9	0	9	0	0	2	1350.59	303.21	1016	35	47
CA	30S ribosomal protein S20	G2KBF9|G2KBF9_LISMN	9169.10	100.00%	3	3	12	0.07%	33.30%	KLDSAVSK	K	G	99.00%	32.8	25	18.3	0	2	0	0	2	847.49	249.34	39.2818	56	63
CA	30S ribosomal protein S20	G2KBF9|G2KBF9_LISMN	9169.10	100.00%	3	3	12	0.07%	33.30%	NNAARNK	K	S	48.50%	0.83	25	0.83	1	0	0	0	2	787.42	2185.80	8.81038	69	75
CA	30S ribosomal protein S21	G2KBE8|G2KBE8_LISMN	8056.50	100.00%	2	2	5	0.03%	27.90%	EFYEKPSVK	R	R	99.70%	32.5	25	26.3	0	3	0	0	2	1126.58	330.98	581.836	47	55
CA	30S ribosomal protein S21	G2KBE8|G2KBE8_LISMN	8056.50	100.00%	2	2	5	0.03%	27.90%	KNESLEDALR	R	R	99.70%	33.9	25	33.4	0	2	0	0	2	1174.61	513.68	164.275	19	28
CA	30S ribosomal protein S3	G2KB00|G2KB00_LISMN	24542.50	100.00%	3	3	13	0.08%	19.30%	ADIDYAWEEADTTYGK	R	L	99.70%	57.7	25	57.7	0	3	0	0	2	1847.80	1512.89	1297.55	179	194
CA	30S ribosomal protein S3	G2KB00|G2KB00_LISMN	24542.50	100.00%	3	3	13	0.08%	19.30%	AEHYSEGTVPLHTLR	R	A	99.70%	61	25	59.9	0	0	2	0	2	1709.86	515.35	172.711	164	178
CA	30S ribosomal protein S3	G2KB00|G2KB00_LISMN	24542.50	100.00%	3	3	13	0.08%	19.30%	DYADFLHEDLR	K	I	99.70%	55.2	25	55.2	0	8	0	0	2	1393.64	1539.44	1897.41	27	37
CA	30S ribosomal protein S4	G2KC87|G2KC87_LISMN	22707.30	100.00%	5	5	31	0.19%	35.00%	ISEYGLQQAEK	K	Q	99.70%	81.3	25	76.3	0	12	0	0	2	1265.64	507.01	1835.77	44	54
CA	30S ribosomal protein S4	G2KC87|G2KC87_LISMN	22707.30	100.00%	5	5	31	0.19%	35.00%	LGISLSGTGK	R	E	97.10%	35.8	25	0	0	1	0	0	2	932.54	861.89	108.573	15	24
CA	30S ribosomal protein S4	G2KC87|G2KC87_LISMN	22707.30	100.00%	5	5	31	0.19%	35.00%	NSAIAESLEVSSFVPEYVTFDAEK	K	L	99.70%	156	25	156	0	12	0	0	2	2632.27	2350.31	634.285	148	171
CA	30S ribosomal protein S4	G2KC87|G2KC87_LISMN	22707.30	100.00%	5	5	31	0.19%	35.00%	QFKNTFNK	R	A	14.60%	5.19	25	5.19	0	2	0	0	2	1026.54	941.38	194.048	67	74
CA	30S ribosomal protein S4	G2KC87|G2KC87_LISMN	22707.30	100.00%	5	5	31	0.19%	35.00%	VDIPSYQVSVGQVISVR	R	E	99.70%	30.7	25	30.7	0	4	0	0	2	1846.01	1904.77	19.7376	126	142
CA	30S ribosomal protein S5	G2KAY9|G2KAY9_LISMN	17455.80	100.00%	3	4	53	0.32%	20.40%	AVLELAGVADVSSK	R	S	99.70%	94.9	25	94.9	0	28	0	0	2	1358.75	3245.63	166.169	114	127
CA	30S ribosomal protein S5	G2KAY9|G2KAY9_LISMN	17455.80	100.00%	3	4	53	0.32%	20.40%	PEQIDGNK	M	L	99.00%	17	25	17	0	2	0	0	1	900.44	259.34	5.17662	2	9
CA	30S ribosomal protein S5	G2KAY9|G2KAY9_LISMN	17455.80	100.00%	3	4	53	0.32%	20.40%	SLGSNTPINMVR	K	A	99.70%	81.7	25	77.8	0	23	0	0	2	1288.67	1016.30	4513.46	128	139
CA	30S ribosomal protein S6	G2K9A6|G2K9A6_LISMN	11507.90	100.00%	4	4	90	0.54%	43.30%	ADSINEFDR	K	L	99.70%	66.7	25	61.4	0	4	0	0	2	1066.48	492.59	257.226	71	79
CA	30S ribosomal protein S6	G2K9A6|G2K9A6_LISMN	11507.90	100.00%	4	4	90	0.54%	43.30%	DGFYHIVK	R	L	99.00%	38.2	25	31.7	0	4	0	0	2	978.50	690.86	223.647	58	65
CA	30S ribosomal protein S6	G2K9A6|G2K9A6_LISMN	11507.90	100.00%	4	4	90	0.54%	43.30%	FDGILTENGAEIIESK	R	E	99.70%	78.5	25	67.1	0	56	0	0	2	1735.88	1725.58	6658.39	27	42
CA	30S ribosomal protein S6	G2K9A6|G2K9A6_LISMN	11507.90	100.00%	4	4	90	0.54%	43.30%	LAYEINDYR	R	D	99.70%	47.5	25	47.5	0	26	0	0	2	1156.56	903.59	2936.23	49	57
CA	30S ribosomal protein S7	G2KB29|G2KB29_LISMN	17817.20	100.00%	5	6	61	0.37%	30.80%	DVLPDPIYNSK	R	L	99.70%	48.2	25	47.3	0	10	0	0	2	1260.65	1336.12	1373.32	11	21
CA	30S ribosomal protein S7	G2KB29|G2KB29_LISMN	17817.20	100.00%	5	6	61	0.37%	30.80%	EIMDAANNTGASVK	R	K	99.70%	98.3	25	98.3	0	10	0	0	2	1436.67	379.86	1322.79	123	136
CA	30S ribosomal protein S7	G2KB29|G2KB29_LISMN	17817.20	100.00%	5	6	61	0.37%	30.80%	NIMPLLEVK	K	A	98.70%	21.5	25	7.83	0	2	0	0	2	1072.61	1167.98	221.693	68	76
CA	30S ribosomal protein S7	G2KB29|G2KB29_LISMN	17817.20	100.00%	5	6	61	0.37%	30.80%	RDVLPDPIYNSK	K	L	99.70%	56.5	25	56.5	0	7	0	0	2	1416.75	954.10	785.755	10	21
CA	30S ribosomal protein S7	G2KB29|G2KB29_LISMN	17817.20	100.00%	5	6	61	0.37%	30.80%	VGGANYQVPIEVR	R	A	99.70%	101	25	90.6	0	32	0	0	2	1401.75	1161.25	8060.9	80	92
CA	30S ribosomal protein S8	G2KAZ2|G2KAZ2_LISMN	14644.60	100.00%	5	7	54	0.33%	40.90%	DVEYIEDDNAGTIR	R	V	99.70%	97.2	25	97.2	0	21	0	0	2	1609.73	1094.03	2248.56	48	61
CA	30S ribosomal protein S8	G2KAZ2|G2KAZ2_LISMN	14644.60	100.00%	5	7	54	0.33%	40.90%	EIAEILK	K	R	90.00%	39.1	25	8.75	1	0	0	0	2	815.49	835.35	133.103	35	41
CA	30S ribosomal protein S8	G2KAZ2|G2KAZ2_LISMN	14644.60	100.00%	5	7	54	0.33%	40.90%	MVMTDPIADFLTR	-	I	99.70%	49.3	25	49.3	0	3	0	0	2	1509.74	2097.14	631.522	1	13
CA	30S ribosomal protein S8	G2KAZ2|G2KAZ2_LISMN	14644.60	100.00%	5	7	54	0.33%	40.90%	VLNGLGIAIVSTSQGVLTDK	K	E	99.70%	91.2	25	91.2	0	11	0	0	2	1985.13	2212.45	79.7263	97	116
CA	30S ribosomal protein S8	G2KAZ2|G2KAZ2_LISMN	14644.60	100.00%	5	7	54	0.33%	40.90%	VMTDPIADFLTR	M	I	99.70%	81.4	25	79.3	0	18	0	0	1	1394.70	1873.77	5866.42	2	13
CA	30S ribosomal protein S9	G2KAF8|G2KAF8_LISMN	14371.80	100.00%	2	2	14	0.08%	20.00%	ALLQVAPEYRPALK	R	S	99.70%	34.5	25	34.5	0	1	0	0	2	1568.92	1258.46	232.779	86	99
CA	30S ribosomal protein S9	G2KAF8|G2KAF8_LISMN	14371.80	100.00%	2	2	14	0.08%	20.00%	DWEDYIPFAALR	R	E	99.70%	54.6	25	54.6	0	13	0	0	2	1495.72	2583.63	591.24	34	45
CA	3-oxoacyl-[acyl-carrier protein] reductase	G2K5I9|G2K5I9_LISMN	26248.70	99.60%	3	3	11	0.07%	19.00%	GINVNAVAPGFITTDMTDK	R	L	9.60%	3.46	25	3.46	0	2	0	0	2	1979.97	2112.55	507.787	177	195
CA	3-oxoacyl-[acyl-carrier protein] reductase	G2K5I9|G2K5I9_LISMN	26248.70	99.60%	3	3	11	0.07%	19.00%	VAVVTGGSRGIGR	K	D	14.00%	3.62	25	3.62	0	1	0	0	2	1228.71	1205.06	5.08076	7	19
CA	3-oxoacyl-[acyl-carrier protein] reductase	G2K5I9|G2K5I9_LISMN	26248.70	99.60%	3	3	11	0.07%	19.00%	YITGQTLSVDGGMVM	K	-	99.40%	19.3	25	19.3	0	8	0	0	2	1603.73	1363.27	32.4132	233	247
CA	3-oxoacyl-[acyl-carrier-protein] synthase 2	G2K7T1|G2K7T1_LISMN	44280.90	100.00%	4	5	25	0.15%	16.50%	DNIIAPTIHLK	R	N	89.50%	15.3	25	10.4	0	2	0	0	2	1234.72	1129.06	242.198	359	369
CA	3-oxoacyl-[acyl-carrier-protein] synthase 2	G2K7T1|G2K7T1_LISMN	44280.90	100.00%	4	5	25	0.15%	16.50%	GDADAMITGGAEAPITK	R	M	99.70%	115	25	115	0	8	0	0	2	1633.77	759.16	252.389	181	197
CA	3-oxoacyl-[acyl-carrier-protein] synthase 2	G2K7T1|G2K7T1_LISMN	44280.90	100.00%	4	5	25	0.15%	16.50%	NQDEVCDLDYVPNEAR	K	E	99.70%	111	25	111	0	3	0	0	2	1936.83	1252.82	278.565	370	385
CA	3-oxoacyl-[acyl-carrier-protein] synthase 2	G2K7T1|G2K7T1_LISMN	44280.90	100.00%	4	5	25	0.15%	16.50%	VVVTGVGAVTPIGNDAETSWENAK	R	K	99.70%	122	25	122	0	10	2	0	2	2414.22	1768.77	1215.11	6	29
CA	3-oxoacyl-[acyl-carrier-protein] synthase 3	G2K7T2|G2K7T2_LISMN	33971.70	98.70%	1	1	4	0.02%	6.73%	YGNTSSSSIALALVDAVEEGR	K	I	99.70%	112	25	112	0	4	0	0	2	2139.06	2327.62	242.239	265	285
CA	50S ribosomal protein L1	G2KB89|G2KB89_LISMN	24532.20	100.00%	5	5	36	0.22%	27.50%	AGNVHAAIGK	K	V	99.70%	57.2	25	45.4	0	1	0	0	2	937.52	249.88	41.8602	168	177
CA	50S ribosomal protein L1	G2KB89|G2KB89_LISMN	24532.20	100.00%	5	5	36	0.22%	27.50%	EAEAAGADYVGESEFVEK	K	I	99.70%	68.3	25	68.3	0	15	0	0	2	1900.84	1298.29	82.8816	86	103
CA	50S ribosomal protein L1	G2KB89|G2KB89_LISMN	24532.20	100.00%	5	5	36	0.22%	27.50%	NLSVTTTFGPGIK	K	V	99.70%	49.5	25	49.5	0	8	0	0	2	1334.73	1349.59	2746.76	211	223
CA	50S ribosomal protein L1	G2KB89|G2KB89_LISMN	24532.20	100.00%	5	5	36	0.22%	27.50%	TGTVTMDVTK	K	A	99.70%	87.9	25	87.9	0	2	0	0	2	1068.52	322.65	29.3316	142	151
CA	50S ribosomal protein L1	G2KB89|G2KB89_LISMN	24532.20	100.00%	5	5	36	0.22%	27.50%	VYTAEEAVELAK	K	K	99.70%	91.3	25	91.3	0	10	0	0	2	1322.68	1183.50	1633.43	20	31
CA	50S ribosomal protein L10	G2KB90|G2KB90_LISMN	17693.70	100.00%	4	5	34	0.21%	43.40%	AVEANGYEGLEGALTGPNAIAFSNEDVVAPAK	R	I	99.70%	140	25	140	0	2	11	0	2	3174.56	2103.67	500.098	63	94
CA	50S ribosomal protein L10	G2KB90|G2KB90_LISMN	17693.70	100.00%	4	5	34	0.21%	43.40%	EGLLSMLCNVLQAPVR	R	G	99.70%	125	25	125	0	9	0	0	2	1799.95	2965.62	188.612	133	148
CA	50S ribosomal protein L10	G2KB90|G2KB90_LISMN	17693.70	100.00%	4	5	34	0.21%	43.40%	GLNVGEITDLR	R	K	99.70%	71.7	25	71.7	0	9	0	0	2	1186.64	1480.64	2159.91	32	42
CA	50S ribosomal protein L10	G2KB90|G2KB90_LISMN	17693.70	100.00%	4	5	34	0.21%	43.40%	LSASASTVIVDYR	K	G	99.70%	19.5	25	19.5	0	3	0	0	2	1381.73	3488.84	11.0724	19	31
CA	50S ribosomal protein L11	G2KB88|G2KB88_LISMN	14860.50	100.00%	3	3	39	0.24%	27.00%	AQVQEIAETK	R	M	99.70%	75.5	25	69.3	0	10	0	0	2	1116.59	348.76	3518.31	103	112
CA	50S ribosomal protein L11	G2KB88|G2KB88_LISMN	14860.50	100.00%	3	3	39	0.24%	27.00%	TADQAGLIIPVVITVFEDR	R	S	99.70%	109	25	98	0	18	0	0	2	2057.13	2997.38	716.71	46	64
CA	50S ribosomal protein L11	G2KB88|G2KB88_LISMN	14860.50	100.00%	3	3	39	0.24%	27.00%	TPPAAVLLK	K	K	99.70%	48	25	48	0	11	0	0	2	909.58	798.67	1047.68	72	80
CA	50S ribosomal protein L13	G2KAF9|G2KAF9_LISMN	16200.30	100.00%	2	2	9	0.05%	13.10%	HSQYPGGLK	R	S	99.70%	51.2	25	42.6	0	2	0	0	2	986.51	289.32	173.59	78	86
CA	50S ribosomal protein L13	G2KAF9|G2KAF9_LISMN	16200.30	100.00%	2	2	9	0.05%	13.10%	LSSEVASILR	R	G	99.70%	72.4	25	67.6	0	7	0	0	2	1074.62	1258.51	1235.19	29	38
CA	50S ribosomal protein L14	G2KAZ6|G2KAZ6_LISMN	13226.20	100.00%	2	2	22	0.13%	18.90%	FDENACVIIR	K	D	99.70%	71.8	25	71.8	0	2	0	0	2	1236.60	1212.36	202.572	79	88
CA	50S ribosomal protein L14	G2KAZ6|G2KAZ6_LISMN	13226.20	100.00%	2	2	22	0.13%	18.90%	TANIGDVVVCTVK	K	Q	99.70%	83.3	25	83.3	0	20	0	0	2	1375.73	1270.17	6704.2	32	44
CA	50S ribosomal protein L15	G2KAY7|G2KAY7_LISMN	15781.70	100.00%	2	2	28	0.17%	21.20%	FEDGTEVTPELLVETGIIR	R	N	99.70%	151	25	151	0	17	0	0	2	2118.10	2303.66	2821.11	85	103
CA	50S ribosomal protein L15	G2KAY7|G2KAY7_LISMN	15781.70	100.00%	2	2	28	0.17%	21.20%	LGFEGGQLPLFR	R	R	99.70%	84.5	25	84.5	0	11	0	0	2	1333.73	1952.71	2772.24	48	59
CA	50S ribosomal protein L16	G2KAZ9|G2KAZ9_LISMN	16138.30	100.00%	3	4	36	0.22%	33.30%	GAPEGWVSPVK	K	R	99.70%	60.4	25	54.5	0	7	0	0	2	1126.59	909.72	841.548	88	98
CA	50S ribosomal protein L16	G2KAZ9|G2KAZ9_LISMN	16138.30	100.00%	3	4	36	0.22%	33.30%	GGTEVAFGEYGLQAVEASWITNR	K	Q	99.70%	30.8	25	30.8	0	4	0	0	2	2455.19	2420.18	9.27371	23	45
CA	50S ribosomal protein L16	G2KAZ9|G2KAZ9_LISMN	16138.30	100.00%	3	4	36	0.22%	33.30%	IMFEIAGVPEDVAR	K	E	99.70%	85.4	25	82.4	0	25	0	0	2	1562.79	1699.46	7750.64	102	115
CA	50S ribosomal protein L17	G2KAX9|G2KAX9_LISMN	15215.10	100.00%	3	3	15	0.09%	20.70%	DLATDLIVFER	R	I	99.70%	75.3	25	74.2	0	8	0	0	2	1291.69	2112.69	578.896	19	29
CA	50S ribosomal protein L17	G2KAX9|G2KAX9_LISMN	15215.10	100.00%	3	3	15	0.09%	20.70%	LFDDVAPR	K	Y	98.80%	46	25	13	0	3	0	0	2	932.48	770.84	340.548	98	105
CA	50S ribosomal protein L17	G2KAX9|G2KAX9_LISMN	15215.10	100.00%	3	3	15	0.09%	20.70%	NRPVYALQK	K	L	99.70%	52.3	25	36.8	0	4	0	0	2	1088.62	317.09	981.527	89	97
CA	50S ribosomal protein L18	G2KAZ0|G2KAZ0_LISMN	13952.10	100.00%	2	2	28	0.17%	24.60%	NIYAQIIDDVNGVTLASASNLDK	K	D	99.70%	173	25	173	0	21	0	0	2	2434.25	2625.80	851.256	46	68
CA	50S ribosomal protein L18	G2KAZ0|G2KAZ0_LISMN	13952.10	100.00%	2	2	28	0.17%	24.60%	NIYAQIIDDVNGVTLASASNLDKDFGSAESK	K	V	99.70%	58	25	58	0	0	7	0	2	3255.60	2875.69	52.2522	46	76
CA	50S ribosomal protein L19	G2K5G9|G2K5G9_LISMN	13117.60	100.00%	2	3	15	0.09%	24.60%	GAGISETFTVR	R	K	99.70%	22.8	25	19.5	0	2	0	0	2	1137.59	1182.35	167.66	52	62
CA	50S ribosomal protein L19	G2K5G9|G2K5G9_LISMN	13117.60	100.00%	2	3	15	0.09%	24.60%	SQLNPDVPNFRPGDTVR	K	V	99.70%	49.4	25	49.4	0	8	5	0	2	1911.97	1146.25	1290.73	11	27
CA	50S ribosomal protein L2	G2KB03|G2KB03_LISMN	30506.30	100.00%	6	7	195	1.18%	33.60%	ATIGQVGNEQHELINIGK	R	A	99.70%	106	25	106	0	6	5	0	2	1921.01	1222.90	1481.68	190	207
CA	50S ribosomal protein L2	G2KB03|G2KB03_LISMN	30506.30	100.00%	6	7	195	1.18%	33.60%	GLEVGQTIYSGAEADIK	K	V	99.70%	81.6	25	81.6	0	159	0	0	2	1750.89	3148.98	1448.03	109	125
CA	50S ribosomal protein L2	G2KB03|G2KB03_LISMN	30506.30	100.00%	6	7	195	1.18%	33.60%	GSVMNPNDHPHGGGEGK	R	A	54.60%	6.64	25	6.64	0	1	0	0	2	1689.74	274.33	36.574	222	238
CA	50S ribosomal protein L2	G2KB03|G2KB03_LISMN	30506.30	100.00%	6	7	195	1.18%	33.60%	HMTSSDFAEITTSTPEK	R	S	99.70%	138	25	138	0	2	0	0	2	1881.85	947.99	115.245	15	31
CA	50S ribosomal protein L2	G2KB03|G2KB03_LISMN	30506.30	100.00%	6	7	195	1.18%	33.60%	SANIALINYADGEK	R	R	99.70%	63	25	63	0	5	0	0	2	1478.75	1345.13	1552.76	88	101
CA	50S ribosomal protein L2	G2KB03|G2KB03_LISMN	30506.30	100.00%	6	7	195	1.18%	33.60%	VATIEYDPNR	R	S	99.70%	65.4	25	60.8	0	17	0	0	2	1177.58	488.71	2346.35	78	87
CA	50S ribosomal protein L20	G2K5G5|G2K5G5_LISMN	13688.30	98.70%	1	3	29	0.18%	17.60%	MLADLAVNDIASFNTLADSAK	K	K	99.70%	171	25	171	0	24	5	0	2	2196.09	2129.31	4737.55	94	114
CA	50S ribosomal protein L21	G2KC33|G2KC33_LISMN	11213.90	100.00%	4	4	44	0.27%	47.10%	LAGEVGDVVTFDK	K	V	99.70%	93.9	25	93.7	0	10	0	0	2	1349.69	1392.22	1536.09	25	37
CA	50S ribosomal protein L21	G2KC33|G2KC33_LISMN	11213.90	100.00%	4	4	44	0.27%	47.10%	MYAIIETGGK	-	Q	99.70%	47.3	25	47.3	0	3	0	0	2	1098.55	580.91	172.61	1	10
CA	50S ribosomal protein L21	G2KC33|G2KC33_LISMN	11213.90	100.00%	4	4	44	0.27%	47.10%	VEAGQEIYVEK	K	L	99.70%	72.8	25	65.4	0	11	0	0	2	1264.64	647.53	444.759	14	24
CA	50S ribosomal protein L21	G2KC33|G2KC33_LISMN	11213.90	100.00%	4	4	44	0.27%	47.10%	VGVPFVEGATVTAK	K	V	99.70%	89.8	25	85.7	0	20	0	0	2	1374.76	1408.40	4662.75	48	61
CA	50S ribosomal protein L23	G2KB04|G2KB04_LISMN	10915.70	100.00%	2	2	16	0.10%	26.60%	RPVVTEESTSILDDK	K	K	99.70%	84.7	25	68.3	0	6	0	0	2	1688.87	809.14	532.637	9	23
CA	50S ribosomal protein L23	G2KB04|G2KB04_LISMN	10915.70	100.00%	2	2	16	0.10%	26.60%	YAVEEIFDVK	K	V	99.70%	60.5	25	60.5	0	10	0	0	2	1212.61	1705.57	1009.93	40	49
CA	50S ribosomal protein L24	G2KAZ5|G2KAZ5_LISMN	11179.20	98.70%	1	2	21	0.13%	9.71%	VLIEGINMVK	R	K	99.70%	55.8	25	47.1	0	21	0	0	2	1131.64	1409.52	3783.62	33	42
CA	50S ribosomal protein L25	G2KAN9|G2KAN9_LISMN	22653.20	100.00%	3	3	15	0.09%	17.90%	AGGVLQQIIHDVK	K	V	99.70%	93.7	25	93.7	0	4	0	0	2	1377.79	1604.39	644.261	117	129
CA	50S ribosomal protein L25	G2KAN9|G2KAN9_LISMN	22653.20	100.00%	3	3	15	0.09%	17.90%	SENVPVSVDSLELIK	K	A	99.70%	63.7	25	63.7	0	9	0	0	2	1628.87	1770.39	3490.87	36	50
CA	50S ribosomal protein L25	G2KAN9|G2KAN9_LISMN	22653.20	100.00%	3	3	15	0.09%	17.90%	VPGIIYGYK	K	S	99.70%	56.9	25	56.9	0	2	0	0	2	1009.57	984.65	173.637	27	35
CA	50S ribosomal protein L27	G2KC31|G2KC31_LISMN	10551.10	99.90%	2	3	14	0.08%	11.50%	KVSVYPEVQEA	K	-	61.30%	4.28	25	4.28	0	2	0	0	2	1248.65	797.51	249.826	86	96
CA	50S ribosomal protein L27	G2KC31|G2KC31_LISMN	10551.10	99.90%	2	3	14	0.08%	11.50%	VSVYPEVQEA	K	-	99.70%	39.1	25	39.1	5	7	0	0	2	1120.55	1202.22	1564.68	87	96
CA	50S ribosomal protein L28	G2K5J8|G2K5J8_LISMN	6991.30	26.80%	1	1	1	0.01%	14.50%	AKECVITGR	M	K	63.90%	0.1	25	-2.11	0	1	0	0	1	1033.55	537.57	82.5251	2	10
CA	50S ribosomal protein L29	G2KAZ8|G2KAZ8_LISMN	7401.90	100.00%	3	3	58	0.35%	55.60%	ALKEELFNLR	K	F	99.70%	55.5	25	51.1	0	4	0	0	2	1232.70	1286.22	580.062	20	29
CA	50S ribosomal protein L29	G2KAZ8|G2KAZ8_LISMN	7401.90	100.00%	3	3	58	0.35%	55.60%	DLSTTEIQDQEK	R	A	99.70%	88.1	25	88.1	0	24	0	0	2	1406.66	568.67	3153.5	8	19
CA	50S ribosomal protein L29	G2KAZ8|G2KAZ8_LISMN	7401.90	100.00%	3	3	58	0.35%	55.60%	FQLATGQLENTAR	R	I	99.70%	102	25	102	0	30	0	0	2	1448.75	1149.02	8893.21	30	42
CA	50S ribosomal protein L3	G2KB06|G2KB06_LISMN	22825.20	100.00%	7	9	652	3.93%	56.50%	AILSNKPEQGHVAK	R	A	99.70%	46.6	25	42.5	0	3	0	0	2	1491.83	279.89	45.3783	58	71
CA	50S ribosomal protein L3	G2KB06|G2KB06_LISMN	22825.20	100.00%	7	9	652	3.93%	56.50%	DVNLDEYEIGAEVK	R	V	99.70%	85.2	25	85.2	0	12	0	0	2	1593.76	1583.95	1664.15	85	98
CA	50S ribosomal protein L3	G2KB06|G2KB06_LISMN	22825.20	100.00%	7	9	652	3.93%	56.50%	MGGEQITIQNLEIVK	R	V	99.70%	129	25	129	0	3	0	0	2	1688.89	1631.65	896.021	164	178
CA	50S ribosomal protein L3	G2KB06|G2KB06_LISMN	22825.20	100.00%	7	9	652	3.93%	56.50%	RPGSMGPVAPNR	R	V	99.70%	30.4	25	26.5	0	1	0	0	2	1238.64	290.98	56.9589	142	153
CA	50S ribosomal protein L3	G2KB06|G2KB06_LISMN	22825.20	100.00%	7	9	652	3.93%	56.50%	TVETDGYEAVQIGFEDK	K	R	99.70%	109	25	77.2	0	322	0	0	2	1900.88	3158.97	2454.68	40	56
CA	50S ribosomal protein L3	G2KB06|G2KB06_LISMN	22825.20	100.00%	7	9	652	3.93%	56.50%	VDVFAEGDIIDATGVSK	K	G	99.70%	102	25	102	0	261	0	0	2	1735.88	3021.21	5206.14	99	115
CA	50S ribosomal protein L3	G2KB06|G2KB06_LISMN	22825.20	100.00%	7	9	652	3.93%	56.50%	VGMTQVFTENGELIPVTVIEAAQNVVLQK	K	K	99.70%	112	25	112	0	8	42	0	2	3143.67	2968.52	2388.64	10	38
CA	50S ribosomal protein L30	G2KAY8|G2KAY8_LISMN	6492.70	16.10%	1	1	1	0.01%	16.90%	SLIGRPQPQR	R	K	48.10%	4.58	25	3.1	0	1	0	0	2	1151.66	319.85	35.5593	11	20
CA	50S ribosomal protein L31 type B	G2KAA9|G2KAA9_LISMN	9258.60	100.00%	2	2	15	0.09%	30.90%	VEISSDSHPFYTGK	R	Q	99.70%	107	25	102	0	10	0	0	2	1566.74	606.44	1129.95	48	61
CA	50S ribosomal protein L31 type B	G2KAA9|G2KAA9_LISMN	9258.60	100.00%	2	2	15	0.09%	30.90%	WEDGNEYPLLR	K	V	99.70%	66.8	25	66.8	0	5	0	0	2	1391.66	1411.74	937.744	37	47
CA	50S ribosomal protein L33	G2KA62|G2KA62_LISMN	6007.10	98.70%	1	1	6	0.04%	26.50%	VNITLECTECGDR	R	N	99.70%	79.7	25	79.7	0	6	0	0	2	1566.69	933.55	508.536	3	15
CA	50S ribosomal protein L36	G2KAY3|G2KAY3_LISMN	4323.20	98.70%	1	2	11	0.07%	24.30%	VMVICENPK	K	H	99.70%	50.4	25	47.2	0	11	0	0	2	1105.54	418.71	1638.96	23	31
CA	50S ribosomal protein L4	G2KB05|G2KB05_LISMN	22603.40	100.00%	4	4	41	0.25%	34.30%	ALIVVAGESENVELSAR	K	N	99.70%	30.2	25	30.2	0	3	0	0	2	1756.94	3586.39	53.3216	152	168
CA	50S ribosomal protein L4	G2KB05|G2KB05_LISMN	22603.40	100.00%	4	4	41	0.25%	34.30%	GGGVVFGPTPR	R	S	99.70%	47.7	25	47.7	0	8	0	0	2	1043.56	603.67	655.415	85	95
CA	50S ribosomal protein L4	G2KB05|G2KB05_LISMN	22603.40	100.00%	4	4	41	0.25%	34.30%	NLQGITVIPAESISVLEVAK	R	H	99.70%	79.7	25	79.7	0	16	0	0	2	2081.19	2258.63	3271.87	169	188
CA	50S ribosomal protein L4	G2KB05|G2KB05_LISMN	22603.40	100.00%	4	4	41	0.25%	34.30%	QDGTNAGEITLNDTVFGIEPNEK	K	V	99.70%	170	25	170	0	14	0	0	2	2462.17	1944.85	1614.88	9	31
CA	50S ribosomal protein L5	G2KAZ4|G2KAZ4_LISMN	19995.70	100.00%	8	10	89	0.54%	62.00%	AFDGRGNYTLGVR	K	E	13.80%	1.3	25	1.3	0	1	0	0	2	1425.72	869.65	3.786	121	133
CA	50S ribosomal protein L5	G2KAZ4|G2KAZ4_LISMN	19995.70	100.00%	8	10	89	0.54%	62.00%	EQLIFPEIDYDQVSK	R	V	99.70%	82.5	25	82.5	0	16	0	0	2	1823.91	1862.18	4382.4	134	148
CA	50S ribosomal protein L5	G2KAZ4|G2KAZ4_LISMN	19995.70	100.00%	8	10	89	0.54%	62.00%	FNYDSVMEVPK	K	I	99.70%	70.9	25	70.9	0	15	0	0	2	1328.62	1403.96	2586.01	20	30
CA	50S ribosomal protein L5	G2KAZ4|G2KAZ4_LISMN	19995.70	100.00%	8	10	89	0.54%	62.00%	GMDVVIVTTAK	R	S	99.70%	49.7	25	35.9	0	2	0	0	2	1149.62	512.58	88.0552	151	161
CA	50S ribosomal protein L5	G2KAZ4|G2KAZ4_LISMN	19995.70	100.00%	8	10	89	0.54%	62.00%	IVINTGVGDATANAK	K	V	99.70%	118	25	112	0	33	0	0	2	1443.78	869.65	5265.45	34	48
CA	50S ribosomal protein L5	G2KAZ4|G2KAZ4_LISMN	19995.70	100.00%	8	10	89	0.54%	62.00%	LKDQYLK	R	E	90.00%	14.4	25	10.9	0	2	0	0	2	907.52	300.43	74.7962	4	10
CA	50S ribosomal protein L5	G2KAZ4|G2KAZ4_LISMN	19995.70	100.00%	8	10	89	0.54%	62.00%	SDEESHELLTQLGMPFQK	K	-	99.70%	119	25	119	0	4	0	0	2	2088.99	1804.36	427.14	162	179
CA	50S ribosomal protein L5	G2KAZ4|G2KAZ4_LISMN	19995.70	100.00%	8	10	89	0.54%	62.00%	VLDSAVEELALITGQKPVITK	K	A	99.70%	155	25	155	0	11	5	0	2	2224.28	2135.93	3597.24	49	69
CA	50S ribosomal protein L6	G2KAZ1|G2KAZ1_LISMN	19400.10	100.00%	5	6	37	0.22%	38.20%	AILNNMVVGVSEGYEK	R	K	99.70%	122	25	122	0	10	0	0	2	1738.87	1265.60	2724.06	70	85
CA	50S ribosomal protein L6	G2KAZ1|G2KAZ1_LISMN	19400.10	100.00%	5	6	37	0.22%	38.20%	AVRPPEPYK	R	G	99.70%	46.4	25	36.6	0	2	0	0	2	1056.58	308.77	619.142	150	158
CA	50S ribosomal protein L6	G2KAZ1|G2KAZ1_LISMN	19400.10	100.00%	5	6	37	0.22%	38.20%	EHVGELAANIR	K	A	99.70%	25.3	25	25.3	0	1	0	0	2	1208.64	430.94	420.884	139	149
CA	50S ribosomal protein L6	G2KAZ1|G2KAZ1_LISMN	19400.10	100.00%	5	6	37	0.22%	38.20%	GVDIEVPANTQVIVK	K	G	99.70%	59.6	25	55.5	0	12	0	0	2	1581.88	1464.42	3891.37	120	134
CA	50S ribosomal protein L6	G2KAZ1|G2KAZ1_LISMN	19400.10	100.00%	5	6	37	0.22%	38.20%	LVLNVGYSHPVEFVAPK	K	G	99.70%	118	25	118	0	5	7	0	2	1869.03	1596.11	3105.91	103	119
CA	50S ribosomal protein L7/L12	G2KB91|G2KB91_LISMN	12469.30	100.00%	6	6	679	4.10%	72.50%	AIEEEFGVTAAAPVAVAAAGGAAAEQTEFTVELASAGDSK	K	I	99.70%	134	25	134	0	0	523	0	2	3806.86	3302.16	2261.86	26	65
CA	50S ribosomal protein L7/L12	G2KB91|G2KB91_LISMN	12469.30	100.00%	6	6	679	4.10%	72.50%	ALNIEEIIASVK	M	E	99.70%	77.3	25	77.3	0	24	0	0	1	1299.75	2312.54	8696.34	2	13
CA	50S ribosomal protein L7/L12	G2KB91|G2KB91_LISMN	12469.30	100.00%	6	6	679	4.10%	72.50%	DEAEEIK	K	A	90.00%	34.6	25	29.3	0	2	0	0	2	833.39	292.65	26.4172	101	107
CA	50S ribosomal protein L7/L12	G2KB91|G2KB91_LISMN	12469.30	100.00%	6	6	679	4.10%	72.50%	EASVLELNDLVK	K	A	99.70%	74.2	25	67.3	0	20	0	0	2	1329.73	1726.64	7994.5	14	25
CA	50S ribosomal protein L7/L12	G2KB91|G2KB91_LISMN	12469.30	100.00%	6	6	679	4.10%	72.50%	EGIAKDEAEEIK	K	A	99.70%	88.8	25	67.2	0	2	0	0	2	1331.67	333.20	506.378	96	107
CA	50S ribosomal protein L7/L12	G2KB91|G2KB91_LISMN	12469.30	100.00%	6	6	679	4.10%	72.50%	LEEVGANVEVK	K	-	99.70%	82.9	25	73.2	0	108	0	0	2	1186.63	981.31	9386.87	110	120
CA	50S ribosomal protein L9	G2K9B5|G2K9B5_LISMN	16164.20	100.00%	2	2	5	0.03%	15.50%	LAAEELAEAK	K	A	99.70%	74.6	25	59.7	0	3	0	0	2	1044.56	697.51	61.83	57	66
CA	50S ribosomal protein L9	G2K9B5|G2K9B5_LISMN	16164.20	100.00%	2	2	5	0.03%	15.50%	NVADGYANNFLIK	K	N	99.70%	76.2	25	76.2	0	2	0	0	2	1438.73	1490.08	243.581	20	32
CA	5-methyltetrahydropteroyltriglutamate--homocysteine methyltransferase	G2KCY4|G2KCY4_LISMN	86237.50	14.10%	1	1	1	0.01%	1.57%	AAVTALNESSHR	R	N	44.30%	2.4	25	2.4	0	1	0	0	2	1255.64	1005.12	5.14733	382	393
CA	60 kDa chaperonin	G2K767|G2K767_LISMN	57367.10	100.00%	17	21	350	2.11%	46.70%	AAVEEGIVAGGGTALVSIYNK	R	V	99.70%	74.9	25	74.9	0	20	0	0	2	2019.08	3263.82	112.496	403	423
CA	60 kDa chaperonin	G2K767|G2K767_LISMN	57367.10	100.00%	17	21	350	2.11%	46.70%	AQMEETTSEFDR	R	E	99.70%	76.4	25	73.8	0	15	0	0	2	1443.61	405.39	2354.28	349	360
CA	60 kDa chaperonin	G2K767|G2K767_LISMN	57367.10	100.00%	17	21	350	2.11%	46.70%	AVATAIEELK	K	A	99.70%	74.5	25	64.6	0	7	0	0	2	1044.59	959.71	873.33	122	131
CA	60 kDa chaperonin	G2K767|G2K767_LISMN	57367.10	100.00%	17	21	350	2.11%	46.70%	DDTTIVEGAGDSTQISAR	K	V	99.70%	111	25	111	0	92	0	0	2	1835.86	3085.05	612.701	326	343
CA	60 kDa chaperonin	G2K767|G2K767_LISMN	57367.10	100.00%	17	21	350	2.11%	46.70%	EIELEDPFENMGAK	K	L	99.70%	72.2	25	72.2	0	27	0	0	2	1621.74	1764.93	7554.91	58	71
CA	60 kDa chaperonin	G2K767|G2K767_LISMN	57367.10	100.00%	17	21	350	2.11%	46.70%	ESIAQVAAISSGDEEVGK	K	L	99.70%	128	25	128	0	31	0	0	2	1789.88	1390.47	4900.38	141	158
CA	60 kDa chaperonin	G2K767|G2K767_LISMN	57367.10	100.00%	17	21	350	2.11%	46.70%	FGSPLITNDGVTIAK	K	E	99.70%	98.1	25	95.9	0	13	0	0	2	1532.83	1489.45	3614.84	43	57
CA	60 kDa chaperonin	G2K767|G2K767_LISMN	57367.10	100.00%	17	21	350	2.11%	46.70%	GFATELDVVEGMQFDR	K	G	99.70%	37.9	25	37.9	0	20	0	0	2	1813.84	3237.33	208.49	180	195
CA	60 kDa chaperonin	G2K767|G2K767_LISMN	57367.10	100.00%	17	21	350	2.11%	46.70%	GVDQLANAVK	R	V	99.70%	56	25	56	0	1	0	0	2	1014.56	664.22	75.6261	18	27
CA	60 kDa chaperonin	G2K767|G2K767_LISMN	57367.10	100.00%	17	21	350	2.11%	46.70%	GYTSPYMVTDSDK	R	M	99.70%	76.8	25	76.8	0	13	0	0	2	1479.63	619.77	572.443	196	208
CA	60 kDa chaperonin	G2K767|G2K767_LISMN	57367.10	100.00%	17	21	350	2.11%	46.70%	MEAVLEKPYILITDK	K	K	99.70%	102	25	102	0	4	5	0	2	1762.97	1658.26	1699.41	209	223
CA	60 kDa chaperonin	G2K767|G2K767_LISMN	57367.10	100.00%	17	21	350	2.11%	46.70%	NVTAGANPVGVR	K	R	99.70%	71.7	25	71.7	0	10	0	0	2	1154.63	391.50	2864.97	105	116
CA	60 kDa chaperonin	G2K767|G2K767_LISMN	57367.10	100.00%	17	21	350	2.11%	46.70%	TATVDQLGTANK	K	V	99.70%	112	25	112	0	13	0	0	2	1218.63	358.74	3027.57	309	320
CA	60 kDa chaperonin	G2K767|G2K767_LISMN	57367.10	100.00%	17	21	350	2.11%	46.70%	TNDVAGDGTTTATVLAQAMIQEGLK	K	N	99.70%	163	25	163	0	3	0	0	2	2505.25	2183.78	428.709	80	104
CA	60 kDa chaperonin	G2K767|G2K767_LISMN	57367.10	100.00%	17	21	350	2.11%	46.70%	VAALEAEGDVETGINIVLR	K	S	99.70%	40.9	25	40.9	0	24	0	0	2	1969.06	1810.94	74.8353	424	442
CA	60 kDa chaperonin	G2K767|G2K767_LISMN	57367.10	100.00%	17	21	350	2.11%	46.70%	VGAATETELK	K	E	99.70%	73.4	25	64.1	0	6	0	0	2	1018.54	354.31	1106.13	379	388
CA	60 kDa chaperonin	G2K767|G2K767_LISMN	57367.10	100.00%	17	21	350	2.11%	46.70%	VGNDGVITIEESK	R	G	99.70%	109	25	109	0	46	0	0	2	1360.70	849.73	4750.3	167	179
CA	6-phosphogluconate dehydrogenase, decarboxylating	G2KAQ8|G2KAQ8_LISMN	52417.20	100.00%	2	2	20	0.12%	9.11%	EIAAVADGEPCVTYIGPDGAGHYVK	R	M	99.70%	84.1	25	84.1	0	0	2	0	2	2589.23	1436.70	330.449	158	182
CA	6-phosphogluconate dehydrogenase, decarboxylating	G2KAQ8|G2KAQ8_LISMN	52417.20	100.00%	2	2	20	0.12%	9.11%	LVPTYSLEEFVESLEVPR	K	R	99.70%	156	25	156	0	18	0	0	2	2107.10	2928.51	860.199	51	68
CA	ABC transporter	G2K556|G2K556_LISMN	33563.10	100.00%	4	4	15	0.09%	19.30%	AISSEAIPEYAAGADR	K	L	99.70%	63.5	25	63.5	0	7	0	0	2	1620.79	1134.01	1405.26	228	243
CA	ABC transporter	G2K556|G2K556_LISMN	33563.10	100.00%	4	4	15	0.09%	19.30%	GTESVGNDKPSIEK	K	I	99.70%	55.6	25	51.6	0	2	0	0	2	1460.72	293.76	66.2833	92	105
CA	ABC transporter	G2K556|G2K556_LISMN	33563.10	100.00%	4	4	15	0.09%	19.30%	QLSNIANLLNK	K	K	99.70%	51.4	25	50	0	1	0	0	2	1227.71	1486.12	178.033	145	155
CA	ABC transporter	G2K556|G2K556_LISMN	33563.10	100.00%	4	4	15	0.09%	19.30%	VFDGLYSGAGFTPTDAAK	K	A	99.70%	93.2	25	93.2	0	5	0	0	2	1816.88	1609.33	825.531	204	221
CA	ABC transporter	G2KBI4|G2KBI4_LISMN	25713.80	20.10%	1	1	1	0.01%	4.33%	KAFALSMLEK	K	V	54.90%	0.81	25	-0.24	0	1	0	0	2	1153.63	578.69	43.4567	117	126
CA	ABC transporter	G2KCT9|G2KCT9_LISMN	33809.20	20.40%	1	1	2	0.01%	2.61%	QFARMSQK	K	N	55.30%	0.42	25	0	0	2	0	0	2	1011.50	228.25	8.28718	101	108
CA	ABC transporter	G2KDD5|G2KDD5_LISMN	25873.40	84.60%	1	1	6	0.04%	5.75%	MNENLITITGLTK	-	K	96.40%	11.6	25	11.6	0	6	0	0	2	1447.78	2635.12	24.5427	1	13
CA	ABC transporter, ATP-binding protein	G2KBP6|G2KBP6_LISMN	65099.90	81.80%	1	1	1	0.01%	2.76%	LGNQDASDEEVYEAAK	R	K	95.60%	13.9	25	13.9	0	1	0	0	2	1738.78	679.74	5.46496	435	450
CA	Acetate kinase	G2KC72|G2KC72_LISMN	44766.90	100.00%	3	5	23	0.14%	11.90%	DIEALSELAPLHNPANVTGIK	K	A	99.70%	143	25	143	0	6	6	0	2	2202.18	1886.53	2710.62	118	138
CA	Acetate kinase	G2KC72|G2KC72_LISMN	44766.90	100.00%	3	5	23	0.14%	11.90%	FPESVYIDDQVIK	R	D	99.70%	79	25	76.1	0	4	0	0	2	1552.79	1549.51	831.421	105	117
CA	Acetate kinase	G2KC72|G2KC72_LISMN	44766.90	100.00%	3	5	23	0.14%	11.90%	VIIIPTNEELMIAR	K	D	99.70%	73.3	25	73.3	0	7	0	0	2	1611.91	1809.43	2176.91	383	396
CA	Acetolactate synthase	G2K6S8|G2K6S8_LISMN	61711.80	100.00%	12	14	72	0.43%	31.90%	ASSPEVTGAIR	R	R	99.70%	42.7	25	38.7	0	2	0	0	2	1087.57	380.42	400.913	224	234
CA	Acetolactate synthase	G2K6S8|G2K6S8_LISMN	61711.80	100.00%	12	14	72	0.43%	31.90%	DVPPESDETNR	R	V	99.70%	35.5	25	35.5	0	3	0	0	2	1258.55	295.45	41.6343	366	376
CA	Acetolactate synthase	G2K6S8|G2K6S8_LISMN	61711.80	100.00%	12	14	72	0.43%	31.90%	EALETEGPVVVDIPIDYR	K	D	99.70%	113	25	113	0	7	0	0	2	2015.03	2021.49	1049.99	533	550
CA	Acetolactate synthase	G2K6S8|G2K6S8_LISMN	61711.80	100.00%	12	14	72	0.43%	31.90%	FGDVDIVK	R	F	99.00%	23.3	25	21.2	0	2	0	0	2	892.48	812.49	134.359	502	509
CA	Acetolactate synthase	G2K6S8|G2K6S8_LISMN	61711.80	100.00%	12	14	72	0.43%	31.90%	LGETLLPDQFY	K	-	97.30%	12.3	25	12.3	0	2	0	0	2	1295.65	2167.45	26.4371	555	565
CA	Acetolactate synthase	G2K6S8|G2K6S8_LISMN	61711.80	100.00%	12	14	72	0.43%	31.90%	SATEPNQGAAFVSLPQDIVNEPNVPVK	R	A	99.70%	106	25	106	0	13	8	0	2	2821.44	1983.74	2654.26	159	185
CA	Acetolactate synthase	G2K6S8|G2K6S8_LISMN	61711.80	100.00%	12	14	72	0.43%	31.90%	SGADLVVDSLINQGVTHVFGIPGAK	K	I	99.70%	95.8	25	95.8	0	2	11	0	2	2494.33	2619.11	623.549	17	41
CA	Acetolactate synthase	G2K6S8|G2K6S8_LISMN	61711.80	100.00%	12	14	72	0.43%	31.90%	TIVHLDDIR	R	A	99.70%	17.9	25	17.9	0	2	0	0	2	1081.60	736.97	153.771	306	314
CA	Acetolactate synthase	G2K6S8|G2K6S8_LISMN	61711.80	100.00%	12	14	72	0.43%	31.90%	TSIPVVETFQAAGVISR	K	D	99.70%	73.5	25	73.5	0	2	0	0	2	1774.97	1903.28	349.921	240	256
CA	Acetolactate synthase	G2K6S8|G2K6S8_LISMN	61711.80	100.00%	12	14	72	0.43%	31.90%	VHPLSVIQTLR	R	S	99.70%	25.4	25	20.9	0	1	0	0	2	1262.76	1290.66	160.942	377	387
CA	Acetolactate synthase	G2K6S8|G2K6S8_LISMN	61711.80	100.00%	12	14	72	0.43%	31.90%	VTNPAELSDVLK	R	E	99.70%	77.2	25	77.2	0	10	0	0	2	1285.70	1382.86	2149.1	521	532
CA	Acetolactate synthase	G2K6S8|G2K6S8_LISMN	61711.80	100.00%	12	14	72	0.43%	31.90%	YSEEVVHAESIPEAITNAFR	K	S	99.70%	60.2	25	60.2	0	0	7	0	2	2262.10	2020.42	1730.96	139	158
CA	Acetyl-CoA carboxylase biotin carboxylase subunit	G2KA84|G2KA84_LISMN	49930.10	98.70%	1	1	7	0.04%	2.86%	LIEESPSPAIDEK	K	T	99.70%	72.3	25	70.8	0	7	0	0	2	1427.73	770.82	384.014	238	250
CA	Acetyltransferase	G2KCK8|G2KCK8_LISMN	15964.80	24.80%	1	1	1	0.01%	6.38%	ERLGYNIPK	K	K	61.50%	2.58	25	-1.93	0	1	0	0	2	1089.61	298.76	74.6946	26	34
CA	Aconitate hydratase	G2KCU4|G2KCU4_LISMN	98308.40	98.70%	1	1	13	0.08%	2.11%	VILQDFTGVPAVVDLASLR	R	K	99.70%	122	25	122	0	13	0	0	2	2013.14	2560.28	632.103	85	103
CA	Actin-assembly inducing protein	G2KAN2|G2KAN2_LISMN	70351.50	98.70%	1	1	1	0.01%	3.29%	NAGFLPLNPFASSPVPSLSPK	R	V	99.70%	64.9	25	64.9	0	1	0	0	2	2140.14	2334.84	168.854	439	459
CA	Adenine deaminase	G2K5C4|G2K5C4_LISMN	62125.70	5.20%	1	1	1	0.01%	1.90%	RIEQVTIQGGK	K	F	21.00%	2.66	25	0	0	1	0	0	2	1228.70	1195.06	6.03466	409	419
CA	Adenylate kinase	G2KAY5|G2KAY5_LISMN	24264.40	99.90%	2	2	5	0.03%	9.77%	GTQAEQIVEK	K	Y	99.70%	53.3	25	52.6	0	4	0	0	2	1102.57	337.65	164.331	14	23
CA	Adenylate kinase	G2KAY5|G2KAY5_LISMN	24264.40	99.90%	2	2	5	0.03%	9.77%	LVLMGLPGAGK	K	G	64.40%	6.51	25	6.51	0	1	0	0	2	1055.63	1362.85	185.999	3	13
CA	Adenylosuccinate synthetase	G2K9S9|G2K9S9_LISMN	47605.90	98.70%	1	1	31	0.19%	4.42%	VGDGPFPTELFDSIGDTIR	R	E	99.70%	113	25	113	0	31	0	0	2	2036.00	2572.51	1692.54	272	290
CA	Alanine dehydrogenase	G2KC70|G2KC70_LISMN	39610.70	98.70%	1	1	11	0.07%	7.57%	VNSVAYETVELADHTLPLLSPMSEVAGR	K	M	99.70%	85.7	25	85.7	0	0	11	0	2	2998.52	2786.80	186.365	111	138
CA	Alanine--tRNA ligase	G2KBI3|G2KBI3_LISMN	97978.60	99.90%	3	3	9	0.05%	5.01%	ELGAMALFGEK	K	Y	12.20%	0.82	25	0	0	1	0	0	2	1181.59	580.91	57.3397	640	650
CA	Alanine--tRNA ligase	G2KBI3|G2KBI3_LISMN	97978.60	99.90%	3	3	9	0.05%	5.01%	LYDTFGFPVELTEEYAEDHGLK	K	V	99.70%	90.4	25	90.4	0	0	7	0	2	2573.21	2321.40	267.114	395	416
CA	Alanine--tRNA ligase	G2KBI3|G2KBI3_LISMN	97978.60	99.90%	3	3	9	0.05%	5.01%	QVNAKDMNQLR	K	Q	51.20%	0.35	25	0.11	0	1	0	0	2	1316.67	1731.60	109.456	779	789
CA	Aldehyde-alcohol dehydrogenase	G2KCT7|G2KCT7_LISMN	94683.60	100.00%	15	17	173	1.04%	25.60%	AFMDQCTTANPK	R	Q	99.70%	90.8	25	90.8	0	5	0	0	2	1399.60	330.98	198.121	837	848
CA	Aldehyde-alcohol dehydrogenase	G2KCT7|G2KCT7_LISMN	94683.60	100.00%	15	17	173	1.04%	25.60%	DFKPDTIIALGGGSAMDAAK	K	G	99.70%	125	25	124	0	4	0	0	2	1978.00	1721.04	464.32	540	559
CA	Aldehyde-alcohol dehydrogenase	G2KCT7|G2KCT7_LISMN	94683.60	100.00%	15	17	173	1.04%	25.60%	DLDAVVDTLADR	K	A	99.70%	41.9	25	41.9	0	7	0	0	2	1302.65	1876.05	3084.88	825	836
CA	Aldehyde-alcohol dehydrogenase	G2KCT7|G2KCT7_LISMN	94683.60	100.00%	15	17	173	1.04%	25.60%	ENAAQEVLEVQK	K	V	99.70%	80.2	25	74.7	0	21	0	0	2	1357.70	996.32	3322.81	5	16
CA	Aldehyde-alcohol dehydrogenase	G2KCT7|G2KCT7_LISMN	94683.60	100.00%	15	17	173	1.04%	25.60%	FVAIPTTSGTGSEVTPFAVITDK	K	E	99.70%	133	25	131	0	12	0	0	2	2338.22	2080.96	2141.32	598	620
CA	Aldehyde-alcohol dehydrogenase	G2KCT7|G2KCT7_LISMN	94683.60	100.00%	15	17	173	1.04%	25.60%	FVAIPTTSGTGSEVTPFAVITDKENNIK	K	Y	99.70%	100	25	100	0	0	2	0	2	2936.53	1918.75	323.15	598	625
CA	Aldehyde-alcohol dehydrogenase	G2KCT7|G2KCT7_LISMN	94683.60	100.00%	15	17	173	1.04%	25.60%	IIGFPAATTEEGVK	R	S	99.70%	80.6	25	80.6	0	21	0	0	2	1432.77	1340.55	6673.39	784	797
CA	Aldehyde-alcohol dehydrogenase	G2KCT7|G2KCT7_LISMN	94683.60	100.00%	15	17	173	1.04%	25.60%	KDLDAVVDTLADR	K	A	99.70%	78	25	60.2	0	2	0	0	2	1430.75	1356.74	272.522	824	836
CA	Aldehyde-alcohol dehydrogenase	G2KCT7|G2KCT7_LISMN	94683.60	100.00%	15	17	173	1.04%	25.60%	KLESYVINPEK	K	G	99.70%	70.7	25	63.1	0	3	0	0	2	1319.72	562.01	287.406	290	300
CA	Aldehyde-alcohol dehydrogenase	G2KCT7|G2KCT7_LISMN	94683.60	100.00%	15	17	173	1.04%	25.60%	LSPVLAFIEAANQAEAFDR	K	C	99.70%	132	25	132	0	18	4	0	2	2062.06	2862.93	775.373	348	366
CA	Aldehyde-alcohol dehydrogenase	G2KCT7|G2KCT7_LISMN	94683.60	100.00%	15	17	173	1.04%	25.60%	NPIIFAFHPSAQR	R	C	99.70%	62.1	25	59.8	0	9	0	0	2	1497.80	1371.74	1729.41	141	153
CA	Aldehyde-alcohol dehydrogenase	G2KCT7|G2KCT7_LISMN	94683.60	100.00%	15	17	173	1.04%	25.60%	NSVSQNVSATNLLNVK	K	R	99.70%	112	25	112	0	6	0	0	2	1687.90	1317.89	1018.6	434	449
CA	Aldehyde-alcohol dehydrogenase	G2KCT7|G2KCT7_LISMN	94683.60	100.00%	15	17	173	1.04%	25.60%	SPAWIANQAGFK	K	V	99.70%	57.1	25	57.1	0	8	0	0	2	1289.66	1287.33	1240.85	311	322
CA	Aldehyde-alcohol dehydrogenase	G2KCT7|G2KCT7_LISMN	94683.60	100.00%	15	17	173	1.04%	25.60%	TVGVINEDLQTGVIEIAEPVGVVAGVTPVTNPTSTTLFK	K	A	99.70%	145	25	145	0	0	43	0	2	3966.13	2714.60	2210.53	94	132
CA	Aldehyde-alcohol dehydrogenase	G2KCT7|G2KCT7_LISMN	94683.60	100.00%	15	17	173	1.04%	25.60%	VFIVTDPGMVQFK	R	Y	99.70%	69.1	25	63.5	0	8	0	0	2	1480.79	1686.66	1424.01	486	498
CA	Aldose epimerase	G2KA10|G2KA10_LISMN	33073.20	99.60%	2	2	8	0.05%	7.93%	EMTIKSDK	K	T	9.80%	1.25	25	1.25	0	1	0	0	2	967.48	1072.89	2.5004	214	221
CA	Aldose epimerase	G2KA10|G2KA10_LISMN	33073.20	99.60%	2	2	8	0.05%	7.93%	VSFPEFPFVGVWTAK	K	A	99.70%	62.4	25	62.4	0	7	0	0	2	1710.89	2716.83	74.8684	228	242
CA	Alkylphosphonate utilization operon protein PhnA	G2KCI3|G2KCI3_LISMN	12176.10	98.70%	1	1	2	0.01%	15.30%	DANGNVLTDGDSVTVIK	K	D	99.70%	19.9	25	19.9	0	2	0	0	2	1717.86	1461.08	7.07309	46	62
CA	Alpha-acetolactate decarboxylase	G2K6R4|G2K6R4_LISMN	26769.20	98.70%	1	2	15	0.09%	7.11%	SDLSTPDMLEQIEAAEN	R	-	99.70%	17.9	25	17.9	0	15	0	0	2	1878.83	1617.16	110.508	223	239
CA	Amino acid ABC transporter, amino acid-binding/permease	G2K861|G2K861_LISMN	53126.80	53.50%	1	1	2	0.01%	1.44%	LLGVAER	R	R	84.80%	13	25	11.1	0	2	0	0	2	757.46	466.48	168.181	474	480
CA	Aminopeptidase	G2KC94|G2KC94_LISMN	41066.70	100.00%	3	3	12	0.07%	9.19%	AGDNINETSDVPADK	R	L	99.70%	99.9	25	97.2	0	7	0	0	2	1545.70	389.84	429.402	96	110
CA	Aminopeptidase	G2KC94|G2KC94_LISMN	41066.70	100.00%	3	3	12	0.07%	9.19%	DGIFVLPELEALNPENLV	K	-	49.70%	3.24	25	3.24	0	1	0	0	2	1982.05	3449.79	2.76367	353	370
CA	Aminopeptidase	G2KC94|G2KC94_LISMN	41066.70	100.00%	3	3	12	0.07%	9.19%	KDGIFVLPELEALNPENLV	R	-	99.70%	22.7	25	22.7	0	4	0	0	2	2110.14	2959.55	14.7938	352	370
CA	Aminopeptidase	G2KDC1|G2KDC1_LISMN	44959.80	98.70%	1	1	4	0.02%	3.41%	VVIMAPVDAAPLVR	K	L	99.70%	65.8	25	58.1	0	4	0	0	2	1466.84	1522.73	811.128	28	41
CA	Aminotransferase	G2K8Y6|G2K8Y6_LISMN	44192.10	31.30%	1	1	9	0.05%	1.80%	HGAPWLK	R	E	68.80%	14.2	25	8.41	0	9	0	0	2	808.45	800.87	587.47	284	290
CA	Anaerobic ribonucleoside-triphosphate reductase	G2KBB9|G2KBB9_LISMN	82168.80	95.60%	2	2	3	0.02%	2.93%	KDATEWVVPEK	K	Q	92.40%	9.88	25	9.88	0	2	0	0	2	1301.67	917.98	52.1868	250	260
CA	Anaerobic ribonucleoside-triphosphate reductase	G2KBB9|G2KBB9_LISMN	82168.80	95.60%	2	2	3	0.02%	2.93%	TCGYLGNPMK	R	R	42.10%	2.07	25	2.07	0	1	0	0	2	1156.51	2309.09	3.55583	684	693
CA	Arginine--tRNA ligase	G2KAC2|G2KAC2_LISMN	62838.60	98.70%	1	1	8	0.05%	4.14%	QAVVQAVGLEETEVPEILLEVPK	K	D	99.70%	39.8	25	39.8	0	8	0	0	2	2490.37	2527.45	26.5896	17	39
CA	Asparagine synthetase	G2KCW6|G2KCW6_LISMN	71901.40	98.70%	1	1	23	0.14%	3.70%	SDVPVGSFLSGGIDSSIIAAIAK	R	E	99.70%	143	25	143	0	23	0	0	2	2204.18	2701.35	550.739	255	277
CA	Asparagine--tRNA ligase	G2K607|G2K607_LISMN	49000.00	100.00%	2	2	3	0.02%	7.21%	IDPPILTGSAPEGTTELFHTK	K	Y	99.70%	84.8	25	84.8	0	0	2	0	2	2224.15	1683.83	299.117	152	172
CA	Asparagine--tRNA ligase	G2K607|G2K607_LISMN	49000.00	100.00%	2	2	3	0.02%	7.21%	IHDLETLQAR	R	M	97.30%	12.8	25	12.8	0	1	0	0	2	1195.64	403.18	226.73	361	370
CA	Aspartate-semialdehyde dehydrogenase	G2KAW9|G2KAW9_LISMN	37627.40	98.70%	1	1	8	0.05%	7.20%	NAPGIVLEDDPANQVYPQAVQAAGK	K	K	99.70%	78.4	25	78.4	0	0	8	0	2	2565.29	1719.92	114.427	275	299
CA	Aspartate--tRNA ligase	G2KBJ8|G2KBJ8_LISMN	66385.10	100.00%	2	2	9	0.05%	6.26%	FGLELQNVSDVVK	R	D	99.70%	86	25	86	0	2	0	0	2	1447.78	1773.33	219.263	294	306
CA	Aspartate--tRNA ligase	G2KBJ8|G2KBJ8_LISMN	66385.10	100.00%	2	2	9	0.05%	6.26%	TGSAVDPLTNAPGEVSEAQLAELK	K	L	99.70%	148	25	148	0	7	0	0	2	2397.21	1743.86	818.092	559	582
CA	Aspartyl/glutamyl-tRNA(Asn/Gln) amidotransferase subunit B	G2K5D6|G2K5D6_LISMN	53238.20	98.70%	1	1	3	0.02%	2.94%	ELAQNGGDAEQVVK	R	D	99.70%	92.9	25	92.9	0	3	0	0	2	1457.72	454.25	85.6119	393	406
CA	ATP synthase gamma chain	G2KA91|G2KA91_LISMN	32254.80	98.70%	1	1	5	0.03%	6.55%	QAAITQEITEIVGGAAALE	R	-	99.70%	18.9	25	18.9	0	5	0	0	2	1884.99	2773.36	13.6698	272	290
CA	ATP synthase subunit alpha	G2KA92|G2KA92_LISMN	55088.10	100.00%	5	5	24	0.15%	16.90%	ELIIGDRQTGK	R	T	40.70%	2.8	25	0	0	1	0	0	2	1229.69	510.91	52.1229	165	175
CA	ATP synthase subunit alpha	G2KA92|G2KA92_LISMN	55088.10	100.00%	5	5	24	0.15%	16.90%	IMEVPVGEALIGR	K	V	99.70%	73.9	25	73.9	0	9	0	0	2	1399.76	1488.27	2854.32	94	106
CA	ATP synthase subunit alpha	G2KA92|G2KA92_LISMN	55088.10	100.00%	5	5	24	0.15%	16.90%	QSVNEPLQTGIK	R	A	99.70%	94.3	25	84.7	0	6	0	0	2	1313.71	640.88	406.549	140	151
CA	ATP synthase subunit alpha	G2KA92|G2KA92_LISMN	55088.10	100.00%	5	5	24	0.15%	16.90%	VSDVGTVTYIGDGIAR	K	A	99.70%	116	25	110	0	7	0	0	2	1622.84	1381.64	1986.87	25	40
CA	ATP synthase subunit alpha	G2KA92|G2KA92_LISMN	55088.10	100.00%	5	5	24	0.15%	16.90%	VVNSLGQPVDGLGPIETTGTRPIEAVAPGVMQR	R	Q	99.70%	92.9	25	92.9	0	0	1	0	2	3358.78	1848.26	198.12	107	139
CA	ATP synthase subunit beta	G2KA90|G2KA90_LISMN	51608.80	100.00%	7	7	54	0.33%	25.40%	EAPTFDQLATTTEILETGIK	R	V	99.70%	138	25	138	0	19	0	0	2	2178.12	2268.20	3848.58	121	140
CA	ATP synthase subunit beta	G2KA90|G2KA90_LISMN	51608.80	100.00%	7	7	54	0.33%	25.40%	FTQAGSEVSALLGR	R	M	99.70%	110	25	105	0	8	0	0	2	1435.75	1548.93	1686.64	257	270
CA	ATP synthase subunit beta	G2KA90|G2KA90_LISMN	51608.80	100.00%	7	7	54	0.33%	25.40%	GMEVIDTGSPITVPVGTVTLGR	R	V	99.70%	130	25	129	0	6	0	0	2	2215.16	1917.63	134.94	73	94
CA	ATP synthase subunit beta	G2KA90|G2KA90_LISMN	51608.80	100.00%	7	7	54	0.33%	25.40%	GQVIQVMGPVVDVK	K	F	99.70%	102	25	100	0	6	0	0	2	1484.81	1315.55	1251.13	4	17
CA	ATP synthase subunit beta	G2KA90|G2KA90_LISMN	51608.80	100.00%	7	7	54	0.33%	25.40%	LTEQGIYPAVDPLASTSR	K	A	99.70%	74.7	25	74.7	0	6	0	0	2	1917.99	1581.06	3017.08	335	352
CA	ATP synthase subunit beta	G2KA90|G2KA90_LISMN	51608.80	100.00%	7	7	54	0.33%	25.40%	TIAMASTDGVQR	R	G	99.70%	27.9	25	27.9	0	2	0	0	2	1265.62	359.30	75.292	61	72
CA	ATP synthase subunit beta	G2KA90|G2KA90_LISMN	51608.80	100.00%	7	7	54	0.33%	25.40%	VFNVLGNTIDLDEPLPSDIK	R	R	99.70%	122	25	122	0	7	0	0	2	2199.15	2181.56	1714.22	95	114
CA	ATP synthase subunit delta	G2KA93|G2KA93_LISMN	20303.20	98.70%	1	1	18	0.11%	7.82%	DLVDVFSEELTELK	K	A	99.70%	105	25	101	0	18	0	0	2	1636.83	2759.11	761.497	23	36
CA	ATP-dependent 6-phosphofructokinase	G2KC62|G2KC62_LISMN	34421.40	100.00%	3	3	17	0.10%	12.90%	IAILTSGGDAPGMNAATR	R	A	99.70%	125	25	123	0	6	0	0	2	1731.87	1058.47	1215.81	4	21
CA	ATP-dependent 6-phosphofructokinase	G2KC62|G2KC62_LISMN	34421.40	100.00%	3	3	17	0.10%	12.90%	IVENDISEILK	R	E	99.70%	53.2	25	40.6	0	6	0	0	2	1272.70	1543.88	807.117	291	301
CA	ATP-dependent 6-phosphofructokinase	G2KC62|G2KC62_LISMN	34421.40	100.00%	3	3	17	0.10%	12.90%	YPEFATEEGQLK	R	G	99.70%	54.7	25	54.2	0	5	0	0	2	1411.67	1090.77	672.251	73	84
CA	ATP-dependent Clp protease ATP-binding subunit ClpX	G2K9I5|G2K9I5_LISMN	46400.00	100.00%	2	2	5	0.03%	6.92%	GEEEPQLQLEDGSIIPIK	R	T	99.70%	87.7	25	87.7	0	4	0	0	2	1995.03	1811.56	609.772	399	416
CA	ATP-dependent Clp protease ATP-binding subunit ClpX	G2K9I5|G2K9I5_LISMN	46400.00	100.00%	2	2	5	0.03%	6.92%	LIQSADYDVEK	K	A	99.70%	49.1	25	8.96	0	1	0	0	2	1280.64	651.97	24.7999	163	173
CA	ATP-dependent Clp protease proteolytic subunit	G2K9L8|G2K9L8_LISMN	21620.30	98.70%	1	1	5	0.03%	6.06%	DYGLIDDIIINK	K	S	99.70%	72.4	25	72.4	0	5	0	0	2	1391.74	2077.10	628.569	182	193
CA	ATP-dependent RNA helicase DeaD	G2K702|G2K702_LISMN	57311.50	100.00%	5	5	18	0.11%	12.10%	DLIGQAQTGTGK	K	T	99.70%	77.4	25	74.7	0	4	0	0	2	1188.62	541.46	120.87	41	52
CA	ATP-dependent RNA helicase DeaD	G2K702|G2K702_LISMN	57311.50	100.00%	5	5	18	0.11%	12.10%	IQEAITEENLADYK	K	T	99.70%	97.5	25	97.5	0	5	0	0	2	1636.81	1251.71	696.54	386	399
CA	ATP-dependent RNA helicase DeaD	G2K702|G2K702_LISMN	57311.50	100.00%	5	5	18	0.11%	12.10%	MGFEEATPIQEK	R	T	99.70%	94.2	25	91.9	0	6	0	0	2	1395.65	786.93	398.338	20	31
CA	ATP-dependent RNA helicase DeaD	G2K702|G2K702_LISMN	57311.50	100.00%	5	5	18	0.11%	12.10%	NPQIVVGTPGR	K	I	99.70%	33.3	25	27.9	0	2	0	0	2	1137.64	465.93	263.692	120	130
CA	ATP-dependent RNA helicase DeaD	G2K702|G2K702_LISMN	57311.50	100.00%	5	5	18	0.11%	12.10%	QTLLFSATMPDPIR	R	R	99.70%	24	25	24	0	1	0	0	2	1589.84	1909.38	394.668	177	190
CA	ATP-dependent zinc metalloprotease FtsH	G2KB60|G2KB60_LISMN	76239.80	100.00%	3	4	38	0.23%	7.24%	EVTSEDAPNIEQTPNDK	K	K	99.70%	98.6	25	98.6	0	4	0	0	2	1886.86	557.00	230.63	672	688
CA	ATP-dependent zinc metalloprotease FtsH	G2KB60|G2KB60_LISMN	76239.80	100.00%	3	4	38	0.23%	7.24%	NKPLAKSVDLK	R	A	18.00%	0.05	25	0.05	0	1	0	0	2	1212.73	1801.46	11.4086	365	375
CA	ATP-dependent zinc metalloprotease FtsH	G2KB60|G2KB60_LISMN	76239.80	100.00%	3	4	38	0.23%	7.24%	TPGFSGADLENLLNEAALVAAR	R	S	99.70%	168	25	168	0	25	8	0	2	2229.15	2843.53	1549.32	381	402
CA	BadF/BadG/BcrA/BcrD ATPase	G2K6J3|G2K6J3_LISMN	163032.50	75.10%	2	2	2	0.01%	1.83%	QVRESAPVEMIGNK	K	V	32.20%	4.46	25	4.46	0	1	0	0	2	1573.80	1850.53	493.151	1430	1443
CA	BadF/BadG/BcrA/BcrD ATPase	G2K6J3|G2K6J3_LISMN	163032.50	75.10%	2	2	2	0.01%	1.83%	TDVQPLLNEGARK	K	E	63.30%	9.33	25	9.33	0	1	0	0	2	1440.78	1765.93	8.59942	167	179
CA	Beta-glucosidase	G2KBA1|G2KBA1_LISMN	55601.70	23.30%	1	1	2	0.01%	1.44%	LSLNWAR	R	I	59.50%	14.3	25	5.37	0	2	0	0	2	859.48	233.80	22.1016	102	108
CA	Bifunctional protein FolD	G2KA87|G2KA87_LISMN	30906.90	98.70%	1	1	19	0.12%	5.63%	DSFVPCTPAGIIELIK	K	S	99.70%	38.7	25	38.7	0	19	0	0	2	1759.93	2486.99	1602.34	134	149
CA	Bifunctional protein GlmU	G2KAM6|G2KAM6_LISMN	49810.20	26.30%	1	1	1	0.01%	3.50%	IGQDTVIEPGVMLRGK	K	T	63.40%	7.62	25	0	0	1	0	0	2	1728.93	1475.00	121.252	269	284
CA	Branched-chain-amino-acid aminotransferase	G2K7J0|G2K7J0_LISMN	37377.30	98.70%	1	1	3	0.02%	4.42%	FVTPYSPSILPSITK	K	Y	99.70%	55.8	25	53.9	0	3	0	0	2	1649.92	1827.19	988.322	234	248
CA	Cadmium-translocating P-type ATPase	G2K5N5|G2K5N5_LISMN	67706.80	50.40%	1	1	1	0.01%	1.28%	EGIQATIK	K	T	83.10%	18.2	25	8.97	0	1	0	0	2	859.49	248.79	28.6294	54	61
CA	Catabolite control protein A	G2KC90|G2KC90_LISMN	36983.90	98.70%	1	1	1	0.01%	2.99%	LMTSEEVDEK	K	T	99.70%	43.6	25	37.1	0	1	0	0	2	1196.54	328.77	7.02971	308	317
CA	Cation transport ATPase	G2K6P6|G2K6P6_LISMN	95661.40	31.50%	1	1	1	0.01%	1.14%	RMPADTTELK	K	L	69.00%	3.99	25	0	0	1	0	0	2	1177.59	447.60	10.8544	499	508
CA	CBS domain-containing protein	G2K568|G2K568_LISMN	23562.20	98.70%	1	1	7	0.04%	6.16%	VLVSLPVGVTEEK	R	K	99.70%	50.8	25	44.1	0	7	0	0	2	1369.79	1534.93	1638.95	176	188
CA	Cell cycle protein GpsB	G2K5Z9|G2K5Z9_LISMN	12883.80	100.00%	3	4	40	0.24%	46.00%	GYSPEDVDEFLDMVIK	R	D	99.70%	83.3	25	83.3	0	11	0	0	2	1856.86	2656.94	186.044	26	41
CA	Cell cycle protein GpsB	G2K5Z9|G2K5Z9_LISMN	12883.80	100.00%	3	4	40	0.24%	46.00%	LVQELDNAPLR	R	T	99.70%	64.3	25	64.3	0	7	0	0	2	1267.70	953.05	658.451	60	70
CA	Cell cycle protein GpsB	G2K5Z9|G2K5Z9_LISMN	12883.80	100.00%	3	4	40	0.24%	46.00%	TSTQPAPTFQAAAQPAGTTNFDILK	R	R	99.70%	148	25	148	0	16	6	0	2	2576.30	1832.09	1986.91	71	95
CA	Cell division initiation protein	G2K6U2|G2K6U2_LISMN	20349.80	100.00%	4	4	29	0.18%	28.60%	EVESAESEER	K	-	99.70%	42	25	42	0	2	0	0	2	1164.50	263.23	10.5771	166	175
CA	Cell division initiation protein	G2K6U2|G2K6U2_LISMN	20349.80	100.00%	4	4	29	0.18%	28.60%	GYDEDEVNDFLDQIIK	R	D	99.70%	133	25	133	0	23	0	0	2	1912.88	2479.23	1581.87	19	34
CA	Cell division initiation protein	G2K6U2|G2K6U2_LISMN	20349.80	100.00%	4	4	29	0.18%	28.60%	IEDTLNNSEER	R	L	99.70%	60.6	25	58.9	0	2	0	0	2	1319.61	385.95	76.1599	46	56
CA	Cell division initiation protein	G2K6U2|G2K6U2_LISMN	20349.80	100.00%	4	4	29	0.18%	28.60%	SLIVAQTAAEEVK	K	A	99.70%	77.9	25	59.1	0	2	0	0	2	1358.75	1190.08	272.759	70	82
CA	Cell division protein DivIB	G2K6V6|G2K6V6_LISMN	30498.50	15.20%	1	1	2	0.01%	7.04%	LYMNDGNQVSADISTFAEK	K	M	46.50%	2.03	25	2.03	0	2	0	0	2	2118.97	1130.56	16.9503	200	218
CA	Cell division protein ftsA	G2K6V5|G2K6V5_LISMN	45930.30	98.70%	1	1	2	0.01%	5.16%	EIINTIPDQFVVDGLTGITDPR	R	G	99.70%	85.4	25	77.6	0	2	0	0	2	2413.26	2474.16	134.325	124	145
CA	Cell division protein FtsL	G2K6W2|G2K6W2_LISMN	13655.10	48.30%	1	1	4	0.02%	6.67%	VEVKDLGR	K	Y	81.90%	12.2	25	4.77	0	4	0	0	2	915.53	82.75	24.2876	87	94
CA	Cell division protein FtsZ	G2K6V4|G2K6V4_LISMN	41350.30	100.00%	2	2	7	0.04%	7.42%	AISSPLLETSVDGAK	K	G	99.70%	106	25	106	0	3	0	0	2	1487.80	1340.58	752.783	244	258
CA	Cell division protein FtsZ	G2K6V4|G2K6V4_LISMN	41350.30	100.00%	2	2	7	0.04%	7.42%	VIGVGGGGNNAVNR	K	M	99.70%	82.3	25	82.3	0	4	0	0	2	1283.68	361.52	652.335	16	29
CA	Cell shape-determining protein MreC	G2KC38|G2KC38_LISMN	32095.20	89.20%	1	1	4	0.02%	6.78%	SAEAGTTDDDTTSSDTTGGQ	R	-	97.60%	14.9	25	14.9	0	4	0	0	2	1916.75	278.21	13.7041	276	295
CA	Chaperone protein DnaK	G2KBF2|G2KBF2_LISMN	66145.30	100.00%	17	22	315	1.90%	38.80%	AAITNPNTISSIK	R	R	99.70%	80.8	25	70.8	0	28	0	0	2	1329.74	753.68	3798.74	56	68
CA	Chaperone protein DnaK	G2KBF2|G2KBF2_LISMN	66145.30	100.00%	17	22	315	1.90%	38.80%	AVITVPAYFNDAQR	K	Q	99.70%	66.4	25	65	0	14	0	0	2	1564.81	1561.06	6048.21	112	125
CA	Chaperone protein DnaK	G2KBF2|G2KBF2_LISMN	66145.30	100.00%	17	22	315	1.90%	38.80%	DANLSASDIDQVILVGGSTR	K	I	99.70%	144	25	144	0	30	0	0	2	2031.04	1973.74	224.696	296	315
CA	Chaperone protein DnaK	G2KBF2|G2KBF2_LISMN	66145.30	100.00%	17	22	315	1.90%	38.80%	DELQEALKGEDFDAIK	R	E	99.70%	108	25	103	0	4	0	0	2	1820.89	1628.29	704.054	540	555
CA	Chaperone protein DnaK	G2KBF2|G2KBF2_LISMN	66145.30	100.00%	17	22	315	1.90%	38.80%	FDELTHDLVER	K	T	99.70%	53.3	25	53.3	0	6	0	0	2	1373.67	977.99	795.451	275	285
CA	Chaperone protein DnaK	G2KBF2|G2KBF2_LISMN	66145.30	100.00%	17	22	315	1.90%	38.80%	FQLADIPPAPR	R	G	99.70%	61.7	25	52.2	0	13	0	0	2	1224.67	1387.33	3428.49	427	437
CA	Chaperone protein DnaK	G2KBF2|G2KBF2_LISMN	66145.30	100.00%	17	22	315	1.90%	38.80%	GVNPDEVVAMGAAIQGGVITGDVK	K	D	99.70%	126	25	126	0	19	2	0	2	2313.18	1803.77	905.014	334	357
CA	Chaperone protein DnaK	G2KBF2|G2KBF2_LISMN	66145.30	100.00%	17	22	315	1.90%	38.80%	IIGIDLGTTNSAVAVLEGGEAK	K	I	99.70%	145	25	145	0	107	0	0	2	2128.15	3055.55	1414.26	4	25
CA	Chaperone protein DnaK	G2KBF2|G2KBF2_LISMN	66145.30	100.00%	17	22	315	1.90%	38.80%	IINEPTAAALAYGMDK	R	T	99.70%	121	25	121	0	20	0	0	2	1693.85	1381.18	6143.25	142	157
CA	Chaperone protein DnaK	G2KBF2|G2KBF2_LISMN	66145.30	100.00%	17	22	315	1.90%	38.80%	IPAVQETIK	R	K	99.70%	61.1	25	58.9	0	13	0	0	2	998.59	532.02	2651.81	316	324
CA	Chaperone protein DnaK	G2KBF2|G2KBF2_LISMN	66145.30	100.00%	17	22	315	1.90%	38.80%	MVQDAEANAEEDKK	K	N	99.70%	82.2	25	77.1	0	6	2	0	2	1577.71	262.67	272.891	485	498
CA	Chaperone protein DnaK	G2KBF2|G2KBF2_LISMN	66145.30	100.00%	17	22	315	1.90%	38.80%	NNADQLVFTVDK	R	T	99.70%	101	25	92.7	0	15	0	0	2	1363.69	1242.96	2254.48	507	518
CA	Chaperone protein DnaK	G2KBF2|G2KBF2_LISMN	66145.30	100.00%	17	22	315	1.90%	38.80%	SSSGLTDEEIEK	K	M	99.70%	106	25	92.2	0	9	0	0	2	1294.60	400.95	2142.13	473	484
CA	Chaperone protein DnaK	G2KBF2|G2KBF2_LISMN	66145.30	100.00%	17	22	315	1.90%	38.80%	SYAEDYLGETVDK	K	A	99.70%	87.9	25	87.9	0	12	0	0	2	1489.67	1224.60	2173.88	99	111
CA	Chaperone protein DnaK	G2KBF2|G2KBF2_LISMN	66145.30	100.00%	17	22	315	1.90%	38.80%	TESLNEIVQNLSVK	K	L	99.70%	74.1	25	69.4	0	12	0	0	2	1573.84	1849.36	5573.72	558	571
CA	Chaperone protein DnaK	G2KBF2|G2KBF2_LISMN	66145.30	100.00%	17	22	315	1.90%	38.80%	TIAPTRQALK	R	D	19.90%	2.12	25	2.12	0	1	0	0	2	1098.66	969.62	110.754	286	295
CA	Chaperone protein DnaK	G2KBF2|G2KBF2_LISMN	66145.30	100.00%	17	22	315	1.90%	38.80%	VEEEEVK	K	K	90.00%	24.4	25	2.8	0	2	0	0	2	861.42	264.89	19.5537	527	533
CA	Chemotaxis protein CheV	G2K614|G2K614_LISMN	34248.00	98.70%	1	1	11	0.07%	3.31%	LPEIEPENTK	K	F	99.70%	43.2	25	37.3	0	11	0	0	2	1169.61	573.13	560.788	76	85
CA	Chorismate synthase	G2K6C0|G2K6C0_LISMN	42171.60	98.70%	1	1	9	0.05%	8.25%	YLTAGESHGPGLTTIIEGLPAGMPLLAEDVNK	R	E	99.70%	67.1	25	67.1	0	0	9	0	2	3264.68	2576.90	202.075	3	34
CA	ClpB protein	G2K7T6|G2K7T6_LISMN	97566.10	98.70%	1	1	11	0.07%	2.42%	KDVPEGLK	R	D	92.00%	14.7	25	3.93	0	8	0	0	2	885.50	649.21	512.898	228	235
CA	ClpB protein	G2K7T6|G2K7T6_LISMN	97566.10	98.70%	1	1	11	0.07%	2.42%	NNPVLIGEPGVGK	K	T	99.70%	42.7	25	37.6	0	3	0	0	2	1293.72	865.31	326.976	202	214
CA	Cobalamin biosynthesis protein CobD	G2K8Q9|G2K8Q9_LISMN	34757.10	29.10%	1	1	8	0.05%	4.13%	VQVGMIVGRDTDK	R	L	66.50%	6.82	25	5.8	0	8	0	0	2	1433.74	953.53	1698.55	121	133
CA	Cold shock protein	G2K6T8|G2K6T8_LISMN	7297.80	98.70%	1	1	374	2.26%	25.80%	TLDEGQSVEFEIVEGQR	K	G	99.70%	143	25	143	0	374	0	0	2	1935.93	2961.82	7447.52	40	56
CA	Cold shock protein	G2KAP6|G2KAP6_LISMN	7265.60	100.00%	3	3	187	1.13%	68.20%	ENGDDVFVHFSAIQGDGFK	R	S	99.70%	55.2	25	55.2	0	0	7	0	2	2081.96	1783.79	1222.2	21	39
CA	Cold shock protein	G2KAP6|G2KAP6_LISMN	7265.60	100.00%	3	3	187	1.13%	68.20%	GPQAANVQK	R	-	99.70%	52.9	25	52.9	0	10	0	0	2	912.49	247.68	285.336	57	65
CA	Cold shock protein	G2KAP6|G2KAP6_LISMN	7265.60	100.00%	3	3	187	1.13%	68.20%	SLDEGQAVTFDVEEGQR	K	G	99.70%	146	25	146	0	170	0	0	2	1879.87	3185.07	1828.46	40	56
CA	CTP synthase	G2KAC0|G2KAC0_LISMN	59568.00	100.00%	3	3	11	0.07%	8.08%	AEAAYGTTLVEER	K	H	99.70%	64.9	25	64.9	0	1	0	0	2	1409.69	936.30	41.5326	446	458
CA	CTP synthase	G2KAC0|G2KAC0_LISMN	59568.00	100.00%	3	3	11	0.07%	8.08%	DEETLYNVPLSLQK	R	Q	99.70%	83.8	25	83	0	2	0	0	2	1648.84	1762.10	17.327	241	254
CA	CTP synthase	G2KAC0|G2KAC0_LISMN	59568.00	100.00%	3	3	11	0.07%	8.08%	YVSLQDAYLSVAEALR	K	H	99.70%	106	25	106	0	8	0	0	2	1797.94	2543.64	374.465	299	314
CA	Cysteine synthase	G2KB63|G2KB63_LISMN	32218.80	100.00%	10	11	87	0.53%	45.50%	DGLDAFIAGVGTGGTVTGVGHVLK	K	K	99.70%	118	25	118	0	2	5	0	2	2241.19	2027.09	1494.87	168	191
CA	Cysteine synthase	G2KB63|G2KB63_LISMN	32218.80	100.00%	10	11	87	0.53%	45.50%	IANAMIESAEK	R	S	99.70%	70.6	25	59.7	0	3	0	0	2	1192.59	378.74	83.258	47	57
CA	Cysteine synthase	G2KB63|G2KB63_LISMN	32218.80	100.00%	10	11	87	0.53%	45.50%	IQGIGAGFVPDTLDTK	K	V	99.70%	102	25	102	0	13	0	0	2	1631.86	1643.78	5718.92	220	235
CA	Cysteine synthase	G2KB63|G2KB63_LISMN	32218.80	100.00%	10	11	87	0.53%	45.50%	IYALEPEESPVLSGGSPSPHK	K	I	99.70%	104	25	104	0	0	6	0	2	2194.10	1253.46	1771.33	199	219
CA	Cysteine synthase	G2KB63|G2KB63_LISMN	32218.80	100.00%	10	11	87	0.53%	45.50%	LEFQNPGGSVK	K	D	99.70%	45.3	25	35.2	0	21	0	0	2	1175.61	657.54	1697.31	34	44
CA	Cysteine synthase	G2KB63|G2KB63_LISMN	32218.80	100.00%	10	11	87	0.53%	45.50%	LPEAGSADVYVK	R	L	99.70%	59.2	25	50.8	0	14	0	0	2	1248.65	907.98	909.285	22	33
CA	Cysteine synthase	G2KB63|G2KB63_LISMN	32218.80	100.00%	10	11	87	0.53%	45.50%	LVLTPGPDGMK	K	G	99.70%	20.6	25	20	0	1	0	0	2	1143.61	701.96	59.3757	113	123
CA	Cysteine synthase	G2KB63|G2KB63_LISMN	32218.80	100.00%	10	11	87	0.53%	45.50%	TIANSITDLIGK	M	T	99.70%	75.7	25	75.7	0	7	0	0	1	1245.71	1754.91	1396.59	2	13
CA	Cysteine synthase	G2KB63|G2KB63_LISMN	32218.80	100.00%	10	11	87	0.53%	45.50%	VSSEDALETAR	K	E	99.70%	54.3	25	47.7	0	9	0	0	2	1177.57	403.17	1448.31	243	253
CA	Cysteine synthase	G2KB63|G2KB63_LISMN	32218.80	100.00%	10	11	87	0.53%	45.50%	YLSTPLYNFED	R	-	95.10%	12.1	25	12.1	0	6	0	0	2	1361.63	1962.53	82.9784	298	308
CA	Cytidine deaminase	G2KBE2|G2KBE2_LISMN	14083.10	98.70%	1	1	1	0.01%	9.92%	ELLPGAFTSEDML	K	-	99.70%	18.8	25	18.8	0	1	0	0	2	1438.68	2064.73	4.81575	119	131
CA	DAK2 domain-containing protein	G2K5J6|G2K5J6_LISMN	59354.10	100.00%	2	2	7	0.04%	7.97%	NADFVDSLNVFPVPDGDTGTNMNLSMTSGAEEVAK	K	N	99.70%	27.7	25	27.7	0	0	3	0	2	3674.65	2151.46	8.78222	25	59
CA	DAK2 domain-containing protein	G2K5J6|G2K5J6_LISMN	59354.10	100.00%	2	2	7	0.04%	7.97%	TPDLLPVLK	K	E	99.70%	46	25	44.3	0	4	0	0	2	995.61	1580.61	383.263	172	180
CA	D-alanine--D-alanine ligase	G2K6Z1|G2K6Z1_LISMN	40670.20	100.00%	2	2	12	0.07%	13.20%	EIEMGVLGNDTPVCSVPGEILPEGAVATFYDYK	R	A	99.70%	22.9	25	22.9	0	0	4	0	2	3586.70	2431.94	19.7785	230	262
CA	D-alanine--D-alanine ligase	G2K6Z1|G2K6Z1_LISMN	40670.20	100.00%	2	2	12	0.07%	13.20%	IFADAGIPQVPAVAVR	K	L	99.70%	55.7	25	55.7	0	8	0	0	2	1623.92	1738.87	1669.78	146	161
CA	Deoxyribodipyrimidine photolyase	G2K5A3|G2K5A3_LISMN	55430.90	10.00%	1	1	1	0.01%	1.93%	MVTASFLTK	R	D	34.90%	4.84	25	4.84	0	1	0	0	2	1013.53	422.04	100.546	331	339
CA	Deoxyribose-phosphate aldolase	G2K6R7|G2K6R7_LISMN	23537.00	98.70%	1	1	13	0.08%	13.00%	LSAEQLAGAESVVCTVIGFPLGANTPEVK	K	A	99.70%	110	25	110	0	0	13	0	2	2957.53	2810.07	330.749	45	73
CA	Dihydrolipoamide acetyltransferase	G2K7Z7|G2K7Z7_LISMN	58194.30	100.00%	9	11	138	0.83%	28.50%	ADIDAFLNGEQPAAATTTAQTEEK	K	A	99.70%	165	25	165	0	15	10	0	2	2492.18	1629.37	3139.62	268	291
CA	Dihydrolipoamide acetyltransferase	G2K7Z7|G2K7Z7_LISMN	58194.30	100.00%	9	11	138	0.83%	28.50%	AESTESTPAPAQASGK	K	G	99.70%	88.9	25	88.9	0	8	0	0	2	1531.72	292.11	650.899	95	110
CA	Dihydrolipoamide acetyltransferase	G2K7Z7|G2K7Z7_LISMN	58194.30	100.00%	9	11	138	0.83%	28.50%	ALVATLR	K	D	17.70%	1.5	25	-0.3	2	0	0	0	2	743.48	575.91	317.578	378	384
CA	Dihydrolipoamide acetyltransferase	G2K7Z7|G2K7Z7_LISMN	58194.30	100.00%	9	11	138	0.83%	28.50%	DFPVLNTTLDDATEELVYK	R	H	99.70%	140	25	140	0	29	0	0	2	2183.08	2439.23	2602.64	385	403
CA	Dihydrolipoamide acetyltransferase	G2K7Z7|G2K7Z7_LISMN	58194.30	100.00%	9	11	138	0.83%	28.50%	LLNDPELLLMEV	R	-	99.70%	29.7	25	29.7	0	15	0	0	2	1414.75	2462.48	92.9171	533	544
CA	Dihydrolipoamide acetyltransferase	G2K7Z7|G2K7Z7_LISMN	58194.30	100.00%	9	11	138	0.83%	28.50%	LPDIGEGIHEGEIVK	K	W	99.70%	122	25	115	0	5	6	0	2	1605.85	1292.89	3733.46	7	21
CA	Dihydrolipoamide acetyltransferase	G2K7Z7|G2K7Z7_LISMN	58194.30	100.00%	9	11	138	0.83%	28.50%	QPVASSDAYPETR	K	E	99.70%	84.1	25	81.7	0	5	0	0	2	1420.67	354.32	1207.04	304	316
CA	Dihydrolipoamide acetyltransferase	G2K7Z7|G2K7Z7_LISMN	58194.30	100.00%	9	11	138	0.83%	28.50%	SVFQISDEINELAGK	K	A	99.70%	93.4	25	93.4	0	21	0	0	2	1649.84	1995.90	8180.49	430	444
CA	Dihydrolipoamide acetyltransferase	G2K7Z7|G2K7Z7_LISMN	58194.30	100.00%	9	11	138	0.83%	28.50%	VAEGTVATVGQVLVTFDGVEGHEDDAEEESAAPK	K	A	99.70%	37.2	25	37.2	0	0	22	0	2	3456.63	3158.34	78.8716	61	94
CA	Dihydrolipoyl dehydrogenase	G2K7Z8|G2K7Z8_LISMN	49488.20	100.00%	5	7	91	0.55%	18.00%	ALSLDAPEGFVR	R	L	99.70%	59.3	25	56.7	0	12	0	0	2	1274.67	1501.12	3608.84	388	399
CA	Dihydrolipoyl dehydrogenase	G2K7Z8|G2K7Z8_LISMN	49488.20	100.00%	5	7	91	0.55%	18.00%	IAAEAIAGEK	K	S	99.70%	58	25	44.7	0	5	0	0	2	972.54	380.97	664.278	331	340
CA	Dihydrolipoyl dehydrogenase	G2K7Z8|G2K7Z8_LISMN	49488.20	100.00%	5	7	91	0.55%	18.00%	SENDYTALPAVVFSDPELATVGLTEK	K	E	99.70%	109	25	109	0	21	24	0	2	2766.37	2465.76	2824.78	341	366
CA	Dihydrolipoyl dehydrogenase	G2K7Z8|G2K7Z8_LISMN	49488.20	100.00%	5	7	91	0.55%	18.00%	SNVSNIFAIGDIVPGVPLAHK	R	A	99.70%	102	25	102	0	7	11	0	2	2148.18	2241.43	3391.28	304	324
CA	Dihydrolipoyl dehydrogenase	G2K7Z8|G2K7Z8_LISMN	49488.20	100.00%	5	7	91	0.55%	18.00%	VLSSTGALALTEVPK	R	K	99.70%	124	25	116	0	11	0	0	2	1485.85	1452.88	4051.44	163	177
CA	Dipeptidase PepV	G2KCS3|G2KCS3_LISMN	51850.70	100.00%	2	2	16	0.10%	7.66%	DEFSYFDDLLK	K	A	99.70%	47.3	25	47.3	0	7	0	0	2	1391.64	2350.39	344.509	446	456
CA	Dipeptidase PepV	G2KCS3|G2KCS3_LISMN	51850.70	100.00%	2	2	16	0.10%	7.66%	YFETEEQPTLGFVPDAEFPIIHAEK	R	G	99.70%	89.2	25	89.2	0	0	9	0	2	2907.41	2159.26	1271.84	163	187
CA	D-isomer specific 2-hydroxyacid dehydrogenase	G2KCG9|G2KCG9_LISMN	44156.10	17.10%	1	1	1	0.01%	1.49%	QEKGEK	M	Y	50.00%	3.38	25	0	1	0	0	0	1	718.37	334.32	122.691	2	7
CA	DNA polymerase	G2KC56|G2KC56_LISMN	98452.10	98.70%	1	1	2	0.01%	3.09%	ELLTAYDIPQYELANYEADDIIGTLTK	R	K	99.70%	75.1	25	75.1	0	0	2	0	2	3072.53	2849.01	33.0144	92	118
CA	DNA polymerase III PolC-type	G2KA47|G2KA47_LISMN	162738.80	65.10%	1	1	1	0.01%	0.49%	ALEEILK	K	N	90.00%	24.7	25	-7.09	1	0	0	0	2	815.49	836.46	135.292	719	725
CA	DNA polymerase III subunit beta	G2K965|G2K965_LISMN	42430.90	98.70%	1	1	13	0.08%	4.20%	DAANPNEILQLITPVR	K	T	99.70%	131	25	131	0	13	0	0	2	1763.97	2234.74	2088.65	364	379
CA	DNA replication and repair protein RecF	G2K968|G2K968_LISMN	42257.00	29.10%	1	1	1	0.01%	2.16%	EEAKMEGR	K	I	66.40%	1.92	25	-2.69	0	1	0	0	2	949.44	333.19	141.538	66	73
CA	DNA translocase ftsK	G2KAR8|G2KAR8_LISMN	77316.00	98.70%	1	1	2	0.01%	2.86%	IVDVEPDEVIDVIEPLQEEK	K	T	99.70%	29.7	25	29.7	0	2	0	0	2	2308.18	2285.30	10.7122	167	186
CA	DNA-binding domain-containing protein	G2KAS7|G2KAS7_LISMN	34193.80	100.00%	2	2	6	0.04%	8.09%	GETSGNATTYTVK	K	N	99.70%	44.9	25	44.9	0	2	0	0	2	1328.63	319.32	83.448	204	216
CA	DNA-binding domain-containing protein	G2KAS7|G2KAS7_LISMN	34193.80	100.00%	2	2	6	0.04%	8.09%	GLSLDDLQQITK	K	I	99.70%	22.9	25	22.8	0	4	0	0	2	1330.72	1656.70	1812.3	16	27
CA	DNA-binding protein	G2KCD6|G2KCD6_LISMN	28923.50	98.70%	1	1	6	0.04%	5.16%	VETTVDQPIQEMK	R	A	99.70%	102	25	102	0	6	0	0	2	1533.75	461.46	253.184	88	100
CA	DNA-directed RNA polymerase subunit alpha	G2KAY0|G2KAY0_LISMN	34906.80	100.00%	5	6	77	0.47%	23.20%	AGINTVQELADK	R	S	99.70%	67.2	25	61.4	0	8	0	0	2	1258.66	1047.41	928.913	269	280
CA	DNA-directed RNA polymerase subunit alpha	G2KAY0|G2KAY0_LISMN	34906.80	100.00%	5	6	77	0.47%	23.20%	ENMPIGVLPVDSIFSPVIR	R	V	99.70%	118	25	118	0	55	0	0	2	2083.13	2529.12	4943.07	157	175
CA	DNA-directed RNA polymerase subunit alpha	G2KAY0|G2KAY0_LISMN	34906.80	100.00%	5	6	77	0.47%	23.20%	IETIEISDDAK	K	Y	99.70%	84	25	84	0	8	0	0	2	1233.62	962.97	639.848	9	19
CA	DNA-directed RNA polymerase subunit alpha	G2KAY0|G2KAY0_LISMN	34906.80	100.00%	5	6	77	0.47%	23.20%	LTFDVLTDGSISPEEAVSLGAK	K	I	99.70%	91.8	25	91.8	0	4	0	0	2	2249.16	2131.51	798.397	194	215
CA	DNA-directed RNA polymerase subunit alpha	G2KAY0|G2KAY0_LISMN	34906.80	100.00%	5	6	77	0.47%	23.20%	VNYQVENTR	R	V	99.70%	20.2	25	20.2	0	2	0	0	2	1122.55	309.34	591.487	176	184
CA	DNA-directed RNA polymerase subunit beta	G2KB98|G2KB98_LISMN	132606.80	100.00%	10	11	70	0.42%	15.00%	ALGFGSDQEIIDLIGDNDYLR	R	N	99.70%	157	25	157	0	12	0	0	2	2324.14	2615.28	775.375	201	221
CA	DNA-directed RNA polymerase subunit beta	G2KB98|G2KB98_LISMN	132606.80	100.00%	10	11	70	0.42%	15.00%	DMDDDDFTNQNDAFNIVQPENAAAEK	R	T	99.70%	76.2	25	76.2	0	4	9	0	2	2943.22	1738.23	115.689	1157	1182
CA	DNA-directed RNA polymerase subunit beta	G2KB98|G2KB98_LISMN	132606.80	100.00%	10	11	70	0.42%	15.00%	DNDLLVGK	K	V	16.50%	2.29	25	2.29	0	1	0	0	2	873.47	639.75	7.04379	839	846
CA	DNA-directed RNA polymerase subunit beta	G2KB98|G2KB98_LISMN	132606.80	100.00%	10	11	70	0.42%	15.00%	FGFIETPYR	K	R	99.70%	48.7	25	48.7	0	1	0	0	2	1129.57	1503.91	90.9428	541	549
CA	DNA-directed RNA polymerase subunit beta	G2KB98|G2KB98_LISMN	132606.80	100.00%	10	11	70	0.42%	15.00%	GESVPEPGVPESFK	K	V	99.70%	57.5	25	48.8	0	7	0	0	2	1458.71	1190.62	1105.3	1117	1130
CA	DNA-directed RNA polymerase subunit beta	G2KB98|G2KB98_LISMN	132606.80	100.00%	10	11	70	0.42%	15.00%	ILPEEDMPFMPDGTPVDIMLNPLGVPSR	R	M	99.70%	56.1	25	56.1	0	0	10	0	2	3128.50	2205.89	76.3613	939	966
CA	DNA-directed RNA polymerase subunit beta	G2KB98|G2KB98_LISMN	132606.80	100.00%	10	11	70	0.42%	15.00%	LFNQTLAETLVDPETGEIIASK	R	G	99.70%	144	25	144	0	12	0	0	2	2389.25	2062.63	3998.08	288	309
CA	DNA-directed RNA polymerase subunit beta	G2KB98|G2KB98_LISMN	132606.80	100.00%	10	11	70	0.42%	15.00%	MCPIETPEGPNIGLINSLSSFAK	R	V	99.70%	147	25	147	0	4	0	0	2	2491.22	2177.04	550.699	515	537
CA	DNA-directed RNA polymerase subunit beta	G2KB98|G2KB98_LISMN	132606.80	100.00%	10	11	70	0.42%	15.00%	NLDQIIPNLENGVGFR	R	T	99.70%	76.4	25	72.8	0	7	0	0	2	1798.94	2138.24	982.843	317	332
CA	DNA-directed RNA polymerase subunit beta	G2KB98|G2KB98_LISMN	132606.80	100.00%	10	11	70	0.42%	15.00%	SVGELLQNQFR	R	I	99.70%	69.3	25	59.5	0	3	0	0	2	1290.68	1432.84	380.421	412	422
CA	DNA-directed RNA polymerase subunit beta'	G2KB99|G2KB99_LISMN	134802.10	100.00%	9	9	47	0.28%	10.90%	EGTEIIEPLEER	R	L	99.70%	61.3	25	53.9	0	5	0	0	2	1414.71	1257.38	1018.25	831	842
CA	DNA-directed RNA polymerase subunit beta'	G2KB99|G2KB99_LISMN	134802.10	100.00%	9	9	47	0.28%	10.90%	ETAEVTDEITNI	K	-	99.70%	46.7	25	46.7	0	8	0	0	2	1334.63	1619.29	105.694	1190	1201
CA	DNA-directed RNA polymerase subunit beta'	G2KB99|G2KB99_LISMN	134802.10	100.00%	9	9	47	0.28%	10.90%	FATSDLNDLYR	R	R	99.70%	63.3	25	63.3	0	4	0	0	2	1314.63	1396.17	618.1	249	259
CA	DNA-directed RNA polymerase subunit beta'	G2KB99|G2KB99_LISMN	134802.10	100.00%	9	9	47	0.28%	10.90%	GEALTEGSVDPK	R	A	99.70%	49.8	25	48.2	0	3	0	0	2	1202.59	454.24	55.9438	1021	1032
CA	DNA-directed RNA polymerase subunit beta'	G2KB99|G2KB99_LISMN	134802.10	100.00%	9	9	47	0.28%	10.90%	IAVFAGSIPNER	R	F	99.70%	52.5	25	37.5	0	3	0	0	2	1273.69	1232.92	265.934	537	548
CA	DNA-directed RNA polymerase subunit beta'	G2KB99|G2KB99_LISMN	134802.10	100.00%	9	9	47	0.28%	10.90%	IVELPITSNFR	R	E	99.70%	65.2	25	53.7	0	2	0	0	2	1288.73	1615.60	485.398	758	768
CA	DNA-directed RNA polymerase subunit beta'	G2KB99|G2KB99_LISMN	134802.10	100.00%	9	9	47	0.28%	10.90%	LGIQAFEPTLVEGR	R	A	99.70%	103	25	98.6	0	11	0	0	2	1529.83	1789.41	3151.26	421	434
CA	DNA-directed RNA polymerase subunit beta'	G2KB99|G2KB99_LISMN	134802.10	100.00%	9	9	47	0.28%	10.90%	LLDLGAPNIIVQNEK	R	R	99.70%	111	25	111	0	8	0	0	2	1636.93	1753.26	1303.68	271	285
CA	DNA-directed RNA polymerase subunit beta'	G2KB99|G2KB99_LISMN	134802.10	100.00%	9	9	47	0.28%	10.90%	NLATGTEVEVGEAVGIIAAQSIGEPGTQLTMR	K	T	96.30%	11.5	25	11.5	0	0	3	0	2	3212.65	2692.32	9.57127	906	937
CA	Elongation factor 4	G2KBF8|G2KBF8_LISMN	67825.50	98.70%	1	1	13	0.08%	2.47%	SGIGIEDILEQIVEK	K	V	99.70%	97.9	25	94.6	0	13	0	0	2	1642.89	2804.64	214.894	174	188
CA	Elongation factor G	G2KB28|G2KB28_LISMN	76850.30	100.00%	13	16	195	1.18%	31.10%	DTTTGDTLCDEK	K	E	99.70%	93.6	25	93.6	0	9	0	0	2	1355.56	327.64	2172.41	380	391
CA	Elongation factor G	G2KB28|G2KB28_LISMN	76850.30	100.00%	13	16	195	1.18%	31.10%	EYIPAVQAGLEGALDNGVLAGYPLIDIK	R	A	99.70%	118	25	118	0	13	13	0	2	2899.55	2816.80	2774.49	534	561
CA	Elongation factor G	G2KB28|G2KB28_LISMN	76850.30	100.00%	13	16	195	1.18%	31.10%	GFEFENAIVGGVVPR	K	E	99.70%	103	25	103	0	13	0	0	2	1590.83	1954.80	2464.56	519	533
CA	Elongation factor G	G2KB28|G2KB28_LISMN	76850.30	100.00%	13	16	195	1.18%	31.10%	GTLNVEFYPVVCGTAFK	K	N	99.70%	77.7	25	77.7	0	13	0	0	2	1901.95	1939.24	2456.14	247	263
CA	Elongation factor G	G2KB28|G2KB28_LISMN	76850.30	100.00%	13	16	195	1.18%	31.10%	GVQPMLDAVLDYLPAPTDVPAINGVLPDGEEAAR	K	H	99.70%	106	25	106	0	5	65	0	2	3519.77	2745.15	4000.21	266	299
CA	Elongation factor G	G2KB28|G2KB28_LISMN	76850.30	100.00%	13	16	195	1.18%	31.10%	HADDSEPFSSLAFK	R	V	99.70%	94.4	25	93.4	0	5	0	0	2	1550.71	1373.97	663.481	300	313
CA	Elongation factor G	G2KB28|G2KB28_LISMN	76850.30	100.00%	13	16	195	1.18%	31.10%	LAEEDPTFR	K	A	99.70%	51.1	25	38.2	0	9	0	0	2	1077.52	465.37	1761.5	428	436
CA	Elongation factor G	G2KB28|G2KB28_LISMN	76850.30	100.00%	13	16	195	1.18%	31.10%	LVEAVAELDEELMMK	K	Y	99.70%	21.5	25	21.5	0	7	0	0	2	1719.85	2243.55	25.3886	214	228
CA	Elongation factor G	G2KB28|G2KB28_LISMN	76850.30	100.00%	13	16	195	1.18%	31.10%	VEANVGDPQVSYR	R	E	99.70%	69.2	25	69.2	0	15	0	0	2	1433.70	586.46	1787.27	469	481
CA	Elongation factor G	G2KB28|G2KB28_LISMN	76850.30	100.00%	13	16	195	1.18%	31.10%	VLDGAVAVLDAQSGVEPQTETVWR	R	Q	99.70%	118	25	118	0	6	0	0	2	2540.30	1945.97	1210.55	98	121
CA	Elongation factor G	G2KB28|G2KB28_LISMN	76850.30	100.00%	13	16	195	1.18%	31.10%	VMTDPYVGR	K	L	99.70%	38.3	25	38.3	0	2	0	0	2	1053.50	341.54	255.258	314	322
CA	Elongation factor G	G2KB28|G2KB28_LISMN	76850.30	100.00%	13	16	195	1.18%	31.10%	VYSGTLNSGSYVQNSTK	R	G	99.70%	137	25	137	0	11	0	0	2	1804.87	593.14	740.097	328	344
CA	Elongation factor G	G2KB28|G2KB28_LISMN	76850.30	100.00%	13	16	195	1.18%	31.10%	YLEGEEITK	K	E	99.70%	50.3	25	50.3	0	9	0	0	2	1081.54	452.06	803.149	229	237
CA	Elongation factor Ts	G2KCW0|G2KCW0_LISMN	32638.00	100.00%	14	18	196	1.18%	59.20%	ALVETEGDMEK	K	A	99.70%	67.9	25	64.8	0	12	0	0	2	1221.57	417.07	1219.77	26	36
CA	Elongation factor Ts	G2KCW0|G2KCW0_LISMN	32638.00	100.00%	14	18	196	1.18%	59.20%	DVAMHIAAINPK	K	Y	99.70%	55.3	25	55.3	0	8	0	0	2	1279.68	861.92	1077.19	180	191
CA	Elongation factor Ts	G2KCW0|G2KCW0_LISMN	32638.00	100.00%	14	18	196	1.18%	59.20%	EDNFVEEVMSQVK	K	-	99.70%	99	25	84.5	0	16	0	0	2	1553.72	2192.02	3452.85	281	293
CA	Elongation factor Ts	G2KCW0|G2KCW0_LISMN	32638.00	100.00%	14	18	196	1.18%	59.20%	EDVSSEEVAHEK	R	E	99.70%	94.2	25	94.2	0	2	0	0	2	1358.61	274.88	272.888	196	207
CA	Elongation factor Ts	G2KCW0|G2KCW0_LISMN	32638.00	100.00%	14	18	196	1.18%	59.20%	EVLTQQALNEGKPANIVEK	K	M	99.70%	125	25	125	0	4	7	0	2	2081.12	1046.30	2909.07	208	226
CA	Elongation factor Ts	G2KCW0|G2KCW0_LISMN	32638.00	100.00%	14	18	196	1.18%	59.20%	FEVGEGIEK	R	K	99.70%	47.7	25	26.5	0	9	0	0	2	1007.50	599.77	989.04	271	279
CA	Elongation factor Ts	G2KCW0|G2KCW0_LISMN	32638.00	100.00%	14	18	196	1.18%	59.20%	IGENISLR	K	R	99.00%	60.7	25	58.7	0	4	0	0	2	901.51	635.33	283.805	133	140
CA	Elongation factor Ts	G2KCW0|G2KCW0_LISMN	32638.00	100.00%	14	18	196	1.18%	59.20%	IGVLTLLEGTTDTTVAK	R	D	99.70%	99.9	25	99.9	0	51	0	0	2	1731.97	2241.33	9780.01	163	179
CA	Elongation factor Ts	G2KCW0|G2KCW0_LISMN	32638.00	100.00%	14	18	196	1.18%	59.20%	KEDNFVEEVMSQVK	K	-	99.70%	83.3	25	77.2	0	4	0	0	2	1681.81	1892.65	607.438	280	293
CA	Elongation factor Ts	G2KCW0|G2KCW0_LISMN	32638.00	100.00%	14	18	196	1.18%	59.20%	NDNFQQLVDALAK	K	Q	99.70%	99.1	25	80	0	24	0	0	2	1475.75	2018.73	8871.68	86	98
CA	Elongation factor Ts	G2KCW0|G2KCW0_LISMN	32638.00	100.00%	14	18	196	1.18%	59.20%	NPDITVGEYVK	K	Q	99.70%	88.1	25	88.1	0	19	0	0	2	1234.63	1065.17	3022.01	249	259
CA	Elongation factor Ts	G2KCW0|G2KCW0_LISMN	32638.00	100.00%	14	18	196	1.18%	59.20%	QILAVRPDSLEDALK	K	T	99.70%	120	25	120	0	8	4	0	2	1667.93	1604.41	3804.89	99	113
CA	Elongation factor Ts	G2KCW0|G2KCW0_LISMN	32638.00	100.00%	14	18	196	1.18%	59.20%	TEMPNGQTVQDYITEAITK	K	I	99.70%	137	25	137	0	5	0	0	2	2155.02	1860.50	1668.49	114	132
CA	Elongation factor Ts	G2KCW0|G2KCW0_LISMN	32638.00	100.00%	14	18	196	1.18%	59.20%	YLSEISLEDQPFVK	K	N	99.70%	85.4	25	85.4	0	19	0	0	2	1667.85	1728.34	5569.55	235	248
CA	Elongation factor Tu	G2KB27|G2KB27_LISMN	43341.90	100.00%	14	19	513	3.10%	43.80%	ALQGEADWEAK	K	I	99.70%	67.9	25	67.9	0	41	0	0	2	1217.58	640.87	3292.92	178	188
CA	Elongation factor Tu	G2KB27|G2KB27_LISMN	43341.90	100.00%	14	19	513	3.10%	43.80%	DLLTEYEFPGDDIPVIK	R	G	99.70%	112	25	112	0	43	0	0	2	1963.99	2322.53	5938	156	172
CA	Elongation factor Tu	G2KB27|G2KB27_LISMN	43341.90	100.00%	14	19	513	3.10%	43.80%	DTDKPFMMPVEDVFSITGR	R	G	99.70%	97.1	25	97.1	0	15	31	0	2	2185.03	2316.41	8219.87	206	224
CA	Elongation factor Tu	G2KB27|G2KB27_LISMN	43341.90	100.00%	14	19	513	3.10%	43.80%	EHILLSR	R	Q	90.00%	39.3	25	34.4	0	1	0	0	2	867.50	359.83	323.791	118	124
CA	Elongation factor Tu	G2KB27|G2KB27_LISMN	43341.90	100.00%	14	19	513	3.10%	43.80%	GITISTAHVEYQTDSR	R	H	99.70%	120	25	120	0	21	0	0	2	1777.87	803.05	2290.28	60	75
CA	Elongation factor Tu	G2KB27|G2KB27_LISMN	43341.90	100.00%	14	19	513	3.10%	43.80%	GYADAQAYDQIDGAPEER	K	E	99.70%	161	25	161	0	36	0	0	2	1968.86	1092.35	8468.04	40	57
CA	Elongation factor Tu	G2KB27|G2KB27_LISMN	43341.90	100.00%	14	19	513	3.10%	43.80%	IDELMEAVDSYIPTPER	K	D	99.70%	141	25	136	0	40	0	0	2	1977.95	2011.50	15117.7	189	205
CA	Elongation factor Tu	G2KB27|G2KB27_LISMN	43341.90	100.00%	14	19	513	3.10%	43.80%	KGYADAQAYDQIDGAPEER	K	E	99.70%	160	25	160	0	14	0	0	2	2096.95	729.74	896.695	39	57
CA	Elongation factor Tu	G2KB27|G2KB27_LISMN	43341.90	100.00%	14	19	513	3.10%	43.80%	LLDYAEAGDNIGALLR	K	G	99.70%	112	25	112	0	44	0	0	2	1703.90	2129.81	4496.58	266	281
CA	Elongation factor Tu	G2KB27|G2KB27_LISMN	43341.90	100.00%	14	19	513	3.10%	43.80%	TTLTAAITTVLAK	K	K	99.70%	80.2	25	80.2	0	74	0	0	2	1303.78	2084.21	9459.63	26	38
CA	Elongation factor Tu	G2KB27|G2KB27_LISMN	43341.90	100.00%	14	19	513	3.10%	43.80%	TVGAGVVSNISK	R	-	99.70%	79.7	25	79.7	0	55	0	0	2	1131.64	613.13	11025.9	384	395
CA	Elongation factor Tu	G2KB27|G2KB27_LISMN	43341.90	100.00%	14	19	513	3.10%	43.80%	VGDEVEVIGIEEESK	K	K	99.70%	97.9	25	97.9	0	41	0	0	2	1631.80	3233.40	1396.19	239	253
CA	Elongation factor Tu	G2KB27|G2KB27_LISMN	43341.90	100.00%	14	19	513	3.10%	43.80%	VGDEVEVIGIEEESKK	K	V	99.70%	105	25	105	0	15	18	0	2	1759.90	1042.95	6482.95	239	254
CA	Elongation factor Tu	G2KB27|G2KB27_LISMN	43341.90	100.00%	14	19	513	3.10%	43.80%	VVVTGVEMFR	K	K	99.70%	61.6	25	61.6	0	24	0	0	2	1152.61	1072.40	3461.03	255	264
CA	Endopeptidase subunit Clp ATP-binding C	G2KB72|G2KB72_LISMN	91168.20	99.70%	1	1	4	0.02%	3.29%	NNPVLIGEPGVGK	K	T	99.70%	42.7	25	37.6	0	3	0	0	2	1293.72	865.31	326.976	201	213
CA	Endopeptidase subunit Clp ATP-binding C	G2KB72|G2KB72_LISMN	91168.20	99.70%	1	1	4	0.02%	3.29%	VMTLDMGTVVAGTK	R	Y	99.70%	54.6	25	54.6	0	1	0	0	2	1454.72	674.19	10.1828	238	251
CA	Enolase	G2K9K5|G2K9K5_LISMN	46473.80	100.00%	18	25	776	4.68%	64.70%	AAADELGVHLYEYLGGVNGK	R	V	99.70%	152	25	152	0	11	10	0	2	2076.04	1924.89	4889.14	121	140
CA	Enolase	G2K9K5|G2K9K5_LISMN	46473.80	100.00%	18	25	776	4.68%	64.70%	AGYTAVISHR	R	S	99.70%	91.9	25	88.8	0	3	0	0	2	1074.57	345.41	832.94	359	368
CA	Enolase	G2K9K5|G2K9K5_LISMN	46473.80	100.00%	18	25	776	4.68%	64.70%	ALVPSGASTGEYEAVELR	R	D	99.70%	137	25	137	0	158	0	0	2	1848.93	3140.69	7365.34	35	52
CA	Enolase	G2K9K5|G2K9K5_LISMN	46473.80	100.00%	18	25	776	4.68%	64.70%	AMIELDGTPNK	K	G	99.70%	75.2	25	64.2	0	20	0	0	2	1204.59	579.22	2731.77	93	103
CA	Enolase	G2K9K5|G2K9K5_LISMN	46473.80	100.00%	18	25	776	4.68%	64.70%	AVENVNDIIADK	K	I	99.70%	90.1	25	90.1	0	33	0	0	2	1300.67	1109.66	8954.95	67	78
CA	Enolase	G2K9K5|G2K9K5_LISMN	46473.80	100.00%	18	25	776	4.68%	64.70%	DAGYKPGEEVK	K	L	99.70%	39	25	35.7	0	1	0	0	2	1192.58	276.55	82.0926	228	238
CA	Enolase	G2K9K5|G2K9K5_LISMN	46473.80	100.00%	18	25	776	4.68%	64.70%	GLNTGVGDEGGFAPNLK	K	S	99.70%	140	25	140	0	22	0	0	2	1645.82	1306.22	4488.88	197	213
CA	Enolase	G2K9K5|G2K9K5_LISMN	46473.80	100.00%	18	25	776	4.68%	64.70%	GNPTVEVEVYTEAGAFGR	R	A	99.70%	72.9	25	72.9	0	9	0	0	2	1895.91	1821.44	45.0787	17	34
CA	Enolase	G2K9K5|G2K9K5_LISMN	46473.80	100.00%	18	25	776	4.68%	64.70%	IEDNLADLAEYHGNDTFYNLK	R	-	99.70%	146	25	146	0	11	8	0	2	2455.14	1801.58	4751.26	409	429
CA	Enolase	G2K9K5|G2K9K5_LISMN	46473.80	100.00%	18	25	776	4.68%	64.70%	IIGFDVTDQIGIDK	K	A	99.70%	104	25	104	0	257	0	0	2	1533.82	2986.68	8047.98	79	92
CA	Enolase	G2K9K5|G2K9K5_LISMN	46473.80	100.00%	18	25	776	4.68%	64.70%	LAMDAASSEFYNR	K	E	99.70%	106	25	106	0	20	0	0	2	1490.66	780.26	3118.86	239	251
CA	Enolase	G2K9K5|G2K9K5_LISMN	46473.80	100.00%	18	25	776	4.68%	64.70%	LGANAILGVSLAAAR	K	A	99.70%	89.5	25	84.7	0	89	0	0	2	1396.83	3166.69	1302.13	106	120
CA	Enolase	G2K9K5|G2K9K5_LISMN	46473.80	100.00%	18	25	776	4.68%	64.70%	MGAEILHALK	R	A	99.70%	77.1	25	76.3	0	9	0	0	2	1082.60	975.21	1112.11	181	190
CA	Enolase	G2K9K5|G2K9K5_LISMN	46473.80	100.00%	18	25	776	4.68%	64.70%	SGETEDSTIADIAVATNAGQIK	R	T	99.70%	156	25	156	0	24	0	0	2	2191.07	1688.15	3812.55	369	390
CA	Enolase	G2K9K5|G2K9K5_LISMN	46473.80	100.00%	18	25	776	4.68%	64.70%	SNEEALETIMQAIK	K	D	99.70%	118	25	118	0	17	0	0	2	1576.79	1633.87	5993.35	214	227
CA	Enolase	G2K9K5|G2K9K5_LISMN	46473.80	100.00%	18	25	776	4.68%	64.70%	VNQIGTLTETLDAIEMAK	K	R	99.70%	135	25	135	0	35	0	0	2	1947.01	2250.30	10281.9	340	357
CA	Enolase	G2K9K5|G2K9K5_LISMN	46473.80	100.00%	18	25	776	4.68%	64.70%	VQLVGDDLFVTNTTK	R	L	99.70%	105	25	105	0	24	0	0	2	1649.87	1674.99	7411.89	309	323
CA	Enolase	G2K9K5|G2K9K5_LISMN	46473.80	100.00%	18	25	776	4.68%	64.70%	YPIISIEDGLDENDWDGFK	K	L	99.70%	127	25	127	0	15	0	0	2	2226.02	2233.77	3392.78	281	299
CA	Enoyl-[acyl-carrier-protein] reductase [NADH]	G2K7I2|G2K7I2_LISMN	28295.00	100.00%	2	2	9	0.05%	11.50%	ATQAEEVGDTAYYLFSNLSR	R	G	99.70%	156	25	156	0	8	0	0	2	2235.06	2437.57	492.834	225	244
CA	Enoyl-[acyl-carrier-protein] reductase [NADH]	G2K7I2|G2K7I2_LISMN	28295.00	100.00%	2	2	9	0.05%	11.50%	VNAISAGPIR	R	T	93.50%	10.1	25	10.1	0	1	0	0	2	997.58	452.03	228.472	190	199
CA	Exodeoxyribonuclease 7 small subunit	G2KAP4|G2KAP4_LISMN	8267.60	76.20%	1	1	2	0.01%	21.30%	VVTDAGEEIPFEADGE	K	-	93.90%	12.8	25	12.8	0	2	0	0	2	1677.75	1642.06	20.5958	60	75
CA	Flagellar biosynthesis protein FlhA	G2K5S4|G2K5S4_LISMN	76236.40	28.80%	1	1	1	0.01%	1.30%	MGNLGAIKK	-	Y	66.20%	9.03	25	9.03	0	1	0	0	2	931.54	978.40	5.43443	1	9
CA	Flagellar motor switch protein G	G2K639|G2K639_LISMN	41479.90	44.60%	1	1	2	0.01%	4.08%	EFLGELELLSGGIAK	R	L	79.60%	10.6	25	10.6	0	2	0	0	2	1575.86	2282.08	133.788	90	104
CA	Foldase protein PrsA	G2K830|G2K830_LISMN	32699.30	100.00%	5	5	36	0.22%	24.60%	ASYLESQLTTENMQK	K	T	99.70%	101	25	101	0	7	0	0	2	1758.82	1018.50	393.808	242	256
CA	Foldase protein PrsA	G2K830|G2K830_LISMN	32699.30	100.00%	5	5	36	0.22%	24.60%	ATEANTDTSDK	K	T	76.00%	11.5	25	11.5	0	2	0	0	2	1152.50	227.12	4.65489	115	125
CA	Foldase protein PrsA	G2K830|G2K830_LISMN	32699.30	100.00%	5	5	36	0.22%	24.60%	DFDGSSSSDSDSSK	K	-	99.70%	98.5	25	98.5	0	6	0	0	2	1420.53	274.90	50.0231	280	293
CA	Foldase protein PrsA	G2K830|G2K830_LISMN	32699.30	100.00%	5	5	36	0.22%	24.60%	DNGGQLAPFGPGK	K	M	99.70%	79.6	25	78.7	0	15	0	0	2	1257.62	926.33	1486.04	179	191
CA	Foldase protein PrsA	G2K830|G2K830_LISMN	32699.30	100.00%	5	5	36	0.22%	24.60%	SQYGDQFSAVLTQSGLTEK	K	S	99.70%	148	25	148	0	6	0	0	2	2059.00	1726.11	1230.09	82	100
CA	Formamidopyrimidine-DNA glycosylase	G2KC55|G2KC55_LISMN	30772.00	26.30%	1	1	1	0.01%	4.03%	AANSLSDKEIK	R	R	63.30%	0.87	25	0	0	1	0	0	2	1175.63	1286.21	109.195	190	200
CA	Formate--tetrahydrofolate ligase	G2K5Y8|G2K5Y8_LISMN	58637.40	99.70%	2	2	4	0.02%	5.87%	AEILPVTTIAEHLGLDADALELYGK	K	Y	99.70%	52.2	25	52.2	0	0	3	0	2	2652.41	2857.89	26.6564	15	39
CA	Formate--tetrahydrofolate ligase	G2K5Y8|G2K5Y8_LISMN	58637.40	99.70%	2	2	4	0.02%	5.87%	MHGGALK	K	T	12.50%	0.41	25	0	1	0	0	0	2	713.38	1128.41	3.06285	340	346
CA	Fructose-bisphosphate aldolase class II	G2KAB7|G2KAB7_LISMN	30067.20	100.00%	10	14	251	1.51%	64.80%	APVILGVSEGAAK	K	Y	99.70%	83.1	25	83.1	0	27	0	0	2	1211.70	945.27	8138.52	43	55
CA	Fructose-bisphosphate aldolase class II	G2KAB7|G2KAB7_LISMN	30067.20	100.00%	10	14	251	1.51%	64.80%	EANIDALAAALGSVHGPYHGEPVLGFDEMK	K	E	99.70%	134	25	134	0	0	3	0	2	3108.51	2275.89	440.719	166	195
CA	Fructose-bisphosphate aldolase class II	G2KAB7|G2KAB7_LISMN	30067.20	100.00%	10	14	251	1.51%	64.80%	EISELTGAPLVLHGGSGIPEHQIK	K	K	99.70%	86.2	25	86.2	0	3	6	0	2	2482.33	1455.02	2854.84	196	219
CA	Fructose-bisphosphate aldolase class II	G2KAB7|G2KAB7_LISMN	30067.20	100.00%	10	14	251	1.51%	64.80%	GVSVEAEIGTVGGDEDGVTGGINYADPQECLR	K	V	99.70%	88.4	25	88.4	0	2	87	0	2	3264.50	3126.65	1112.63	131	162
CA	Fructose-bisphosphate aldolase class II	G2KAB7|G2KAB7_LISMN	30067.20	100.00%	10	14	251	1.51%	64.80%	INVNTECQIVWTAAVR	K	E	77.70%	6.45	25	6.45	0	1	0	0	2	1873.96	1823.67	8.18154	229	244
CA	Fructose-bisphosphate aldolase class II	G2KAB7|G2KAB7_LISMN	30067.20	100.00%	10	14	251	1.51%	64.80%	ITVPVAIHLDHGSSFDSCK	K	A	99.70%	72.6	25	72.6	0	0	7	0	2	2083.03	1342.87	1105.79	76	94
CA	Fructose-bisphosphate aldolase class II	G2KAB7|G2KAB7_LISMN	30067.20	100.00%	10	14	251	1.51%	64.80%	MTEGLVEDLK	K	I	99.70%	105	25	100	0	16	0	0	2	1150.57	1007.37	1202.35	66	75
CA	Fructose-bisphosphate aldolase class II	G2KAB7|G2KAB7_LISMN	30067.20	100.00%	10	14	251	1.51%	64.80%	PIVNMTDMLK	M	K	99.70%	82.9	25	81.8	0	49	0	0	1	1161.60	930.78	8151.34	2	11
CA	Fructose-bisphosphate aldolase class II	G2KAB7|G2KAB7_LISMN	30067.20	100.00%	10	14	251	1.51%	64.80%	VIGPGVDAIIK	K	T	99.70%	61.6	25	55.7	0	26	0	0	2	1081.66	1349.56	6650.85	259	269
CA	Fructose-bisphosphate aldolase class II	G2KAB7|G2KAB7_LISMN	30067.20	100.00%	10	14	251	1.51%	64.80%	YAVGQFNINNLEWTQAILK	K	A	99.70%	155	25	152	0	24	0	0	2	2222.16	2450.79	954.197	18	36
CA	Fumarate reductase flavoprotein subunit	G2KC05|G2KC05_LISMN	54464.20	100.00%	6	6	48	0.29%	17.40%	FFVDNSASAIDWLDSMDIK	R	L	99.70%	100	25	100	0	4	0	0	2	2174.01	2617.50	89.608	146	164
CA	Fumarate reductase flavoprotein subunit	G2KC05|G2KC05_LISMN	54464.20	100.00%	6	6	48	0.29%	17.40%	GEGAILVSQEGK	R	R	99.70%	47.8	25	47.8	0	11	0	0	2	1187.63	443.16	2083	316	327
CA	Fumarate reductase flavoprotein subunit	G2KC05|G2KC05_LISMN	54464.20	100.00%	6	6	48	0.29%	17.40%	GYVTTNQEGSTGDGIK	K	M	99.70%	123	25	123	0	10	0	0	2	1626.76	422.04	1888.2	266	281
CA	Fumarate reductase flavoprotein subunit	G2KC05|G2KC05_LISMN	54464.20	100.00%	6	6	48	0.29%	17.40%	IPVFVNADVK	K	E	99.70%	84.9	25	82.7	0	13	0	0	2	1101.63	1226.29	1613.76	205	214
CA	Fumarate reductase flavoprotein subunit	G2KC05|G2KC05_LISMN	54464.20	100.00%	6	6	48	0.29%	17.40%	LNNLTITGGMSEK	K	R	99.70%	64.8	25	64.8	0	3	0	0	2	1393.70	695.28	91.9995	165	177
CA	Fumarate reductase flavoprotein subunit	G2KC05|G2KC05_LISMN	54464.20	100.00%	6	6	48	0.29%	17.40%	TISSDAVVVTTGGYGANK	K	D	99.70%	98.7	25	98.7	0	7	0	0	2	1739.88	1115.12	1167.61	237	254
CA	Galactitol-specific PTS enzyme IIA component	G2KB41|G2KB41_LISMN	17170.70	48.20%	1	1	2	0.01%	7.79%	KGMVWVQSDIEK	K	Q	81.80%	9.47	25	9.47	0	2	0	0	2	1435.73	312.65	358.237	9	20
CA	Gamma-glutamyl phosphate reductase	G2K9H5|G2K9H5_LISMN	45510.40	98.70%	1	1	4	0.02%	3.61%	DVADAFLPEIETALK	R	E	99.70%	68.7	25	68.7	0	4	0	0	2	1631.85	2472.50	208.679	266	280
CA	Glucokinase	G2KA66|G2KA66_LISMN	33713.60	98.70%	1	1	5	0.03%	3.73%	DAIDNNETITSK	K	L	99.70%	86.4	25	86.4	0	5	0	0	2	1320.63	413.17	151.618	213	224
CA	Glucosamine-6-phosphate deaminase	G2K7G9|G2K7G9_LISMN	25511.50	98.70%	1	1	5	0.03%	12.80%	GPVDVNCPASVLQNHPDVTVILDNEAASLL	K	-	99.70%	35.2	25	35.2	0	0	5	0	2	3157.58	2672.47	93.0126	205	234
CA	Glucose-1-phosphate thymidylyltransferase	G2K824|G2K824_LISMN	32232.30	100.00%	3	3	6	0.04%	11.80%	DILIISTPEDTPR	K	F	92.20%	12.2	25	9.08	0	2	0	0	2	1469.78	1115.73	151.119	48	60
CA	Glucose-1-phosphate thymidylyltransferase	G2K824|G2K824_LISMN	32232.30	100.00%	3	3	6	0.04%	11.80%	IACLEEIAYR	K	M	12.40%	0.58	25	0	0	1	0	0	2	1237.62	1038.46	40.037	248	257
CA	Glucose-1-phosphate thymidylyltransferase	G2K824|G2K824_LISMN	32232.30	100.00%	3	3	6	0.04%	11.80%	MGYIDEAAVEK	R	L	99.70%	66.1	25	66.1	0	3	0	0	2	1241.57	676.41	40.1416	258	268
CA	Glucose-6-phosphate isomerase	G2K8Y3|G2K8Y3_LISMN	49898.20	100.00%	7	8	108	0.65%	24.90%	AAIETLNHSFYNVLEK	R	G	99.70%	105	25	84.5	0	1	0	0	2	1848.95	1574.96	129.304	90	105
CA	Glucose-6-phosphate isomerase	G2K8Y3|G2K8Y3_LISMN	49898.20	100.00%	7	8	108	0.65%	24.90%	DFDKPELK	K	N	97.80%	20.1	25	7.11	0	4	0	0	2	991.51	405.39	938.937	239	246
CA	Glucose-6-phosphate isomerase	G2K8Y3|G2K8Y3_LISMN	49898.20	100.00%	7	8	108	0.65%	24.90%	EDVDLDGLNYLAGETVDFVNTK	K	A	99.70%	170	25	170	0	44	0	0	2	2427.16	2479.74	4272.48	343	364
CA	Glucose-6-phosphate isomerase	G2K8Y3|G2K8Y3_LISMN	49898.20	100.00%	7	8	108	0.65%	24.90%	ELDYLEPAVK	R	A	99.70%	43.2	25	37.8	0	2	0	0	2	1176.61	1229.07	254.847	19	28
CA	Glucose-6-phosphate isomerase	G2K8Y3|G2K8Y3_LISMN	49898.20	100.00%	7	8	108	0.65%	24.90%	GIYPSSANFSTDLHSIGQYIQDGR	K	R	99.70%	137	25	137	0	5	9	0	2	2626.25	2049.83	3056.69	298	321
CA	Glucose-6-phosphate isomerase	G2K8Y3|G2K8Y3_LISMN	49898.20	100.00%	7	8	108	0.65%	24.90%	SGTTTEPAIAFR	K	V	99.70%	51.3	25	43.1	0	23	0	0	2	1250.64	788.67	3897.22	145	156
CA	Glucose-6-phosphate isomerase	G2K8Y3|G2K8Y3_LISMN	49898.20	100.00%	7	8	108	0.65%	24.90%	TLSDNEGYETFVVPDDVGGR	K	F	99.70%	167	25	167	0	20	0	0	2	2169.99	1600.02	5454.08	188	207
CA	Glutamate-1-semialdehyde 2,1-aminomutase	G2KD95|G2KD95_LISMN	46102.20	98.70%	1	1	9	0.05%	3.01%	AAQNGVLYGTPTK	K	H	99.70%	74.3	25	74.3	0	9	0	0	2	1319.70	548.68	215.71	81	93
CA	Glutamine ABC transporter	G2K6Q2|G2K6Q2_LISMN	53287.30	15.60%	1	1	1	0.01%	1.46%	NQELLEK	K	F	47.20%	2.93	25	0	0	1	0	0	2	873.47	492.02	44.0859	224	230
CA	Glutamine ABC transporter	G2K6Q3|G2K6Q3_LISMN	26675.30	18.80%	1	1	1	0.01%	5.37%	AEEFPNQLSGGQK	K	Q	52.90%	9.28	25	9.28	0	1	0	0	2	1404.68	586.47	105.761	132	144
CA	Glutamine synthetase	G2KA26|G2KA26_LISMN	50463.60	100.00%	2	2	5	0.03%	7.21%	EATGIYDLPESLGHALIELEK	R	D	99.70%	43.4	25	43.4	0	0	3	0	2	2298.19	2716.86	48.5881	381	401
CA	Glutamine synthetase	G2KA26|G2KA26_LISMN	50463.60	100.00%	2	2	5	0.03%	7.21%	LQFTDILGIIK	R	N	99.70%	47.2	25	42.5	0	2	0	0	2	1260.76	2527.49	31.5981	23	33
CA	Glutamine--fructose-6-phosphate aminotransferase [isomerizing]	G2K651|G2K651_LISMN	65756.00	100.00%	5	5	26	0.16%	12.10%	EIDEQPAVTR	K	K	99.70%	36.6	25	34.8	0	2	0	0	2	1157.58	392.62	30.4812	254	263
CA	Glutamine--fructose-6-phosphate aminotransferase [isomerizing]	G2K651|G2K651_LISMN	65756.00	100.00%	5	5	26	0.16%	12.10%	GENFNVIASDAMAVLK	K	E	99.70%	78.7	25	78.7	0	5	0	0	2	1678.85	2200.44	531.606	182	197
CA	Glutamine--fructose-6-phosphate aminotransferase [isomerizing]	G2K651|G2K651_LISMN	65756.00	100.00%	5	5	26	0.16%	12.10%	IADLASLVPSDAFGTTGIGHTR	R	W	99.70%	87.6	25	87.6	0	0	6	0	2	2199.14	1918.75	2044	51	72
CA	Glutamine--fructose-6-phosphate aminotransferase [isomerizing]	G2K651|G2K651_LISMN	65756.00	100.00%	5	5	26	0.16%	12.10%	TIIDEILSSDR	K	I	99.70%	54.7	25	54.7	0	2	0	0	2	1261.66	2000.99	139.02	281	291
CA	Glutamine--fructose-6-phosphate aminotransferase [isomerizing]	G2K651|G2K651_LISMN	65756.00	100.00%	5	5	26	0.16%	12.10%	TLTLTNVPGSTLDR	R	E	99.70%	47	25	47	0	11	0	0	2	1487.81	1366.22	1886.88	366	379
CA	Glutamyl-tRNA(Gln) amidotransferase subunit A	G2K5D7|G2K5D7_LISMN	52354.10	100.00%	2	2	8	0.05%	5.38%	EISPFDLVSESFNR	K	I	99.70%	76.3	25	76.3	0	6	0	0	2	1639.80	2220.99	615.644	19	32
CA	Glutamyl-tRNA(Gln) amidotransferase subunit A	G2K5D7|G2K5D7_LISMN	52354.10	100.00%	2	2	8	0.05%	5.38%	EYLAEGVDPGVK	K	Q	99.70%	28.8	25	28.8	0	2	0	0	2	1276.64	1006.83	65.5273	264	275
CA	Glyceraldehyde-3-phosphate dehydrogenase	G2K9K9|G2K9K9_LISMN	36286.10	100.00%	12	15	615	3.71%	53.00%	AAAENIIPNTTGAAK	R	A	99.70%	73.5	25	73.5	0	50	0	0	2	1441.76	814.14	12105.6	201	215
CA	Glyceraldehyde-3-phosphate dehydrogenase	G2K9K9|G2K9K9_LISMN	36286.10	100.00%	12	15	615	3.71%	53.00%	AIGEVLPTLK	K	G	99.70%	68.4	25	67.8	0	16	0	0	2	1040.64	1345.09	4045.9	216	225
CA	Glyceraldehyde-3-phosphate dehydrogenase	G2K9K9|G2K9K9_LISMN	36286.10	100.00%	12	15	615	3.71%	53.00%	FDGEVEVHDGFFK	R	V	99.70%	86.2	25	86.2	0	6	0	0	2	1525.70	1351.74	1078.35	54	66
CA	Glyceraldehyde-3-phosphate dehydrogenase	G2K9K9|G2K9K9_LISMN	36286.10	100.00%	12	15	615	3.71%	53.00%	GMTFGSLFDETQTK	K	V	99.70%	106	25	106	0	28	0	0	2	1577.72	1526.62	9843.73	285	298
CA	Glyceraldehyde-3-phosphate dehydrogenase	G2K9K9|G2K9K9_LISMN	36286.10	100.00%	12	15	615	3.71%	53.00%	IQNVEGIEVVAINDLTDAK	R	M	99.70%	130	25	130	0	38	0	0	2	2041.08	2104.23	6566.17	21	39
CA	Glyceraldehyde-3-phosphate dehydrogenase	G2K9K9|G2K9K9_LISMN	36286.10	100.00%	12	15	615	3.71%	53.00%	KVVISAPATGDMK	K	T	12.80%	2.27	25	2.27	0	1	0	0	2	1316.72	1694.92	201.701	116	128
CA	Glyceraldehyde-3-phosphate dehydrogenase	G2K9K9|G2K9K9_LISMN	36286.10	100.00%	12	15	615	3.71%	53.00%	TIVYNVNHETLDGTETVISGASCTTNCLAPMAK	K	V	99.70%	158	25	158	0	0	8	0	2	3567.68	1740.48	1446.34	129	161
CA	Glyceraldehyde-3-phosphate dehydrogenase	G2K9K9|G2K9K9_LISMN	36286.10	100.00%	12	15	615	3.71%	53.00%	VLTVGDQQLVK	K	T	99.70%	66.1	25	59.9	0	27	0	0	2	1199.70	999.65	7517.93	299	309
CA	Glyceraldehyde-3-phosphate dehydrogenase	G2K9K9|G2K9K9_LISMN	36286.10	100.00%	12	15	615	3.71%	53.00%	VPVPTGSLTELVTVLDK	R	K	99.70%	149	25	149	0	46	0	0	2	1768.01	2487.51	9654.28	235	251
CA	Glyceraldehyde-3-phosphate dehydrogenase	G2K9K9|G2K9K9_LISMN	36286.10	100.00%	12	15	615	3.71%	53.00%	VPVPTGSLTELVTVLDKK	R	V	99.70%	117	25	117	0	0	14	0	2	1896.11	2169.82	3728.93	235	252
CA	Glyceraldehyde-3-phosphate dehydrogenase	G2K9K9|G2K9K9_LISMN	36286.10	100.00%	12	15	615	3.71%	53.00%	VTVDEVNAAMEAASDPETFGYTSDQVVSSDIK	K	G	99.70%	149	25	149	0	3	369	0	2	3391.54	2888.41	3002.54	253	284
CA	Glyceraldehyde-3-phosphate dehydrogenase	G2K9K9|G2K9K9_LISMN	36286.10	100.00%	12	15	615	3.71%	53.00%	VVISAPATGDMK	K	T	99.70%	77.3	25	77.3	0	9	0	0	2	1204.62	494.24	507.433	117	128
CA	Glycine betaine/L-proline ABC transporter	G2K7V7|G2K7V7_LISMN	43627.80	99.90%	2	3	10	0.06%	10.10%	DGPRVALK	K	R	67.20%	9.64	25	9.64	0	2	0	0	2	855.50	250.46	10.016	290	297
CA	Glycine betaine/L-proline ABC transporter	G2K7V7|G2K7V7_LISMN	43627.80	99.90%	2	3	10	0.06%	10.10%	DVPTTGLDTPLAEIMDTISTTTIPIAVTEDGK	R	L	99.70%	61.6	25	61.6	0	0	8	0	2	3315.68	3468.27	70.2047	343	374
CA	Glycine cleavage system H protein	G2K942|G2K942_LISMN	13801.30	100.00%	2	2	13	0.08%	29.60%	LEEVEEADVK	K	A	99.70%	47.5	25	41	0	8	0	0	2	1160.57	499.25	181.698	103	112
CA	Glycine cleavage system H protein	G2K942|G2K942_LISMN	13801.30	100.00%	2	2	13	0.08%	29.60%	VVAVNETLEDEPELINSNPYDTGWILK	K	L	99.70%	41.4	25	41.4	0	0	5	0	2	3058.53	2332.52	22.7938	76	102
CA	Glycosyl transferase	G2K544|G2K544_LISMN	47400.00	51.70%	2	2	3	0.02%	5.29%	AVAEDTEISFR	K	I	19.90%	7.63	25	6.46	0	2	0	0	2	1237.61	1041.26	86.9518	234	244
CA	Glycosyl transferase	G2K544|G2K544_LISMN	47400.00	51.70%	2	2	3	0.02%	5.29%	IINTDNITGGK	K	G	39.70%	7.06	25	7.06	0	1	0	0	2	1145.62	427.60	187.174	112	122
CA	GMP synthase [glutamine-hydrolyzing]	G2K8C0|G2K8C0_LISMN	58114.90	100.00%	4	4	12	0.07%	10.40%	ALNPTGIIFSGGPNSVYDEDAFR	K	A	99.70%	125	25	125	0	4	0	0	2	2440.18	2062.63	1085.87	52	74
CA	GMP synthase [glutamine-hydrolyzing]	G2K8C0|G2K8C0_LISMN	58114.90	100.00%	4	4	12	0.07%	10.40%	LIEPLNTLFK	K	D	99.70%	78	25	72.5	0	4	0	0	2	1187.70	1942.15	505.427	365	374
CA	GMP synthase [glutamine-hydrolyzing]	G2K8C0|G2K8C0_LISMN	58114.90	100.00%	4	4	12	0.07%	10.40%	SCPIAGIADEER	K	S	99.70%	47.9	25	45.9	0	3	0	0	2	1317.61	727.56	296.681	158	169
CA	GMP synthase [glutamine-hydrolyzing]	G2K8C0|G2K8C0_LISMN	58114.90	100.00%	4	4	12	0.07%	10.40%	TYDHTVVVR	R	A	99.70%	27.4	25	23.5	0	1	0	0	2	1089.57	301.00	159.616	458	466
CA	GTPase Der	G2K6C9|G2K6C9_LISMN	49145.10	100.00%	2	2	6	0.04%	5.50%	EEEEEYPDDTVK	K	F	99.70%	59.3	25	59.3	0	2	0	0	2	1482.61	408.17	63.1076	166	177
CA	GTPase Der	G2K6C9|G2K6C9_LISMN	49145.10	100.00%	2	2	6	0.04%	5.50%	EGVTDADEQVAK	R	I	99.70%	46.3	25	38.7	0	4	0	0	2	1261.59	365.42	92.8782	94	105
CA	GTP-binding protein TypA	G2K810|G2K810_LISMN	68729.10	100.00%	2	2	12	0.07%	6.54%	ALEQNLTPIVVVNK	K	I	99.70%	99.1	25	99.1	0	8	0	0	2	1537.89	1466.09	2773.61	118	131
CA	GTP-binding protein TypA	G2K810|G2K810_LISMN	68729.10	100.00%	2	2	12	0.07%	6.54%	CEPVEDVQIDTPEEFMGSVIESISQR	K	K	99.70%	89.6	25	89.6	0	0	4	0	2	2994.37	3037.22	30.5583	401	426
CA	GTP-sensing transcriptional pleiotropic repressor CodY	G2KA07|G2KA07_LISMN	28746.00	100.00%	2	2	4	0.02%	10.80%	GLTTIVPIVGGGER	K	L	99.70%	43.5	25	43.5	0	2	0	0	2	1368.78	1561.73	582.97	109	122
CA	GTP-sensing transcriptional pleiotropic repressor CodY	G2KA07|G2KA07_LISMN	28746.00	100.00%	2	2	4	0.02%	10.80%	LLGYSEALPIENDR	K	M	99.70%	63.4	25	60	0	2	0	0	2	1589.82	1547.84	588.266	48	61
CA	Heptaprenyl diphosphate synthase	G2K6C2|G2K6C2_LISMN	35755.20	89.80%	1	1	2	0.01%	3.12%	DIDSVEKELK	K	K	97.70%	12.6	25	12.6	0	2	0	0	2	1175.62	1262.39	365.757	13	22
CA	Heptaprenyl diphosphate synthase subunit 1 superfamily	G2K6C4|G2K6C4_LISMN	29153.10	40.70%	1	1	1	0.01%	3.53%	IDEPGDVVK	K	L	76.80%	7.99	25	7.99	0	1	0	0	2	971.50	1156.22	109.562	77	85
CA	Hydrolase	G2KBB2|G2KBB2_LISMN	30352.80	98.70%	1	1	5	0.03%	6.30%	QLADYTTASNNDSGVAK	K	A	99.70%	92.8	25	92.8	0	5	0	0	2	1754.82	524.23	39.3406	245	261
CA	Hydroxymethylglutaryl-CoA synthase	G2KAU7|G2KAU7_LISMN	43246.50	98.70%	1	1	11	0.07%	6.44%	DGSIFEVDPASDPAAIVLTGIQEHK	K	R	99.70%	126	25	126	0	0	11	0	2	2609.31	2399.16	1128.82	358	382
CA	Inosine-5'-monophosphate dehydrogenase	G2KCA1|G2KCA1_LISMN	52556.30	100.00%	10	10	89	0.54%	32.60%	ALAAGGNAVMLGSMLAGTDESPGETEIFQGR	K	Q	99.70%	125	25	125	0	0	4	0	2	3082.45	1882.09	86.3941	353	383
CA	Inosine-5'-monophosphate dehydrogenase	G2KCA1|G2KCA1_LISMN	52556.30	100.00%	10	10	89	0.54%	32.60%	EGLTFDDVLLVPAK	K	S	99.70%	107	25	99.7	0	13	0	0	2	1516.83	2063.72	2000.91	9	22
CA	Inosine-5'-monophosphate dehydrogenase	G2KCA1|G2KCA1_LISMN	52556.30	100.00%	10	10	89	0.54%	32.60%	ENLVTAPVGTTLK	K	Q	99.70%	58.4	25	55.6	0	11	0	0	2	1342.76	1136.32	3288.26	160	172
CA	Inosine-5'-monophosphate dehydrogenase	G2KCA1|G2KCA1_LISMN	52556.30	100.00%	10	10	89	0.54%	32.60%	FISDYSTVIK	R	D	99.70%	31.9	25	31.9	0	7	0	0	2	1172.62	1226.25	1020.63	145	154
CA	Inosine-5'-monophosphate dehydrogenase	G2KCA1|G2KCA1_LISMN	52556.30	100.00%	10	10	89	0.54%	32.60%	ISGVPIVNNEK	R	E	99.70%	68.2	25	48.7	0	8	0	0	2	1169.65	756.39	687.293	120	130
CA	Inosine-5'-monophosphate dehydrogenase	G2KCA1|G2KCA1_LISMN	52556.30	100.00%	10	10	89	0.54%	32.60%	LNVPIWSAGMDTITEAK	K	M	99.70%	115	25	115	0	7	0	0	2	1861.94	1764.95	1433.16	42	58
CA	Inosine-5'-monophosphate dehydrogenase	G2KCA1|G2KCA1_LISMN	52556.30	100.00%	10	10	89	0.54%	32.60%	LPLVDEAGILK	K	G	99.70%	84.2	25	78.7	0	19	0	0	2	1167.70	1653.89	4203.34	186	196
CA	Inosine-5'-monophosphate dehydrogenase	G2KCA1|G2KCA1_LISMN	52556.30	100.00%	10	10	89	0.54%	32.60%	SDVLPNDVDLSVEMAPSLK	K	L	99.70%	129	25	129	0	10	0	0	2	2045.01	1776.00	1114.57	23	41
CA	Inosine-5'-monophosphate dehydrogenase	G2KCA1|G2KCA1_LISMN	52556.30	100.00%	10	10	89	0.54%	32.60%	VGIGPGSICTTR	K	V	99.70%	60.6	25	29.8	0	4	0	0	2	1217.63	715.29	377.937	300	311
CA	Inosine-5'-monophosphate dehydrogenase	G2KCA1|G2KCA1_LISMN	52556.30	100.00%	10	10	89	0.54%	32.60%	VVAGVGVPQITAIYDCATVAR	R	E	99.70%	86.3	25	85.6	0	6	0	0	2	2160.15	1967.56	1489.54	312	332
CA	Inositol monophosphatase	G2K809|G2K809_LISMN	20410.40	29.90%	1	1	2	0.01%	4.28%	LDPAIDLK	K	D	67.30%	9.27	25	0.61	2	0	0	0	2	884.51	1747.03	47.5121	75	82
CA	Intracellular protease 1	G2K867|G2K867_LISMN	19073.00	98.70%	1	1	13	0.08%	10.40%	RPPDLPEYLPAFISALED	R	-	99.70%	68.3	25	68.3	0	13	0	0	2	2043.04	2812.38	239.1	156	173
CA	Invasion associated protein p60	G2K597|G2K597_LISMN	50555.80	100.00%	2	2	5	0.03%	5.58%	AVSTPVAPTQEVK	K	K	99.70%	53.6	25	53.6	0	4	0	0	2	1326.73	572.00	217.167	142	154
CA	Invasion associated protein p60	G2K597|G2K597_LISMN	50555.80	100.00%	2	2	5	0.03%	5.58%	ETTTQQAAPAAETK	K	T	99.70%	38.5	25	38.5	0	1	0	0	2	1446.71	286.55	3.15746	156	169
CA	Iron-sulfur cluster assembly protein SufD	G2K931|G2K931_LISMN	48101.30	98.70%	1	1	4	0.02%	2.54%	EGVTNETLPEK	K	V	99.70%	85.8	25	63.8	0	4	0	0	2	1216.61	443.15	93.9737	65	75
CA	Isoleucine--tRNA ligase	G2K6U1|G2K6U1_LISMN	103852.80	20.30%	1	1	1	0.01%	0.87%	QLGADIVR	K	L	55.20%	5.12	25	-2.72	0	1	0	0	2	871.50	472.04	62.6865	610	617
CA	Isopentenyl-diphosphate delta-isomerase	G2KAR5|G2KAR5_LISMN	39491.10	94.00%	1	1	15	0.09%	2.51%	MQKNDDLLR	-	E	98.70%	17.4	25	17.4	0	15	0	0	2	1148.57	717.44	226.623	1	9
CA	Leucine--tRNA ligase	G2KCW3|G2KCW3_LISMN	91898.60	98.70%	1	1	2	0.01%	1.49%	GNVVNPDEVVEK	R	Y	99.70%	59.3	25	59.3	0	2	0	0	2	1298.66	778.04	38.115	581	592
CA	LexA repressor	G2KA29|G2KA29_LISMN	22638.70	98.70%	1	1	2	0.01%	10.30%	LQPENDALEPILLNNVTILGK	R	V	99.70%	85.7	25	78.2	0	2	0	0	2	2304.28	2246.54	156.17	175	195
CA	Lipoyl-[GcvH]:protein N-lipoyltransferase	G2KAC7|G2KAC7_LISMN	30960.40	36.30%	1	1	4	0.02%	5.76%	TVSLGIQDSKLPDIDK	K	G	73.30%	8.34	25	8.34	0	4	0	0	2	1728.94	1466.64	743.857	58	73
CA	L-lactate dehydrogenase	G2KAN8|G2KAN8_LISMN	34193.00	100.00%	9	12	74	0.45%	33.90%	DAAYEIINK	R	K	99.70%	51.4	25	44.3	0	9	0	0	2	1036.53	730.90	821.136	215	223
CA	L-lactate dehydrogenase	G2KAN8|G2KAN8_LISMN	34193.00	100.00%	9	12	74	0.45%	33.90%	DAAYEIINKK	R	G	99.70%	41.8	25	38	0	4	0	0	2	1164.63	443.15	527.662	215	224
CA	L-lactate dehydrogenase	G2KAN8|G2KAN8_LISMN	34193.00	100.00%	9	12	74	0.45%	33.90%	GATFYGVAAALAR	K	I	99.70%	75.4	25	75.4	0	8	0	0	2	1267.68	1723.86	1221.97	225	237
CA	L-lactate dehydrogenase	G2KAN8|G2KAN8_LISMN	34193.00	100.00%	9	12	74	0.45%	33.90%	HIVEMNLNDK	R	E	99.70%	52.6	25	45.5	0	5	0	0	2	1212.60	463.14	1277.58	280	289
CA	L-lactate dehydrogenase	G2KAN8|G2KAN8_LISMN	34193.00	100.00%	9	12	74	0.45%	33.90%	IYSANYSDCHDADLVVVTAGTAQKPGETR	K	L	99.70%	132	25	132	0	0	7	0	2	3138.48	1198.49	1321.15	61	89
CA	L-lactate dehydrogenase	G2KAN8|G2KAN8_LISMN	34193.00	100.00%	9	12	74	0.45%	33.90%	LDLVNR	R	N	50.00%	36	25	26.1	0	1	0	0	2	729.43	444.28	144.742	90	95
CA	L-lactate dehydrogenase	G2KAN8|G2KAN8_LISMN	34193.00	100.00%	9	12	74	0.45%	33.90%	MSIADYLK	R	V	99.00%	40.9	25	40.9	0	5	0	0	2	940.48	1559.43	618.932	155	162
CA	L-lactate dehydrogenase	G2KAN8|G2KAN8_LISMN	34193.00	100.00%	9	12	74	0.45%	33.90%	TIGDAMDLSHAVPFSTPK	R	K	99.70%	121	25	121	0	5	9	0	2	1886.93	1617.73	3570.25	42	59
CA	L-lactate dehydrogenase	G2KAN8|G2KAN8_LISMN	34193.00	100.00%	9	12	74	0.45%	33.90%	VIGSGTSLDTAR	R	F	99.70%	88.4	25	85.8	0	21	0	0	2	1176.62	507.58	3205.89	141	152
CA	Lysine--tRNA ligase	G2KB68|G2KB68_LISMN	57439.70	100.00%	2	2	12	0.07%	6.02%	LADLGDIIGIK	K	G	99.70%	61.4	25	37.7	0	4	0	0	2	1127.67	1907.72	301.731	109	119
CA	Lysine--tRNA ligase	G2KB68|G2KB68_LISMN	57439.70	100.00%	2	2	12	0.07%	6.02%	LIQPTFVYGHPVEISPLAK	K	K	99.70%	76.1	25	76.1	0	0	8	0	2	2109.17	1732.71	2130.26	377	395
CA	LysM domain-containing protein	G2K6D3|G2K6D3_LISMN	26689.10	99.90%	2	2	9	0.05%	15.10%	QANGLGSDNVPVGTVLTIPQ	K	-	76.50%	7.34	25	7.1	0	4	0	0	2	1980.04	1968.08	23.2238	219	238
CA	LysM domain-containing protein	G2K6D3|G2K6D3_LISMN	26689.10	99.90%	2	2	9	0.05%	15.10%	TETESTVNVSDNTQSK	K	E	99.70%	94.6	25	92.7	0	5	0	0	2	1739.79	338.76	59.8866	85	100
CA	Magnesium transporter	G2K807|G2K807_LISMN	36570.50	98.70%	1	1	4	0.02%	7.32%	IADNYEIPLEFLEDPLDKDESAR	K	I	99.70%	37	25	37	0	0	4	0	2	2692.30	2364.17	180.32	38	60
CA	Major facilitator family transporter	G2K8Z3|G2K8Z3_LISMN	44335.50	51.80%	1	1	1	0.01%	2.23%	TEEQKEAAK	R	V	83.80%	14	25	6.12	0	1	0	0	2	1033.52	608.67	44.1207	190	198
CA	Malonyl CoA-acyl carrier protein transacylase	G2K5J0|G2K5J0_LISMN	32933.90	98.70%	1	1	2	0.01%	4.79%	ISDGQIPVVNNVDAK	K	E	99.70%	66.2	25	66.2	0	2	0	0	2	1568.83	1168.98	268.728	221	235
CA	Mechanosensitive ion channel family protein	G2K7V6|G2K7V6_LISMN	32691.70	88.70%	1	1	2	0.01%	5.46%	IELPLNFVSTFGPNNN	K	-	97.40%	11.1	25	11.1	0	2	0	0	2	1775.90	2576.20	5.83501	278	293
CA	Metallopeptidase	G2K7J4|G2K7J4_LISMN	38675.60	20.90%	1	1	1	0.01%	4.00%	ELTSIPSPTGNTGK	K	I	56.10%	8.32	25	8.32	0	1	0	0	2	1401.72	683.12	88.6745	16	29
CA	Methionine aminopeptidase	G2KDB9|G2KDB9_LISMN	27882.80	99.50%	2	2	5	0.03%	11.90%	DGPEILTYQGEND	K	-	99.70%	20.7	25	20.7	0	4	0	0	2	1450.63	1487.11	89.615	240	252
CA	Methionine aminopeptidase	G2KDB9|G2KDB9_LISMN	27882.80	99.50%	2	2	5	0.03%	11.90%	EGMVITVEPMVNMGAWK	K	A	9.10%	1.93	25	1.93	0	1	0	0	2	1923.90	1551.64	6.25559	194	210
CA	Methionine--tRNA ligase	G2KAK5|G2KAK5_LISMN	75653.80	100.00%	3	3	23	0.14%	8.73%	GSAPAPAEEVAEVEALETPQIGIEDFDK	K	I	99.70%	54.9	25	54.9	0	0	9	0	2	2912.41	2311.40	75.291	539	566
CA	Methionine--tRNA ligase	G2KAK5|G2KAK5_LISMN	75653.80	100.00%	3	3	23	0.14%	8.73%	LSVIEASSALPNGAK	K	V	99.70%	63.2	25	32.2	0	4	0	0	2	1456.80	1285.64	666.365	648	662
CA	Methionine--tRNA ligase	G2KAK5|G2KAK5_LISMN	75653.80	100.00%	3	3	23	0.14%	8.73%	VNFDLANDLGNLLNR	R	T	99.70%	95.9	25	95.9	0	10	0	0	2	1687.88	2393.70	507.961	358	372
CA	Methyltransferase	G2K5Z8|G2K5Z8_LISMN	43067.40	31.70%	1	1	1	0.01%	2.36%	LAQGSAPIK	R	E	69.20%	10.6	25	0.86	1	0	0	0	2	884.52	1748.15	22.8399	167	175
CA	Minor teichoic acids biosynthesis protein GgaB	G2K823|G2K823_LISMN	71490.70	98.70%	1	1	2	0.01%	2.57%	ISVVVPTYNTELEGLK	K	N	99.70%	83.2	25	83.2	0	2	0	0	2	1761.96	1755.40	232.826	21	36
CA	Modulator protein RsbR	G2K726|G2K726_LISMN	31621.20	98.70%	1	1	22	0.13%	5.76%	SALQELSAPLLPIFEK	K	I	99.70%	75.9	25	75.9	0	22	0	0	2	1755.99	2549.76	859.871	148	163
CA	Molybdenum cofactor biosynthesis protein E	G2K7Y7|G2K7Y7_LISMN	15998.50	19.60%	1	1	4	0.02%	5.00%	ERVPIWK	K	E	54.10%	3.82	25	0	0	4	0	0	2	927.54	1505.66	511.792	116	122
CA	N-acetyldiaminopimelate deacetylase	G2K7V5|G2K7V5_LISMN	41631.80	98.70%	1	1	3	0.02%	5.12%	TDIDALPITEETELPFASK	R	H	99.70%	20.9	25	20.9	0	3	0	0	2	2090.05	2133.69	20.2692	67	85
CA	N-acetylmuramoyl-L-alanine amidase	G2KBM3|G2KBM3_LISMN	63574.10	98.70%	1	1	2	0.01%	4.75%	APAEPATVSNPDNATSSSTPATYNLLQK	K	S	99.70%	17.7	25	17.7	0	0	2	0	2	2845.39	1453.87	7.08832	114	141
CA	NAD kinase	G2KC77|G2KC77_LISMN	30500.40	98.70%	1	1	2	0.01%	6.37%	GDGMVISTPTGSTAYNK	R	S	99.70%	56.9	25	56.9	0	2	0	0	2	1714.80	628.09	19.0044	150	166
CA	Naphthoate synthase	G2KCX6|G2KCX6_LISMN	30024.70	98.70%	1	1	14	0.08%	11.40%	AAFNADTDGLAGIQQLAGDATLLYYTTDEAK	K	E	99.70%	131	25	128	0	0	14	0	2	3217.55	2830.76	373.975	221	251
CA	Non-canonical purine NTP pyrophosphatase	G2K8V6|G2K8V6_LISMN	21984.40	98.70%	1	1	5	0.03%	16.70%	AETVASVLNQTVIADDSGLIVDALDGAPGVYSAR	K	Y	99.70%	82.9	25	82.9	0	0	5	0	2	3387.73	2904.48	107.534	55	88
CA	Non-heme iron-binding ferritin	G2K7F5|G2K7F5_LISMN	18048.10	98.70%	1	1	6	0.04%	8.33%	LLAIGGSPFSTLK	R	E	99.70%	72.9	25	63.3	0	6	0	0	2	1303.76	1767.78	1155.56	64	76
CA	Nucleoid-associated protein LMKG_02136	G2KBN5|G2KBN5_LISMN	11426.00	98.70%	1	1	2	0.01%	11.40%	QIEDTTSQTMGK	K	F	99.70%	44.3	25	43.4	0	2	0	0	2	1354.62	278.22	13.1894	84	95
CA	Oligoendopeptidase F	G2K7R8|G2K7R8_LISMN	68604.70	98.70%	1	1	2	0.01%	2.66%	AGVDMATPNPVDDALK	K	V	99.70%	102	25	102	0	2	0	0	2	1629.78	1143.41	268.508	572	587
CA	Oligopeptide ABC transporter	G2K7S4|G2K7S4_LISMN	37973.10	14.50%	1	1	1	0.01%	3.20%	QITENASLPPK	R	V	45.10%	1.77	25	1.77	0	1	0	0	2	1197.65	76.64	4.7995	78	88
CA	Oligopeptide ABC transporter	G2KAG5|G2KAG5_LISMN	58289.10	100.00%	7	8	58	0.35%	20.80%	ASAVNIITYPENR	K	L	99.70%	54.1	25	54.1	0	4	0	0	2	1447.75	1247.82	705.73	267	279
CA	Oligopeptide ABC transporter	G2KAG5|G2KAG5_LISMN	58289.10	100.00%	7	8	58	0.35%	20.80%	DQNAANLALQNGEINLK	K	S	99.70%	137	25	135	0	6	0	0	2	1825.94	1458.31	1086.43	238	254
CA	Oligopeptide ABC transporter	G2KAG5|G2KAG5_LISMN	58289.10	100.00%	7	8	58	0.35%	20.80%	FTLPTVAPAFENTIK	K	T	99.70%	69.4	25	69.4	0	15	0	0	2	1648.89	1942.71	3180.61	157	171
CA	Oligopeptide ABC transporter	G2KAG5|G2KAG5_LISMN	58289.10	100.00%	7	8	58	0.35%	20.80%	IQNTIADDAVIYPISYDNAVLALDSR	K	Y	99.70%	152	25	152	0	9	11	0	2	2850.45	2367.50	643.743	474	499
CA	Oligopeptide ABC transporter	G2KAG5|G2KAG5_LISMN	58289.10	100.00%	7	8	58	0.35%	20.80%	LSYATFNENQPALK	R	S	99.70%	93.3	25	93.3	0	4	0	0	2	1595.81	1210.74	754.826	280	293
CA	Oligopeptide ABC transporter	G2KAG5|G2KAG5_LISMN	58289.10	100.00%	7	8	58	0.35%	20.80%	SLDISDDNLTYTVK	K	L	99.70%	72.7	25	16.8	0	5	0	0	2	1583.78	1419.55	884.497	87	100
CA	Oligopeptide ABC transporter	G2KAG5|G2KAG5_LISMN	58289.10	100.00%	7	8	58	0.35%	20.80%	VEAVDDTTVK	K	F	99.70%	62.7	25	62.7	0	4	0	0	2	1076.55	363.19	273.292	147	156
CA	Oligopeptide transport ATP-binding protein oppD	G2K7S3|G2K7S3_LISMN	39713.90	98.70%	1	1	6	0.04%	5.87%	DIAMIFQDPMTSLNPTMTIGK	K	Q	99.70%	31.7	25	31.7	0	6	0	0	2	2372.12	2070.95	28.48	92	112
CA	Oligopeptide transport ATP-binding protein oppF	G2K7S2|G2K7S2_LISMN	36622.10	99.90%	3	3	8	0.05%	9.63%	LLEIHNLK	K	Q	60.90%	12.9	25	5.68	0	1	0	0	2	979.59	649.76	58.5335	8	15
CA	Oligopeptide transport ATP-binding protein oppF	G2K7S2|G2K7S2_LISMN	36622.10	99.90%	3	3	8	0.05%	9.63%	QVYDLLETVGLSK	K	E	99.70%	81.1	25	77.4	0	5	0	0	2	1464.79	1987.13	938.084	133	145
CA	Oligopeptide transport ATP-binding protein oppF	G2K7S2|G2K7S2_LISMN	36622.10	99.90%	3	3	8	0.05%	9.63%	VKDIIAEGIR	K	I	13.60%	1.43	25	1.43	0	2	0	0	2	1113.66	559.80	126.08	110	119
CA	Oxidoreductase	G2K6A2|G2K6A2_LISMN	39693.00	23.90%	1	1	2	0.01%	2.99%	LDAEVMGEVAK	R	L	60.30%	3.3	25	0.28	0	2	0	0	2	1177.58	440.37	41.7944	113	123
CA	Oxidoreductase	G2K858|G2K858_LISMN	33530.30	98.70%	1	1	7	0.04%	5.78%	VGPDPDDLEYFLSSIER	R	E	99.70%	121	25	117	0	7	0	0	2	1951.93	2629.03	222.186	267	283
CA	Penicillin-binding protein	G2K603|G2K603_LISMN	90879.60	98.70%	1	1	2	0.01%	2.54%	DVLSIGTGTSAAVPGVPAAGK	K	T	99.70%	35.1	25	34.6	0	2	0	0	2	1868.01	1669.93	8.43047	550	570
CA	Penicillin-binding protein	G2K840|G2K840_LISMN	77857.60	100.00%	2	2	8	0.05%	7.28%	AVANSINAPAVWLLDQIGIDK	K	G	99.70%	38.5	25	38.5	0	1	0	0	2	2208.20	2891.31	7.16628	445	465
CA	Penicillin-binding protein	G2K840|G2K840_LISMN	77857.60	100.00%	2	2	8	0.05%	7.28%	SAADLNIPEAATIAGLLQAPSAYDPYQHIDK	K	A	99.70%	45.5	25	45.5	0	0	7	0	2	3253.64	2513.56	101.178	217	247
CA	Peptidase	G2KAS5|G2KAS5_LISMN	48715.90	98.70%	1	1	2	0.01%	3.04%	SASLFDILPLMEK	K	V	99.70%	74.3	25	74.2	0	2	0	0	2	1463.78	2666.36	33.5881	388	400
CA	Peptidase	G2KBH2|G2KBH2_LISMN	68796.10	98.70%	1	1	12	0.07%	2.33%	DVEDFLTLTEEYVK	K	-	99.70%	88.3	25	88.3	0	12	0	0	2	1700.83	2528.09	604.807	589	602
CA	Peptide binding protein OppA	G2K7S6|G2K7S6_LISMN	62589.50	100.00%	12	12	139	0.84%	28.00%	ADDQVGLNVVNQTNEGLYALDK	K	D	99.70%	171	25	170	0	6	0	0	2	2376.17	1789.85	1430.36	63	84
CA	Peptide binding protein OppA	G2K7S6|G2K7S6_LISMN	62589.50	100.00%	12	12	139	0.84%	28.00%	ADDQVGLNVVNQTNEGLYALDKDGIPAIAGAAEEPK	K	I	99.70%	145	25	145	0	0	15	0	2	3695.84	2168.14	2192.85	63	98
CA	Peptide binding protein OppA	G2K7S6|G2K7S6_LISMN	62589.50	100.00%	12	12	139	0.84%	28.00%	AIALAIDK	K	Q	99.00%	35.6	25	26.1	1	0	0	0	2	814.50	779.77	79.396	326	333
CA	Peptide binding protein OppA	G2K7S6|G2K7S6_LISMN	62589.50	100.00%	12	12	139	0.84%	28.00%	ASGEQVLNLTESALIPSADSTK	K	A	99.70%	150	25	132	0	10	0	0	2	2231.14	1891.61	2743.29	41	62
CA	Peptide binding protein OppA	G2K7S6|G2K7S6_LISMN	62589.50	100.00%	12	12	139	0.84%	28.00%	AVDPNTAATYSYLFDAIK	R	N	99.70%	132	25	132	0	19	0	0	2	1959.97	2074.93	5308.45	134	151
CA	Peptide binding protein OppA	G2K7S6|G2K7S6_LISMN	62589.50	100.00%	12	12	139	0.84%	28.00%	DGIPAIAGAAEEPK	K	I	99.70%	76.4	25	74.3	0	18	0	0	2	1338.69	1303.91	1384.91	85	98
CA	Peptide binding protein OppA	G2K7S6|G2K7S6_LISMN	62589.50	100.00%	12	12	139	0.84%	28.00%	ILLTDDVAIQPLYQR	K	S	99.70%	99.6	25	99.6	0	16	0	0	2	1757.98	1832.12	5356.62	513	527
CA	Peptide binding protein OppA	G2K7S6|G2K7S6_LISMN	62589.50	100.00%	12	12	139	0.84%	28.00%	ILNDASVTYAADDQK	K	R	99.70%	141	25	141	0	20	0	0	2	1623.79	882.44	1417.54	488	502
CA	Peptide binding protein OppA	G2K7S6|G2K7S6_LISMN	62589.50	100.00%	12	12	139	0.84%	28.00%	NPFGPDYTYK	K	E	99.70%	53.1	25	53.1	0	9	0	0	2	1201.55	837.48	1120.51	543	552
CA	Peptide binding protein OppA	G2K7S6|G2K7S6_LISMN	62589.50	100.00%	12	12	139	0.84%	28.00%	QSYTDTVLK	K	N	99.70%	38.8	25	38.7	0	2	0	0	2	1054.54	505.92	162.682	334	342
CA	Peptide binding protein OppA	G2K7S6|G2K7S6_LISMN	62589.50	100.00%	12	12	139	0.84%	28.00%	SSEFIQDQLQK	K	N	99.70%	80.7	25	79.5	0	12	0	0	2	1322.66	914.66	1127.63	412	422
CA	Peptide binding protein OppA	G2K7S6|G2K7S6_LISMN	62589.50	100.00%	12	12	139	0.84%	28.00%	TVLSADYAAQNK	R	N	99.70%	81.1	25	81.1	0	11	0	0	2	1280.65	484.26	1786.02	278	289
CA	Peptide deformylase	G2K7Z4|G2K7Z4_LISMN	20643.70	98.70%	1	1	2	0.01%	7.65%	VTIDAFDENGTPLK	R	L	99.70%	99.9	25	99.9	0	2	0	0	2	1519.76	1459.95	237.441	127	140
CA	Peptidoglycan anchored protein	G2KBP5|G2KBP5_LISMN	34669.70	28.10%	1	1	2	0.01%	3.81%	KQNEAVVTAPDK	K	V	65.30%	10.8	25	10.4	0	2	0	0	2	1299.69	1844.31	36.0938	241	252
CA	Peptidoglycan binding protein	G2K6P7|G2K6P7_LISMN	223039.70	50.70%	1	1	1	0.01%	0.49%	TITVTVLENK	K	E	83.20%	0.71	25	-4.98	0	1	0	0	2	1117.65	726.46	46.3508	1557	1566
CA	Peptidoglycan binding protein	G2KAI9|G2KAI9_LISMN	62374.30	41.60%	1	1	1	0.01%	2.45%	EGDTMEFVLPPELK	K	I	77.50%	7.72	25	7.72	0	1	0	0	2	1604.79	1921.61	529.34	83	96
CA	Peptidoglycan lytic protein P45	G2K9Q5|G2K9Q5_LISMN	42712.50	98.70%	1	1	1	0.01%	5.24%	EATSSNVGQESSSSDTSTPSK	R	K	99.70%	23	25	23	0	1	0	0	2	2085.91	288.76	4.16007	236	256
CA	Periplasmic protease	G2K5W3|G2K5W3_LISMN	54138.90	98.70%	1	1	7	0.04%	4.44%	GNPGGLLDQAVSISSLFVPDGK	R	I	99.70%	85.7	25	85.4	0	7	0	0	2	2171.13	2770.22	145.063	267	288
CA	Phage portal protein	G2K9D3|G2K9D3_LISMN	43434.80	14.70%	1	1	1	0.01%	3.72%	LFTSNEFLAGEHIK	K	I	45.50%	2.64	25	2.64	0	1	0	0	2	1605.83	1305.11	256.008	302	315
CA	Phenylalanine--tRNA ligase beta subunit	G2K8T9|G2K8T9_LISMN	88012.40	100.00%	2	2	9	0.05%	3.87%	EFFQDFPLTAEELGEAITR	K	T	99.70%	107	25	107	0	6	0	0	2	2213.08	2751.82	197.981	10	28
CA	Phenylalanine--tRNA ligase beta subunit	G2K8T9|G2K8T9_LISMN	88012.40	100.00%	2	2	9	0.05%	3.87%	EQEEITTLDGEK	K	R	99.70%	27.4	25	27.4	0	3	0	0	2	1391.65	687.52	91.1858	292	303
CA	Phosphate acetyltransferase	G2K7A2|G2K7A2_LISMN	34414.00	98.70%	1	1	7	0.04%	7.08%	LGNFEAVGPILQGLNAPVNDLSR	R	G	99.70%	168	25	168	0	7	0	0	2	2394.28	2269.29	770.311	282	304
CA	Phosphoenolpyruvate-protein phosphotransferase	G2K7L5|G2K7L5_LISMN	63214.00	100.00%	8	8	44	0.27%	17.70%	AYLLVEPDLSYEK	K	T	99.70%	77.9	25	77.9	0	9	0	0	2	1539.79	1672.65	2278.61	19	31
CA	Phosphoenolpyruvate-protein phosphotransferase	G2K7L5|G2K7L5_LISMN	63214.00	100.00%	8	8	44	0.27%	17.70%	DILLDEK	R	A	90.00%	35.7	25	22.2	1	0	0	0	2	845.46	685.32	61.8305	405	411
CA	Phosphoenolpyruvate-protein phosphotransferase	G2K7L5|G2K7L5_LISMN	63214.00	100.00%	8	8	44	0.27%	17.70%	DNFPTEEEQFEAYK	R	A	99.70%	108	25	108	0	12	0	0	2	1746.75	1378.88	1623.15	306	319
CA	Phosphoenolpyruvate-protein phosphotransferase	G2K7L5|G2K7L5_LISMN	63214.00	100.00%	8	8	44	0.27%	17.70%	SDFALQQAEWDK	K	L	99.70%	62.6	25	62.6	0	1	0	0	2	1437.66	1312.86	169.833	245	256
CA	Phosphoenolpyruvate-protein phosphotransferase	G2K7L5|G2K7L5_LISMN	63214.00	100.00%	8	8	44	0.27%	17.70%	STAEEVVELVEK	K	Y	99.70%	76.5	25	70.7	0	1	0	0	2	1332.69	1559.51	232.819	557	568
CA	Phosphoenolpyruvate-protein phosphotransferase	G2K7L5|G2K7L5_LISMN	63214.00	100.00%	8	8	44	0.27%	17.70%	TEVTDVESEVK	K	R	99.70%	67.2	25	63.4	0	9	0	0	2	1235.60	779.71	385.738	32	42
CA	Phosphoenolpyruvate-protein phosphotransferase	G2K7L5|G2K7L5_LISMN	63214.00	100.00%	8	8	44	0.27%	17.70%	TLPYLELPEEMNPFLGFR	K	A	99.70%	63.6	25	63.6	0	7	0	0	2	2166.09	2942.33	97.1026	342	359
CA	Phosphoenolpyruvate-protein phosphotransferase	G2K7L5|G2K7L5_LISMN	63214.00	100.00%	8	8	44	0.27%	17.70%	VSYLYQPYNPSILR	R	L	99.70%	71.7	25	68.2	0	4	0	0	2	1712.90	1608.94	1295.92	471	484
CA	Phosphoglucomutase/phosphomannomutase	G2K9M5|G2K9M5_LISMN	64142.90	99.90%	2	2	6	0.04%	3.99%	AQSELPANAAVLK	K	S	99.70%	28.5	25	28.5	0	2	0	0	2	1311.73	1033.51	88.6261	344	356
CA	Phosphoglucomutase/phosphomannomutase	G2K9M5|G2K9M5_LISMN	64142.90	99.90%	2	2	6	0.04%	3.99%	RGIVIAYDPR	K	H	51.60%	2.06	25	0	0	4	0	0	2	1159.66	1155.72	373.075	86	95
CA	Phosphoglucosamine mutase	G2K7B8|G2K7B8_LISMN	48488.30	100.00%	3	3	8	0.05%	9.56%	ELEIEDVQTAVGDR	K	Y	99.70%	34.3	25	34.3	0	3	0	0	2	1573.77	1350.63	288.758	297	310
CA	Phosphoglucosamine mutase	G2K7B8|G2K7B8_LISMN	48488.30	100.00%	3	3	8	0.05%	9.56%	GVANSELTPELAFR	R	L	99.70%	53.6	25	53.6	0	1	0	0	2	1503.78	1510.66	306.497	12	25
CA	Phosphoglucosamine mutase	G2K7B8|G2K7B8_LISMN	48488.30	100.00%	3	3	8	0.05%	9.56%	VIAIDEIGQIVDGDK	R	I	99.70%	102	25	102	0	4	0	0	2	1584.85	1995.48	606.182	247	261
CA	Phosphoglycerate kinase	G2K9K8|G2K9K8_LISMN	42105.60	100.00%	12	14	132	0.80%	53.50%	AHASNVGIASNLESAAGFLMEK	R	E	99.70%	104	25	104	0	0	1	0	2	2217.10	2041.52	129.742	157	178
CA	Phosphoglycerate kinase	G2K9K8|G2K9K8_LISMN	42105.60	100.00%	12	14	132	0.80%	53.50%	AILFSHLGK	K	V	99.70%	26	25	26	0	3	0	0	2	985.58	799.71	273.334	54	62
CA	Phosphoglycerate kinase	G2K9K8|G2K9K8_LISMN	42105.60	100.00%	12	14	132	0.80%	53.50%	EFSNDAPFHTVSADSIPADEMGLDIGQATIDLFTK	K	E	99.70%	85.9	25	85.9	0	0	19	0	2	3768.76	2896.75	350.471	273	307
CA	Phosphoglycerate kinase	G2K9K8|G2K9K8_LISMN	42105.60	100.00%	12	14	132	0.80%	53.50%	ELPGVASISDK	K	-	99.70%	58.7	25	55	0	6	0	0	2	1115.59	930.24	646.871	386	396
CA	Phosphoglycerate kinase	G2K9K8|G2K9K8_LISMN	42105.60	100.00%	12	14	132	0.80%	53.50%	FIGGVVDNPARPLVAILGGAK	K	V	99.70%	52.9	25	52.9	0	0	6	0	2	2064.20	2138.72	715.077	182	202
CA	Phosphoglycerate kinase	G2K9K8|G2K9K8_LISMN	42105.60	100.00%	12	14	132	0.80%	53.50%	GTIGVCEAIANLTDATTIIGGGDSAAAAMDLGFADK	K	F	99.70%	123	25	123	0	0	9	0	2	3483.66	2796.86	147.697	332	367
CA	Phosphoglycerate kinase	G2K9K8|G2K9K8_LISMN	42105.60	100.00%	12	14	132	0.80%	53.50%	IGVIENLLTK	K	A	99.70%	83.4	25	82.6	0	17	0	0	2	1099.67	1651.61	2817.67	207	216
CA	Phosphoglycerate kinase	G2K9K8|G2K9K8_LISMN	42105.60	100.00%	12	14	132	0.80%	53.50%	IVAALPTIEYILEQNGK	R	A	99.70%	89.4	25	89.4	0	42	0	0	2	1872.05	2410.36	5995.75	37	53
CA	Phosphoglycerate kinase	G2K9K8|G2K9K8_LISMN	42105.60	100.00%	12	14	132	0.80%	53.50%	LSELLGKEVK	R	F	63.50%	11.1	25	-2.41	0	1	0	0	2	1115.67	2222.62	85.0995	81	90
CA	Phosphoglycerate kinase	G2K9K8|G2K9K8_LISMN	42105.60	100.00%	12	14	132	0.80%	53.50%	LVLPVDAVVSK	K	E	99.70%	61.9	25	59.4	0	10	0	0	2	1139.70	1526.70	3583.49	262	272
CA	Phosphoglycerate kinase	G2K9K8|G2K9K8_LISMN	42105.60	100.00%	12	14	132	0.80%	53.50%	SLLEADKVELAK	K	G	99.70%	78.8	25	64.9	0	4	0	0	2	1315.75	960.76	512.986	241	252
CA	Phosphoglycerate kinase	G2K9K8|G2K9K8_LISMN	42105.60	100.00%	12	14	132	0.80%	53.50%	TVVWNGPMGVFELSNFAK	K	G	99.70%	114	25	114	0	14	0	0	2	1996.00	2537.49	223.878	314	331
CA	Phosphomethylpyrimidine kinase	G2K5Q6|G2K5Q6_LISMN	28820.50	100.00%	2	2	6	0.04%	12.50%	ATITTPNLFEAGQLSGLGK	K	L	99.70%	93.4	25	93.4	0	3	0	0	2	1918.03	1892.72	713.376	135	153
CA	Phosphomethylpyrimidine kinase	G2K5Q6|G2K5Q6_LISMN	28820.50	100.00%	2	2	6	0.04%	12.50%	GEDELIQPENAEAIR	K	D	99.70%	56.1	25	56.1	0	3	0	0	2	1683.82	1155.19	404.966	114	128
CA	Phosphopentomutase	G2K6E6|G2K6E6_LISMN	43747.40	100.00%	2	2	14	0.08%	8.12%	ISDIFDGEGVTESIR	K	T	99.70%	54	25	14.5	0	1	0	0	2	1637.80	1601.72	384.538	242	256
CA	Phosphopentomutase	G2K6E6|G2K6E6_LISMN	43747.40	100.00%	2	2	14	0.08%	8.12%	VFPDGFPDDLINQIEEK	R	T	99.70%	96.3	25	96.3	0	13	0	0	2	1975.97	2388.14	822.047	104	120
CA	Phosphosugar-binding transcriptional regulator	G2KCD9|G2KCD9_LISMN	30643.90	97.40%	1	2	34	0.21%	7.46%	NINIKELAEETGTSISTITR	K	F	99.40%	19.3	25	19.3	0	33	1	0	2	2190.16	2734.08	6999.17	34	53
CA	Phosphotransferase system	G2K7L4|G2K7L4_LISMN	9404.00	100.00%	4	4	46	0.28%	43.20%	EAIEGLTEVLK	K	K	99.70%	79	25	64.1	0	23	0	0	2	1201.67	1578.32	8712.65	72	82
CA	Phosphotransferase system	G2K7L4|G2K7L4_LISMN	9404.00	100.00%	4	4	46	0.28%	43.20%	EAIEGLTEVLKK	K	E	99.70%	52.2	25	52.2	0	1	0	0	2	1329.76	1338.43	104.752	72	83
CA	Phosphotransferase system	G2K7L4|G2K7L4_LISMN	9404.00	100.00%	4	4	46	0.28%	43.20%	GADITIYTEGSDEK	K	E	99.70%	83.4	25	76.2	0	8	0	0	2	1498.69	999.62	326.178	58	71
CA	Phosphotransferase system	G2K7L4|G2K7L4_LISMN	9404.00	100.00%	4	4	46	0.28%	43.20%	YSSDVQIEYTGK	K	K	99.70%	83.4	25	83.4	0	14	0	0	2	1389.65	975.75	1708.81	29	40
CA	PHP domain-containing protein	G2K8U8|G2K8U8_LISMN	64078.90	98.70%	1	1	5	0.03%	3.16%	ALLAFPLITDVIGAGETK	K	V	99.70%	88.2	25	88.2	0	5	0	0	2	1829.04	2896.83	78.5567	211	228
CA	Polyribonucleotide nucleotidyltransferase	G2KA58|G2KA58_LISMN	79604.00	99.90%	3	3	10	0.06%	5.26%	APVAGIAMGLVK	K	L	99.70%	40.2	25	24.5	0	4	0	0	2	1126.67	1467.32	898.667	461	472
CA	Polyribonucleotide nucleotidyltransferase	G2KA58|G2KA58_LISMN	79604.00	99.90%	3	3	10	0.06%	5.26%	AREAAIEEVK	K	E	65.00%	14.5	25	6.99	0	5	0	0	2	1115.61	2242.63	336.811	264	273
CA	Polyribonucleotide nucleotidyltransferase	G2KA58|G2KA58_LISMN	79604.00	99.90%	3	3	10	0.06%	5.26%	VAGTKDGITALQMDIK	K	I	12.90%	2.81	25	2.81	0	1	0	0	2	1660.89	941.88	113.627	497	512
CA	Polyribonucleotide nucleotidyltransferase domain present	G2KB58|G2KB58_LISMN	15674.40	98.70%	1	1	5	0.03%	12.00%	VTGITNFGAFVELEGGK	K	T	99.70%	65.4	25	65.4	0	5	0	0	2	1738.90	2124.71	27.0208	13	29
CA	PRD/PTS system IIA 2 domain-containing regulatory protein	G2KCN6|G2KCN6_LISMN	74935.60	33.10%	1	1	1	0.01%	1.07%	EGITLYK	K	K	70.50%	7.94	25	7.54	1	0	0	0	2	823.46	1499.34	49.7973	142	148
CA	Preprotein translocase	G2KC20|G2KC20_LISMN	11958.20	98.70%	1	2	17	0.10%	22.00%	GNAVSNPVVAETTSDDTEVVEDNK	K	-	99.70%	146	25	146	0	14	3	0	2	2490.15	1283.91	1777.41	86	109
CA	Primosome assembly protein PriA	G2K5T6|G2K5T6_LISMN	91044.90	25.40%	1	1	1	0.01%	1.00%	GAHEKLLK	K	S	62.20%	2.53	25	-2.54	0	1	0	0	2	895.54	520.90	65.7527	586	593
CA	Probable manganese-dependent inorganic pyrophosphatase	G2KBC7|G2KBC7_LISMN	33761.00	98.70%	1	1	2	0.01%	3.90%	QVVPILTDTFAK	K	-	99.70%	46.3	25	46.3	0	2	0	0	2	1331.76	1678.88	448.454	297	308
CA	Probable septum site-determining protein MinC	G2KC36|G2KC36_LISMN	25047.80	98.70%	1	1	2	0.01%	8.00%	ASISELQQELTQLLADQK	K	Q	99.70%	111	25	111	0	2	0	0	2	2015.07	2614.16	42.9219	22	39
CA	Probable transcriptional regulatory protein LMKG_01543	G2KCI2|G2KCI2_LISMN	26712.80	98.70%	1	1	12	0.07%	5.44%	LIDALEDLEDVQK	R	V	99.70%	93.2	25	84.7	0	12	0	0	2	1500.78	1798.19	3124.52	218	230
CA	Proline dipeptidase	G2KC69|G2KC69_LISMN	40307.40	98.70%	1	1	2	0.01%	7.12%	GGDWTHPAYGYNDTENPFTIIADEIK	R	K	99.70%	40.9	25	40.9	0	0	2	0	2	2924.34	2531.91	10.7726	67	92
CA	Proline--tRNA ligase	G2KA46|G2KA46_LISMN	63355.50	100.00%	3	3	27	0.16%	7.04%	QDELLNTLPILFGDK	R	-	99.70%	101	25	96.8	0	23	0	0	2	1715.92	2528.09	741.026	554	568
CA	Proline--tRNA ligase	G2KA46|G2KA46_LISMN	63355.50	100.00%	3	3	27	0.16%	7.04%	SITDIVGFLEVPIEK	K	T	99.70%	63.1	25	59.2	0	3	0	0	2	1659.92	2644.71	42.3607	262	276
CA	Proline--tRNA ligase	G2KA46|G2KA46_LISMN	63355.50	100.00%	3	3	27	0.16%	7.04%	WNDYGPELMR	R	L	39.70%	3.17	25	3.17	0	1	0	0	2	1280.57	282.12	26.8236	86	95
CA	Propanol dehydrogenase	G2K8H1|G2K8H1_LISMN	40429.60	28.30%	1	1	5	0.03%	1.88%	GIYYFAK	K	R	65.60%	1.19	25	-1.23	0	5	0	0	2	861.45	414.26	65.2079	99	105
CA	Protein EsaB	G2K9T4|G2K9T4_LISMN	9375.70	44.00%	1	1	1	0.01%	15.70%	TTNKAILLSDDDK	K	L	79.20%	0.3	25	-4.23	0	1	0	0	2	1433.75	750.90	166.249	56	68
CA	Protein GrpE	G2KBF3|G2KBF3_LISMN	21918.90	100.00%	3	3	38	0.23%	33.50%	ALATTSDQEEVK	K	Q	99.70%	69.8	25	69.8	0	5	0	0	2	1291.64	353.19	478.755	103	114
CA	Protein GrpE	G2KBF3|G2KBF3_LISMN	21918.90	100.00%	3	3	38	0.23%	33.50%	LADEIEQEELNILDEAEEAVEEEATADTLTEEQAK	R	I	99.70%	92.6	25	92.6	0	0	4	0	2	3917.80	3122.33	27.7237	11	45
CA	Protein GrpE	G2KBF3|G2KBF3_LISMN	21918.90	100.00%	3	3	38	0.23%	33.50%	SQSLAQDLLPALDSFEK	R	A	99.70%	108	25	108	0	29	0	0	2	1861.95	2383.70	3258.49	86	102
CA	Protein RecA	G2KAT0|G2KAT0_LISMN	37995.00	98.70%	1	1	3	0.02%	5.17%	SGAVDMLVIDSVAALVPR	R	A	99.70%	75.1	25	66.5	0	3	0	0	2	1812.99	2924.60	33.6357	133	150
CA	Protein translocase subunit SecA	G2K9R0|G2K9R0_LISMN	94661.30	25.40%	1	1	1	0.01%	0.84%	DNMVVYK	R	E	62.20%	11.3	25	9.38	1	0	0	0	2	884.42	1747.04	24.0563	187	193
CA	Pseudouridine synthase	G2K6E1|G2K6E1_LISMN	27798.40	100.00%	2	2	9	0.05%	9.02%	AEKLIQEGK	K	V	96.00%	15.2	25	15.2	0	3	0	0	2	1015.58	614.22	27.6339	19	27
CA	Pseudouridine synthase	G2K6E1|G2K6E1_LISMN	27798.40	100.00%	2	2	9	0.05%	9.02%	TTVADYFADIPER	R	L	99.70%	30.8	25	30.8	0	6	0	0	2	1497.72	1718.91	1705.08	82	94
CA	PTS system mannose/fructose/sorbose family IID subunit	G2K9X3|G2K9X3_LISMN	33413.10	100.00%	5	6	55	0.33%	26.70%	ANGAEVDDVAIQGVK	R	V	99.70%	125	25	125	0	19	0	0	2	1485.75	861.99	2339.42	87	101
CA	PTS system mannose/fructose/sorbose family IID subunit	G2K9X3|G2K9X3_LISMN	33413.10	100.00%	5	6	55	0.33%	26.70%	ITDDLSGGLLQDITK	K	G	99.70%	103	25	97.8	0	8	0	0	2	1588.84	1881.05	2501.01	169	183
CA	PTS system mannose/fructose/sorbose family IID subunit	G2K9X3|G2K9X3_LISMN	33413.10	100.00%	5	6	55	0.33%	26.70%	LDEGAYIDWSHLPQGAQGIK	K	T	99.70%	104	25	104	0	7	8	0	2	2198.09	1663.85	3904.37	214	233
CA	PTS system mannose/fructose/sorbose family IID subunit	G2K9X3|G2K9X3_LISMN	33413.10	100.00%	5	6	55	0.33%	26.70%	MQNGGWAFSMIPAIK	R	K	15.30%	5.38	25	-0.53	0	1	0	0	2	1650.81	2119.24	3.66842	31	45
CA	PTS system mannose/fructose/sorbose family IID subunit	G2K9X3|G2K9X3_LISMN	33413.10	100.00%	5	6	55	0.33%	26.70%	TALEQQQAGLALSEIK	K	V	99.70%	124	25	124	0	12	0	0	2	1699.92	1387.88	2554.57	234	249
CA	PTS system, fructose-specific, IIABC subunit	G2K8M2|G2K8M2_LISMN	66218.00	100.00%	6	7	29	0.18%	16.60%	AVNEPTVVFAK	K	S	99.70%	63	25	63	0	2	0	0	2	1174.65	1076.79	278.7	72	82
CA	PTS system, fructose-specific, IIABC subunit	G2K8M2|G2K8M2_LISMN	66218.00	100.00%	6	7	29	0.18%	16.60%	DAGLTNSILGASFITEGAIPFAAADPLR	R	M	99.70%	97.6	25	97.6	0	2	4	0	2	2788.45	2909.05	75.5646	539	566
CA	PTS system, fructose-specific, IIABC subunit	G2K8M2|G2K8M2_LISMN	66218.00	100.00%	6	7	29	0.18%	16.60%	DVMIMSLQATTK	K	E	99.70%	71.3	25	71.3	0	3	0	0	2	1369.67	915.20	89.0653	10	21
CA	PTS system, fructose-specific, IIABC subunit	G2K8M2|G2K8M2_LISMN	66218.00	100.00%	6	7	29	0.18%	16.60%	EAISGNAPIYK	K	A	99.70%	70.5	25	70.1	0	3	0	0	2	1162.61	611.98	155.022	262	272
CA	PTS system, fructose-specific, IIABC subunit	G2K8M2|G2K8M2_LISMN	66218.00	100.00%	6	7	29	0.18%	16.60%	LGSYNEIPALLK	K	Q	99.70%	68.6	25	50.3	0	2	0	0	2	1317.74	1643.92	296.11	334	345
CA	PTS system, fructose-specific, IIABC subunit	G2K8M2|G2K8M2_LISMN	66218.00	100.00%	6	7	29	0.18%	16.60%	TPEEVINLFNNEQEDSEETVVAPTSTNDTGK	K	S	99.70%	150	25	150	0	0	13	0	2	3407.56	1965.94	580.442	138	168
CA	PTS system, lactose/cellobiose specific IIB subunit	G2K8Y9|G2K8Y9_LISMN	16072.50	98.70%	1	1	4	0.02%	9.66%	VLGQALDLINGFQK	K	-	99.70%	95.7	25	95.7	0	4	0	0	2	1515.85	1953.26	796.617	132	145
CA	PTS system, mannitol-specific IIBC subunit	G2KCE3|G2KCE3_LISMN	49771.10	23.60%	1	1	1	0.01%	1.92%	MSIRVHVQK	-	F	59.90%	2.81	25	-1.07	0	1	0	0	2	1113.62	508.70	76.5813	1	9
CA	PTS system, mannose-specific IIAB subunit	G2K9X1|G2K9X1_LISMN	34994.40	100.00%	6	6	49	0.30%	27.70%	AITLMPSEGPEDIK	K	A	99.70%	71.9	25	71.9	0	5	0	0	2	1516.76	1178.40	1458.04	32	45
CA	PTS system, mannose-specific IIAB subunit	G2K9X1|G2K9X1_LISMN	34994.40	100.00%	6	6	49	0.30%	27.70%	ALLLFENPQDVLR	K	A	99.70%	75.8	25	75.8	0	23	0	0	2	1527.85	2100.47	7052.08	233	245
CA	PTS system, mannose-specific IIAB subunit	G2K9X1|G2K9X1_LISMN	34994.40	100.00%	6	6	49	0.30%	27.70%	IIVVSDAVAK	R	D	99.70%	71.9	25	67.1	0	2	0	0	2	1014.62	985.74	67.7645	184	193
CA	PTS system, mannose-specific IIAB subunit	G2K9X1|G2K9X1_LISMN	34994.40	100.00%	6	6	49	0.30%	27.70%	LIEQAAPPGVK	K	A	99.70%	62.7	25	62.7	0	13	0	0	2	1122.65	479.82	2664.92	200	210
CA	PTS system, mannose-specific IIAB subunit	G2K9X1|G2K9X1_LISMN	34994.40	100.00%	6	6	49	0.30%	27.70%	VKPEELQPQVTATEQPQAEIAAVGDGK	R	I	99.70%	116	25	116	0	0	2	0	2	2833.46	1336.19	424.308	128	154
CA	PTS system, mannose-specific IIAB subunit	G2K9X1|G2K9X1_LISMN	34994.40	100.00%	6	6	49	0.30%	27.70%	VPNDSSANMEDIIK	K	K	99.70%	104	25	100	0	4	0	0	2	1548.72	598.09	107.497	299	312
CA	PTS system, mannose-specific IIC subunit	G2K9X2|G2K9X2_LISMN	27353.90	98.70%	1	1	4	0.02%	3.73%	DPLGDILNDY	R	-	99.70%	65.5	25	65.5	4	0	0	0	2	1134.53	2298.65	109.687	259	268
CA	Purine nucleoside phosphorylase DeoD-type	G2K5W8|G2K5W8_LISMN	25357.60	98.70%	1	1	19	0.12%	7.73%	NTFAGVDFAPVADFSLLK	R	K	99.70%	109	25	109	0	19	0	0	2	1911.99	2545.88	828.057	118	135
CA	Putative GTP cyclohydrolase 1 type 2	G2KBD1|G2KBD1_LISMN	41434.00	56.20%	1	1	1	0.01%	2.68%	KLGMVSFIDK	K	L	86.10%	13	25	1.3	0	1	0	0	2	1153.63	751.95	10.9661	254	263
CA	Putative pyruvate, phosphate dikinase regulatory protein	G2K5X8|G2K5X8_LISMN	30021.40	98.70%	1	1	4	0.02%	8.52%	VANVPLVPEIPIPAELFQIPAER	K	I	99.70%	39.8	25	39.8	0	4	0	0	2	2512.42	2969.58	27.969	171	193
CA	Putative pyruvate, phosphate dikinase regulatory protein	G2KBD6|G2KBD6_LISMN	30437.10	98.70%	1	1	2	0.01%	8.03%	IVNIPIVPEAQIPDELFEIDPK	K	K	99.70%	31.5	25	31.5	0	2	0	0	2	2489.35	2632.42	60.4903	169	190
CA	Putative septation protein SpoVG	G2KAM4|G2KAM4_LISMN	11256.60	100.00%	2	2	10	0.06%	25.50%	DIAHPINSGTR	R	A	99.70%	41.2	25	39.9	0	2	0	0	2	1180.61	313.76	209.819	59	69
CA	Putative septation protein SpoVG	G2KAM4|G2KAM4_LISMN	11256.60	100.00%	2	2	10	0.06%	25.50%	VIDGNEGLFVAMPSK	R	R	99.70%	74.8	25	74.8	0	8	0	0	2	1592.80	1290.58	1799.64	36	50
CA	Putative septation protein SpoVG	G2KAM5|G2KAM5_LISMN	11403.30	100.00%	4	4	219	1.32%	55.90%	DIAHPINSDTR	R	A	99.70%	41.6	25	40.1	0	2	0	0	2	1238.61	324.31	552.914	59	69
CA	Putative septation protein SpoVG	G2KAM5|G2KAM5_LISMN	11403.30	100.00%	4	4	219	1.32%	55.90%	IQEVVLAEYER	K	V	99.70%	62.3	25	59.2	0	7	0	0	2	1348.71	1242.91	950.396	72	82
CA	Putative septation protein SpoVG	G2KAM5|G2KAM5_LISMN	11403.30	100.00%	4	4	219	1.32%	55.90%	VGEEEATAVTEEESESVSAE	R	-	99.70%	69.4	25	69.4	0	209	0	0	2	2081.89	2998.81	694.544	83	102
CA	Putative septation protein SpoVG	G2KAM5|G2KAM5_LISMN	11403.30	100.00%	4	4	219	1.32%	55.90%	VIDGNNGLFVAMPSK	R	R	99.70%	60.9	25	60.9	0	1	0	0	2	1577.80	1196.20	409.035	36	50
CA	Pyridine nucleotide-disulfide oxidoreductase	G2KB12|G2KB12_LISMN	70448.30	100.00%	9	10	46	0.28%	24.40%	DVYVVGDLAYFEDEEGKPTPQIVEGAEQTALTAAK	K	S	99.70%	18.5	25	18.5	0	0	5	0	2	3753.84	2334.63	16.6048	295	329
CA	Pyridine nucleotide-disulfide oxidoreductase	G2KB12|G2KB12_LISMN	70448.30	100.00%	9	10	46	0.28%	24.40%	LVVVEAAPTILNMLER	K	R	99.70%	56	25	56	0	15	0	0	2	1768.00	2569.19	1066.38	198	213
CA	Pyridine nucleotide-disulfide oxidoreductase	G2KB12|G2KB12_LISMN	70448.30	100.00%	9	10	46	0.28%	24.40%	NAAIVEVKPESIVLK	K	S	99.70%	90.2	25	90.2	0	2	0	0	2	1609.95	1355.07	473.639	233	247
CA	Pyridine nucleotide-disulfide oxidoreductase	G2KB12|G2KB12_LISMN	70448.30	100.00%	9	10	46	0.28%	24.40%	NHIEETVTK	R	A	99.70%	27.5	25	25.5	0	2	0	0	2	1070.55	266.00	71.6753	138	146
CA	Pyridine nucleotide-disulfide oxidoreductase	G2KB12|G2KB12_LISMN	70448.30	100.00%	9	10	46	0.28%	24.40%	SGEELPTSTLIWTAGVR	K	A	99.70%	57.4	25	54.5	0	7	0	0	2	1816.94	1865.92	3813.23	248	264
CA	Pyridine nucleotide-disulfide oxidoreductase	G2KB12|G2KB12_LISMN	70448.30	100.00%	9	10	46	0.28%	24.40%	TFGLDYWAVPWFQK	R	H	95.60%	13	25	12.7	0	4	0	0	2	1757.87	2706.85	17.8713	598	611
CA	Pyridine nucleotide-disulfide oxidoreductase	G2KB12|G2KB12_LISMN	70448.30	100.00%	9	10	46	0.28%	24.40%	VEPTAIQYDLR	R	R	99.70%	74.7	25	74.7	0	8	0	0	2	1304.68	1197.30	1177.4	57	67
CA	Pyridine nucleotide-disulfide oxidoreductase	G2KB12|G2KB12_LISMN	70448.30	100.00%	9	10	46	0.28%	24.40%	VNQYMEAEGLK	K	D	99.70%	47.4	25	46.7	0	1	0	0	2	1281.61	684.19	84.397	284	294
CA	Pyridine nucleotide-disulfide oxidoreductase	G2KB12|G2KB12_LISMN	70448.30	100.00%	9	10	46	0.28%	24.40%	VSITNLKPLFNGIGSDSWLTATTSK	K	M	99.70%	122	25	122	0	0	2	0	2	2650.41	2265.86	248.227	454	478
CA	Pyruvate carboxylase	G2K815|G2K815_LISMN	128052.50	100.00%	2	2	7	0.04%	2.97%	EQALLADIPVIPGSNGPVAGIK	K	E	99.70%	86.4	25	86.4	0	4	0	0	2	2159.21	2203.12	250.396	124	145
CA	Pyruvate carboxylase	G2K815|G2K815_LISMN	128052.50	100.00%	2	2	7	0.04%	2.97%	IPYGSQISPGTK	K	Q	99.70%	62.9	25	54.9	0	3	0	0	2	1247.66	459.81	252.869	500	511
CA	Pyruvate dehydrogenase complex	G2K7Z5|G2K7Z5_LISMN	41268.00	100.00%	7	9	55	0.33%	27.00%	AVAAGIPGVQVDGMDPLAVYAVTK	K	F	99.70%	90.3	25	90.3	0	9	12	0	2	2358.24	2051.48	1082.35	226	249
CA	Pyruvate dehydrogenase complex	G2K7Z5|G2K7Z5_LISMN	41268.00	100.00%	7	9	55	0.33%	27.00%	AVAGEGPTLIETMTYR	R	Y	99.70%	98	25	98	0	10	0	0	2	1724.85	1228.40	2454	255	270
CA	Pyruvate dehydrogenase complex	G2K7Z5|G2K7Z5_LISMN	41268.00	100.00%	7	9	55	0.33%	27.00%	DVPQLIWHGLPLTK	R	A	99.70%	61.8	25	61.8	0	5	0	0	2	1616.92	1927.08	1280.49	107	120
CA	Pyruvate dehydrogenase complex	G2K7Z5|G2K7Z5_LISMN	41268.00	100.00%	7	9	55	0.33%	27.00%	ENAVIDQAKEEIK	K	V	26.90%	1.56	25	1.56	0	1	0	0	2	1486.77	1080.66	113.392	317	329
CA	Pyruvate dehydrogenase complex	G2K7Z5|G2K7Z5_LISMN	41268.00	100.00%	7	9	55	0.33%	27.00%	HDYILPGYR	K	D	99.70%	17.8	25	17.8	0	7	0	0	2	1133.57	787.49	576.952	98	106
CA	Pyruvate dehydrogenase complex	G2K7Z5|G2K7Z5_LISMN	41268.00	100.00%	7	9	55	0.33%	27.00%	NMYETPTAPIK	K	E	99.70%	63.7	25	55.3	0	7	0	0	2	1280.62	651.98	421.818	349	359
CA	Pyruvate dehydrogenase complex	G2K7Z5|G2K7Z5_LISMN	41268.00	100.00%	7	9	55	0.33%	27.00%	YGPHTLSGDDPTR	R	Y	44.80%	5.1	25	5.1	0	4	0	0	2	1415.66	387.06	545.358	271	283
CA	Pyruvate dehydrogenase E1 subunit beta subunit	G2K7Z6|G2K7Z6_LISMN	35310.30	100.00%	8	8	86	0.52%	31.70%	DNDPVIFLEHMK	R	L	99.70%	65.2	25	65.2	0	4	0	0	2	1457.71	1720.48	553.405	164	175
CA	Pyruvate dehydrogenase E1 subunit beta subunit	G2K7Z6|G2K7Z6_LISMN	35310.30	100.00%	8	8	86	0.52%	31.70%	EEVPEGEYTVEIGK	R	A	99.70%	50.6	25	50.6	0	5	0	0	2	1578.75	1189.54	1295.73	182	195
CA	Pyruvate dehydrogenase E1 subunit beta subunit	G2K7Z6|G2K7Z6_LISMN	35310.30	100.00%	8	8	86	0.52%	31.70%	GLLISAIR	K	D	16.70%	1.44	25	0	0	1	0	0	2	842.55	388.75	53.5374	156	163
CA	Pyruvate dehydrogenase E1 subunit beta subunit	G2K7Z6|G2K7Z6_LISMN	35310.30	100.00%	8	8	86	0.52%	31.70%	GLLISAIRDNDPVIFLEHMK	K	L	51.70%	0.37	25	0.37	0	0	1	0	2	2297.23	1828.27	125.785	156	175
CA	Pyruvate dehydrogenase E1 subunit beta subunit	G2K7Z6|G2K7Z6_LISMN	35310.30	100.00%	8	8	86	0.52%	31.70%	TISPIDVETIIASVK	R	K	99.70%	94.8	25	94.8	0	35	0	0	2	1585.90	2349.28	3160.39	238	252
CA	Pyruvate dehydrogenase E1 subunit beta subunit	G2K7Z6|G2K7Z6_LISMN	35310.30	100.00%	8	8	86	0.52%	31.70%	TMIQAITDALAVELEK	K	D	99.70%	91.9	25	91.9	0	9	0	0	2	1745.94	2987.86	81.3721	5	20
CA	Pyruvate dehydrogenase E1 subunit beta subunit	G2K7Z6|G2K7Z6_LISMN	35310.30	100.00%	8	8	86	0.52%	31.70%	VAAPDSVFPFSQAETVWLPNHNDIIER	R	V	99.70%	99	25	99	0	0	16	0	2	3052.52	2343.61	1581.52	292	318
CA	Pyruvate dehydrogenase E1 subunit beta subunit	G2K7Z6|G2K7Z6_LISMN	35310.30	100.00%	8	8	86	0.52%	31.70%	VVIPSTPYDAK	K	G	99.70%	80	25	80	0	15	0	0	2	1189.65	916.39	2401.96	145	155
CA	Pyruvate formate-lyase	G2KAT8|G2KAT8_LISMN	83827.40	100.00%	9	10	85	0.51%	21.40%	EDESQINNLVAMLDGYSTK	R	M	99.70%	98.3	25	98.3	0	5	0	0	2	2126.99	2338.17	209.684	666	684
CA	Pyruvate formate-lyase	G2KAT8|G2KAT8_LISMN	83827.40	100.00%	9	10	85	0.51%	21.40%	IVSTITSHDPGYLNK	K	D	99.70%	87.4	25	87.4	0	4	0	0	2	1644.86	620.87	293.853	71	85
CA	Pyruvate formate-lyase	G2KAT8|G2KAT8_LISMN	83827.40	100.00%	9	10	85	0.51%	21.40%	LPYEYGQDGISNTFSIVPK	K	A	99.70%	107	25	107	0	11	0	0	2	2128.06	1845.95	3454.9	643	661
CA	Pyruvate formate-lyase	G2KAT8|G2KAT8_LISMN	83827.40	100.00%	9	10	85	0.51%	21.40%	LYDGDDTFLVGPTEATTK	R	L	99.70%	128	25	128	0	13	0	0	2	1942.93	1543.93	2397.26	29	46
CA	Pyruvate formate-lyase	G2KAT8|G2KAT8_LISMN	83827.40	100.00%	9	10	85	0.51%	21.40%	MAEVAAESYGFK	R	V	99.70%	66.6	25	66.6	0	3	0	0	2	1318.60	921.87	84.5365	111	122
CA	Pyruvate formate-lyase	G2KAT8|G2KAT8_LISMN	83827.40	100.00%	9	10	85	0.51%	21.40%	SGVITGLPDAYGR	K	G	99.70%	41.4	25	41.4	0	10	0	0	2	1305.68	1250.17	1859.52	156	168
CA	Pyruvate formate-lyase	G2KAT8|G2KAT8_LISMN	83827.40	100.00%	9	10	85	0.51%	21.40%	TMATGIAGLSVAADSLSAIK	R	Y	99.70%	19.2	25	19.2	0	2	0	0	2	1877.01	2196.36	8.36912	510	529
CA	Pyruvate formate-lyase	G2KAT8|G2KAT8_LISMN	83827.40	100.00%	9	10	85	0.51%	21.40%	TPDYNELFSGDPTWVTESIGGITEEGVPLVTK	R	N	99.70%	140	25	140	0	6	23	0	2	3451.68	2766.75	1435.82	310	341
CA	Pyruvate formate-lyase	G2KAT8|G2KAT8_LISMN	83827.40	100.00%	9	10	85	0.51%	21.40%	VVGVQTDVPFK	K	R	99.70%	83.5	25	83.4	0	8	0	0	2	1188.66	1172.92	1032.66	90	100
CA	Pyruvate kinase	G2KC61|G2KC61_LISMN	62597.70	100.00%	10	12	92	0.56%	25.60%	AEASDVANAIFDGTDAIMLSGETAAGDYPVEAVK	R	M	99.70%	165	25	165	0	0	13	0	2	3398.59	2364.74	169.412	293	326
CA	Pyruvate kinase	G2KC61|G2KC61_LISMN	62597.70	100.00%	10	12	92	0.56%	25.60%	DATSLVK	K	D	90.00%	27	25	15.9	1	0	0	0	2	733.41	359.85	117.265	557	563
CA	Pyruvate kinase	G2KC61|G2KC61_LISMN	62597.70	100.00%	10	12	92	0.56%	25.60%	GDLGVEIPAEEVPIVQK	R	E	99.70%	77.7	25	77.7	0	19	0	0	2	1792.97	1711.66	3638.16	245	261
CA	Pyruvate kinase	G2KC61|G2KC61_LISMN	62597.70	100.00%	10	12	92	0.56%	25.60%	GPEIRTNDMVGGK	K	L	61.50%	0.86	25	-0.82	0	1	0	0	2	1389.68	1008.53	137.896	69	81
CA	Pyruvate kinase	G2KC61|G2KC61_LISMN	62597.70	100.00%	10	12	92	0.56%	25.60%	GVNVPNVSINLPGITEK	K	D	99.70%	76.7	25	76.7	0	14	0	0	2	1750.97	1858.76	5235.92	157	173
CA	Pyruvate kinase	G2KC61|G2KC61_LISMN	62597.70	100.00%	10	12	92	0.56%	25.60%	IENQEGVDNIDEILQVSQGLMVAR	K	G	99.70%	168	25	168	0	10	17	0	2	2670.34	2601.39	1171.23	221	244
CA	Pyruvate kinase	G2KC61|G2KC61_LISMN	62597.70	100.00%	10	12	92	0.56%	25.60%	LEFQTGDVVR	K	V	99.70%	69.1	25	61.7	0	9	0	0	2	1163.61	1024.08	1421.97	82	91
CA	Pyruvate kinase	G2KC61|G2KC61_LISMN	62597.70	100.00%	10	12	92	0.56%	25.60%	NPRPTR	R	A	50.00%	26.1	25	20.7	0	1	0	0	2	740.42	395.39	82.5109	287	292
CA	Pyruvate kinase	G2KC61|G2KC61_LISMN	62597.70	100.00%	10	12	92	0.56%	25.60%	TEEVLVAQDK	R	F	99.70%	63	25	63	0	4	0	0	2	1131.59	472.03	97.5962	335	344
CA	Pyruvate kinase	G2KC61|G2KC61_LISMN	62597.70	100.00%	10	12	92	0.56%	25.60%	TTDKEILPAFEK	K	S	99.70%	45.2	25	36.5	0	3	0	0	2	1391.74	867.46	418.42	514	525
CA	Pyruvate-flavodoxin oxidoreductase	G2K6N4|G2K6N4_LISMN	134208.00	74.40%	2	2	2	0.01%	1.89%	ALADLKASAIATYGK	K	K	41.80%	7.76	25	7.76	0	1	0	0	2	1492.84	2295.74	6.30541	576	590
CA	Pyruvate-flavodoxin oxidoreductase	G2K6N4|G2K6N4_LISMN	134208.00	74.40%	2	2	2	0.01%	1.89%	KEAIEDVK	K	A	56.10%	5.15	25	0	0	1	0	0	2	931.51	979.52	5.98093	1183	1190
CA	Pyruvate-formate lyase activating enzyme	G2KAT9|G2KAT9_LISMN	28115.80	99.60%	2	2	11	0.07%	14.10%	QVDVLPYHTMGVYKWK	K	E	11.60%	1.93	25	0	0	3	0	0	2	1980.01	2050.44	873.803	201	216
CA	Pyruvate-formate lyase activating enzyme	G2KAT9|G2KAT9_LISMN	28115.80	99.60%	2	2	11	0.07%	14.10%	YPLEGIEAPEEEVVALANK	R	I	99.70%	107	25	105	0	8	0	0	2	2071.06	2020.96	2104.15	222	240
CA	Queuine tRNA-ribosyltransferase	G2KC21|G2KC21_LISMN	42922.80	40.00%	1	1	2	0.01%	3.17%	GVDMFDCVLPTR	R	I	76.30%	7.82	25	7.82	0	2	0	0	2	1425.65	735.73	12.8968	263	274
CA	Quinol oxidase subunit II	G2K976|G2K976_LISMN	41586.30	25.30%	1	1	1	0.01%	3.53%	DPIIIYATSADWK	K	W	62.10%	5.74	25	5.74	0	0	1	0	2	1492.77	1325.09	97.9094	124	136
CA	Reactivating factor for ethanolamine ammonia lyase	G2K8H9|G2K8H9_LISMN	51025.00	29.50%	1	1	1	0.01%	3.59%	KEEIGMGAVIITGETAR	K	K	66.90%	8.77	25	8.77	0	1	0	0	2	1774.94	1388.48	350.192	82	98
CA	Redox-sensing transcriptional repressor Rex	G2K771|G2K771_LISMN	24200.10	98.70%	1	1	6	0.04%	5.12%	VSSAELSEAVK	R	V	99.70%	43.5	25	43.5	0	6	0	0	2	1119.59	669.19	210.583	34	44
CA	Ribonuclease HIII	G2K8U5|G2K8U5_LISMN	32104.80	17.90%	1	1	2	0.01%	3.41%	QTYLPFSNPK	K	L	51.30%	2.33	25	0.87	0	2	0	0	2	1194.62	539.25	120.445	3	12
CA	Ribonuclease J	G2KAW6|G2KAW6_LISMN	61912.40	28.10%	1	1	1	0.01%	1.62%	LAHEVGMAK	K	S	65.40%	0.59	25	-1.03	0	1	0	0	2	971.50	1155.08	97.7482	402	410
CA	Ribonuclease Z	G2K6G9|G2K6G9_LISMN	33748.00	22.30%	1	1	1	0.01%	4.58%	ELVFLGTGAGVPSR	M	G	58.20%	9.67	25	9.67	0	0	1	0	1	1402.77	1981.55	67.0256	2	15
CA	Ribonucleoside-diphosphate reductase	G2K7N5|G2K7N5_LISMN	87398.10	99.80%	2	2	6	0.04%	5.90%	VGGQLSSCFIDTVDDSLQGIYDSNTDVAR	K	V	99.70%	128	25	128	0	0	5	0	2	3132.44	2590.16	255.598	230	258
CA	Ribonucleoside-diphosphate reductase	G2K7N5|G2K7N5_LISMN	87398.10	99.80%	2	2	6	0.04%	5.90%	WGLQMTTYIVKDGGNR	K	K	39.30%	0.56	25	0.56	0	0	1	0	2	1838.92	1094.08	119.716	3	18
CA	Ribonucleoside-diphosphate reductase subunit beta	G2K7N4|G2K7N4_LISMN	40219.00	98.70%	1	1	3	0.02%	6.59%	AILGENPELQTEELVEYTHEAFR	R	H	99.70%	87.7	25	87.7	0	0	3	0	2	2688.32	2231.45	227.643	236	258
CA	Ribose-phosphate pyrophosphokinase	G2KAM7|G2KAM7_LISMN	35070.40	98.70%	1	1	2	0.01%	4.09%	LVVTNSIALPEEK	K	W	99.70%	104	25	104	0	2	0	0	2	1412.80	1396.66	251.474	274	286
CA	Ribosomal subunit interface protein	G2K9R1|G2K9R1_LISMN	21634.00	98.70%	1	1	1	0.01%	5.88%	GENIEVTEPIR	R	D	99.70%	39.2	25	39.2	0	1	0	0	2	1256.65	780.87	110.737	8	18
CA	Ribosome-binding ATPase YchF	G2KCC3|G2KCC3_LISMN	40683.50	100.00%	4	4	14	0.08%	18.30%	AGAEAANYPFATIDPNVGIVEVPDHR	K	L	99.70%	93.5	25	93.5	0	0	5	0	2	2723.34	1845.98	1526.47	25	50
CA	Ribosome-binding ATPase YchF	G2KCC3|G2KCC3_LISMN	40683.50	100.00%	4	4	14	0.08%	18.30%	ALTAGIVGLPNVGK	M	S	99.70%	42.8	25	32.8	0	3	0	0	1	1309.78	1533.97	757.033	2	15
CA	Ribosome-binding ATPase YchF	G2KCC3|G2KCC3_LISMN	40683.50	100.00%	4	4	14	0.08%	18.30%	GASKGEGLGNK	K	F	36.90%	6.93	25	6.93	0	1	0	0	2	1017.53	75.53	6.40191	79	89
CA	Ribosome-binding ATPase YchF	G2KCC3|G2KCC3_LISMN	40683.50	100.00%	4	4	14	0.08%	18.30%	TVPTTFEFTDIAGIVK	K	G	99.70%	104	25	104	0	5	0	0	2	1738.93	2114.75	663.569	63	78
CA	Ribosome-recycling factor	G2KA41|G2KA41_LISMN	20756.70	100.00%	4	4	19	0.12%	23.80%	LSIPQLTEER	R	R	99.70%	48.4	25	28.3	0	7	0	0	2	1185.65	1349.57	1104.79	100	109
CA	Ribosome-recycling factor	G2KA41|G2KA41_LISMN	20756.70	100.00%	4	4	19	0.12%	23.80%	MLLITPYDK	R	T	52.70%	6.29	25	2.61	1	0	0	0	2	1109.59	1552.66	15.5403	64	72
CA	Ribosome-recycling factor	G2KA41|G2KA41_LISMN	20756.70	100.00%	4	4	19	0.12%	23.80%	NGDITEDDLR	K	S	99.70%	21.6	25	21.6	0	2	0	0	2	1147.52	778.01	5.95442	145	154
CA	Ribosome-recycling factor	G2KA41|G2KA41_LISMN	20756.70	100.00%	4	4	19	0.12%	23.80%	SDLGLTPNNDGSVLR	K	L	99.70%	81.4	25	81.4	0	9	0	0	2	1557.79	1212.97	2011.63	85	99
CA	RNA polymerase sigma factor SigA	G2KBD3|G2KBD3_LISMN	42420.70	98.70%	1	1	1	0.01%	4.55%	DPSPEEIGEEMDLPTEK	R	V	99.70%	25.2	25	25.2	0	1	0	0	2	1931.84	1242.84	2.79722	239	255
CA	RNA-binding protein	G2KD07|G2KD07_LISMN	23064.30	98.70%	1	2	20	0.12%	11.70%	DITAQGSNVEEAIQNALATLETTR	R	D	99.70%	147	25	147	0	8	12	0	2	2545.27	2956.76	492.779	3	26
CA	Rod shape-determining protein	G2KC39|G2KC39_LISMN	35504.50	100.00%	5	5	24	0.15%	23.10%	DGVIADYDTTAAMMK	K	Y	99.70%	69.9	25	63.1	0	8	0	0	2	1633.71	941.84	127.394	70	84
CA	Rod shape-determining protein	G2KC39|G2KC39_LISMN	35504.50	100.00%	5	5	24	0.15%	23.10%	DTQEIVAVGSDAK	K	N	99.70%	92.5	25	92.5	0	6	0	0	2	1332.66	687.53	277.473	40	52
CA	Rod shape-determining protein	G2KC39|G2KC39_LISMN	35504.50	100.00%	5	5	24	0.15%	23.10%	GTLENTPPELSADIMDK	K	G	53.30%	6.36	25	6.36	0	1	0	0	2	1846.87	1422.80	3.44546	265	281
CA	Rod shape-determining protein	G2KC39|G2KC39_LISMN	35504.50	100.00%	5	5	24	0.15%	23.10%	MPVIIADEPLDCVAIGTGK	K	A	99.70%	104	25	104	0	7	0	0	2	2015.02	1740.52	2163.58	305	323
CA	Rod shape-determining protein	G2KC39|G2KC39_LISMN	35504.50	100.00%	5	5	24	0.15%	23.10%	VMICVPSGITGVEK	R	R	99.70%	54.6	25	53.9	0	2	0	0	2	1505.77	1458.31	423.886	101	114
CA	S-adenosylmethionine synthase	G2KCW7|G2KCW7_LISMN	43552.60	98.70%	1	1	8	0.05%	4.01%	IADQISDAILDAIISK	K	D	99.70%	97.7	25	97.3	0	8	0	0	2	1685.93	2498.59	278.284	21	36
CA	Serine hydroxymethyltransferase	G2KAA0|G2KAA0_LISMN	45122.80	98.70%	1	1	8	0.05%	3.39%	VATLTNEYPLYPSL	R	-	99.70%	23.6	25	23.6	0	8	0	0	2	1580.82	2119.70	88.6815	400	413
CA	Serine protease	G2KBU4|G2KBU4_LISMN	57974.10	98.70%	1	1	4	0.02%	2.03%	DVDTIPETQQK	R	N	99.70%	40.4	25	34.6	0	4	0	0	2	1273.63	434.26	50.5443	443	453
CA	Serine/threonine-protein kinase PrkC	G2K5T2|G2K5T2_LISMN	72189.30	92.90%	1	1	2	0.01%	1.68%	VAAAEVVPEEK	K	K	98.40%	14.1	25	14.1	0	2	0	0	2	1141.61	518.69	46.2806	315	325
CA	Signal recognition particle protein	G2K5I3|G2K5I3_LISMN	49715.80	25.00%	1	1	1	0.01%	2.22%	QMGPLDELLK	K	M	61.80%	2.59	25	-1.06	0	1	0	0	2	1159.60	505.35	45.7061	343	352
CA	Signal recognition particle receptor FtsY	G2K5I5|G2K5I5_LISMN	36407.00	99.70%	2	2	5	0.03%	6.71%	ITQQTDSVSGK	K	F	99.70%	44.4	25	44.4	0	2	0	0	2	1163.59	272.66	7.22094	11	21
CA	Signal recognition particle receptor FtsY	G2K5I5|G2K5I5_LISMN	36407.00	99.70%	2	2	5	0.03%	6.71%	VNLMNELEKVK	K	R	17.00%	4.56	25	4.56	0	3	0	0	2	1316.72	1713.81	521.81	218	228
CA	Single-stranded-DNA-specific exonuclease RecJ	G2KC16|G2KC16_LISMN	87695.00	20.80%	1	1	1	0.01%	1.15%	LAMEAIEAK	K	D	55.90%	5.09	25	0	0	1	0	0	2	991.51	1054.01	34.9659	331	339
CA	Site-determining protein	G2KC35|G2KC35_LISMN	29068.40	99.70%	2	2	5	0.03%	8.65%	FDDLLFLLPAAQTTDK	R	N	99.70%	50.4	25	50.4	0	4	0	0	2	1807.95	2496.43	144.326	80	95
CA	Site-determining protein	G2KC35|G2KC35_LISMN	29068.40	99.70%	2	2	5	0.03%	8.65%	IHQAMIK	K	D	12.80%	2.35	25	2.35	1	0	0	0	2	856.47	1207.21	6.41459	70	76
CA	SNF2 family domain-containing protein	G2KA38|G2KA38_LISMN	46990.40	33.40%	1	1	1	0.01%	2.01%	MTLLDNQK	-	K	70.70%	2.95	25	-3.25	0	1	0	0	2	962.50	993.98	5.47816	1	8
CA	Spermidine/putrescine import ATP-binding protein PotA	G2K6L2|G2K6L2_LISMN	41953.70	98.70%	1	1	1	0.01%	5.74%	AIVNEPEVILLDEPLSALDLK	R	L	99.70%	61.1	25	61.1	0	1	0	0	2	2291.27	2774.66	16.9019	152	172
CA	STAS domain-containing protein	G2KCU5|G2KCU5_LISMN	30416.40	98.70%	1	1	2	0.01%	7.87%	IIPITDSIGVLPIVGSLDDDR	R	G	99.70%	98.2	25	98.2	0	2	0	0	2	2208.21	2659.69	46.3905	157	177
CA	SUF system FeS assembly ATPase	G2K932|G2K932_LISMN	29155.30	98.70%	1	1	34	0.21%	6.51%	LAILDEIDSGLDIDALK	K	V	99.70%	114	25	114	0	34	0	0	2	1813.98	2614.64	1215.4	166	182
CA	Superoxide dismutase	G2KAX1|G2KAX1_LISMN	22631.50	100.00%	4	4	18	0.11%	30.70%	AAIESEFGTFDEFK	K	E	99.70%	97.9	25	97.9	0	2	0	0	2	1590.73	1786.66	361.798	103	116
CA	Superoxide dismutase	G2KAX1|G2KAX1_LISMN	22631.50	100.00%	4	4	18	0.11%	30.70%	LEIVSTANQDSPLSDGK	K	T	99.70%	123	25	123	0	8	0	0	2	1773.89	1270.05	1160.22	141	157
CA	Superoxide dismutase	G2KAX1|G2KAX1_LISMN	22631.50	100.00%	4	4	18	0.11%	30.70%	LNEAVAGHPELASK	K	S	99.70%	84.9	25	80.9	0	3	0	0	2	1435.75	375.40	671.052	39	52
CA	Superoxide dismutase	G2KAX1|G2KAX1_LISMN	22631.50	100.00%	4	4	18	0.11%	30.70%	SAEELVTNLDSVPEDIR	K	G	99.70%	114	25	114	0	5	0	0	2	1886.93	1760.38	3399.91	53	69
CA	Surface antigen	G2KAS0|G2KAS0_LISMN	38415.40	100.00%	10	10	81	0.49%	39.20%	AVNPNAQIDVQYANDFAK	K	A	99.70%	131	25	131	0	11	0	0	2	1977.97	1410.53	2712.58	194	211
CA	Surface antigen	G2KAS0|G2KAS0_LISMN	38415.40	100.00%	10	10	81	0.49%	39.20%	DAVGLSEHQDNISK	K	D	99.70%	76.5	25	76.5	0	3	0	0	2	1512.73	352.07	882.859	320	333
CA	Surface antigen	G2KAS0|G2KAS0_LISMN	38415.40	100.00%	10	10	81	0.49%	39.20%	DFTVAMVTDTGGVDDR	K	S	99.70%	72.9	25	72.9	0	6	0	0	2	1714.76	1418.89	57.5281	40	55
CA	Surface antigen	G2KAS0|G2KAS0_LISMN	38415.40	100.00%	10	10	81	0.49%	39.20%	DNDGSYLVGVVAGLTTK	K	T	99.70%	129	25	129	0	6	0	0	2	1708.88	2183.08	521.307	150	166
CA	Surface antigen	G2KAS0|G2KAS0_LISMN	38415.40	100.00%	10	10	81	0.49%	39.20%	GTDGYNYLQSASEADYK	K	T	99.70%	152	25	152	0	16	0	0	2	1881.81	1236.21	2170.57	77	93
CA	Surface antigen	G2KAS0|G2KAS0_LISMN	38415.40	100.00%	10	10	81	0.49%	39.20%	LKDAIEEVSK	K	Q	99.70%	72.9	25	54.3	0	2	0	0	2	1131.63	357.62	569.07	114	123
CA	Surface antigen	G2KAS0|G2KAS0_LISMN	38415.40	100.00%	10	10	81	0.49%	39.20%	NQFAIVDDTIDDR	K	D	99.70%	70.2	25	54.8	0	10	0	0	2	1521.72	1466.75	4475.49	128	140
CA	Surface antigen	G2KAS0|G2KAS0_LISMN	38415.40	100.00%	10	10	81	0.49%	39.20%	SDYDLIYGIGYK	R	L	99.70%	70	25	70	0	4	0	0	2	1406.68	1664.42	678.443	102	113
CA	Surface antigen	G2KAS0|G2KAS0_LISMN	38415.40	100.00%	10	10	81	0.49%	39.20%	SFNQSAWEGLQK	R	F	99.70%	64.3	25	64.3	0	11	0	0	2	1394.67	1154.05	3658.82	56	67
CA	Surface antigen	G2KAS0|G2KAS0_LISMN	38415.40	100.00%	10	10	81	0.49%	39.20%	VDIAVEDLATR	R	A	99.70%	66.7	25	65.9	0	12	0	0	2	1201.64	1321.79	1274.96	291	301
CA	Tagatose 1,6-diphosphate aldolase	G2K554|G2K554_LISMN	37684.70	98.70%	1	1	7	0.04%	3.55%	LPDLIEDLSALR	K	I	99.70%	63.2	25	63.2	0	7	0	0	2	1354.76	2364.82	365.632	104	115
CA	Tagatose-6-phosphate kinase	G2K8M3|G2K8M3_LISMN	33184.80	98.70%	1	1	2	0.01%	3.91%	LGSVEELIPYGK	K	K	99.70%	72.2	25	64.2	0	2	0	0	2	1304.71	1574.52	330.719	193	204
CA	Thermostable carboxypeptidase	G2K5Z7|G2K5Z7_LISMN	57358.70	30.50%	1	1	1	0.01%	1.59%	KTLEESQK	R	T	68.00%	5.45	25	-4.12	0	1	0	0	2	962.52	992.87	5.59024	82	89
CA	Thioredoxin	G2K8V0|G2K8V0_LISMN	11620.20	100.00%	2	4	32	0.19%	35.90%	MDVDENPETPGSFGVMSIPTLLIK	K	K	99.70%	84.4	25	84.4	0	7	10	0	2	2622.27	2242.53	142.791	54	77
CA	Thioredoxin	G2K8V0|G2K8V0_LISMN	11620.20	100.00%	2	4	32	0.19%	35.90%	MVAPVLEEIQEER	R	G	99.70%	106	25	106	0	15	0	0	2	1542.78	1487.21	7300.03	33	45
CA	Thioredoxin family protein	G2KCR2|G2KCR2_LISMN	11804.60	55.30%	1	1	5	0.03%	13.60%	MKNLESVEQFNAIK	-	S	85.70%	17.5	25	11.2	0	5	0	0	2	1650.85	2118.14	32.376	1	14
CA	Thioredoxin reductase	G2K9M8|G2K9M8_LISMN	34174.20	98.70%	1	1	4	0.02%	4.08%	TNLPGIFAAGDVR	R	A	99.70%	23.3	25	23.3	0	4	0	0	2	1330.71	1568.89	588.928	269	281
CA	Transcription elongation factor GreA	G2KBH5|G2KBH5_LISMN	17485.00	98.70%	1	1	9	0.05%	10.60%	EGEEVTIQTPAGDMSVK	K	I	99.70%	65.6	25	65.6	0	9	0	0	2	1806.84	1046.27	1271.17	137	153
CA	Transcription elongation factor NusA	G2KA49|G2KA49_LISMN	41683.80	100.00%	3	3	15	0.09%	14.50%	EVLVEAIEAALTSAYK	R	R	99.70%	108	25	101	0	7	0	0	2	1706.92	2953.42	110.678	21	36
CA	Transcription elongation factor NusA	G2KA49|G2KA49_LISMN	41683.80	100.00%	3	3	15	0.09%	14.50%	ISVYTANEEVDPVGACVGPK	K	G	99.70%	158	25	158	0	4	0	0	2	2105.02	1400.53	796.884	235	254
CA	Transcription elongation factor NusA	G2KA49|G2KA49_LISMN	41683.80	100.00%	3	3	15	0.09%	14.50%	LNPVYQPGDVVELEVTPK	K	D	99.70%	82.7	25	82.7	0	4	0	0	2	1997.06	1721.59	582.772	83	100
CA	Transcription termination/antitermination protein NusG	G2KB86|G2KB86_LISMN	19940.50	98.70%	1	1	11	0.07%	6.78%	VIVPEEEETEVK	R	N	99.70%	52.4	25	52.4	0	11	0	0	2	1400.72	824.14	572.311	38	49
CA	Transcriptional regulator	G2K5P3|G2K5P3_LISMN	24792.10	34.80%	1	1	1	0.01%	3.29%	LAYYTIK	K	E	72.10%	4.01	25	-3.77	0	1	0	0	2	871.49	470.93	59.6467	9	15
CA	Transcriptional regulator	G2KC10|G2KC10_LISMN	29054.80	47.30%	1	1	4	0.02%	3.91%	LDPDVEEQFK	K	T	81.30%	12.7	25	12.6	0	4	0	0	2	1219.58	2327.52	133.898	239	248
CA	Transcriptional regulator	G2KCZ6|G2KCZ6_LISMN	38078.70	29.00%	1	1	1	0.01%	2.35%	NSEDELKK	K	C	66.30%	11.8	25	6.55	0	1	0	0	2	962.48	987.31	5.8524	105	112
CA	Transcriptional repressor DeoR	G2K6R8|G2K6R8_LISMN	35008.20	65.10%	1	1	1	0.01%	2.22%	DEALLFR	R	L	90.00%	28.5	25	13	0	1	0	0	2	863.46	270.99	27.9522	213	219
CA	Transketolase	G2KA32|G2KA32_LISMN	71827.00	100.00%	6	6	33	0.20%	12.50%	DGNDTAEILAAIEK	K	A	99.70%	106	25	106	0	8	0	0	2	1459.73	1965.97	347.951	219	232
CA	Transketolase	G2KA32|G2KA32_LISMN	71827.00	100.00%	6	6	33	0.20%	12.50%	FGASAPGETVIK	K	N	99.70%	31.5	25	30.1	0	2	0	0	2	1176.63	665.34	226.233	637	648
CA	Transketolase	G2KA32|G2KA32_LISMN	71827.00	100.00%	6	6	33	0.20%	12.50%	LPADWDADLPVYDDSK	K	A	99.70%	113	25	113	0	7	0	0	2	1819.84	1739.43	1412.77	337	352
CA	Transketolase	G2KA32|G2KA32_LISMN	71827.00	100.00%	6	6	33	0.20%	12.50%	QNTSQPTMIEVK	K	T	99.70%	60.9	25	60.9	0	4	0	0	2	1391.68	427.59	53.5585	235	246
CA	Transketolase	G2KA32|G2KA32_LISMN	71827.00	100.00%	6	6	33	0.20%	12.50%	TVIGFGAPNAGTSK	K	V	99.70%	31.1	25	31.1	0	7	0	0	2	1319.70	808.65	1025.95	247	260
CA	Transketolase	G2KA32|G2KA32_LISMN	71827.00	100.00%	6	6	33	0.20%	12.50%	VHGAPLGDEGILEAK	K	K	99.70%	46.4	25	46.4	0	5	0	0	2	1505.80	860.82	533.564	261	275
CA	Transketolase	G2KB34|G2KB34_LISMN	72324.70	14.10%	1	1	1	0.01%	1.04%	EFPELAR	K	Q	44.30%	2.54	25	2.54	0	1	0	0	2	861.45	443.13	5.99967	320	326
CA	Translation initiation factor IF-2	G2KA52|G2KA52_LISMN	84576.50	98.70%	1	1	4	0.02%	2.70%	VGPSTPVEITGLNDVPQAGDR	K	F	99.70%	135	25	135	0	4	0	0	2	2122.08	1516.62	1345.06	511	531
CA	Translation initiation factor IF-3	G2K5G7|G2K5G7_LISMN	19186.20	98.70%	1	1	8	0.05%	7.19%	LIDQDGEQLGVK	R	S	99.70%	64.1	25	63.9	0	8	0	0	2	1314.69	761.40	650.529	14	25
CA	Trigger factor	G2K9I4|G2K9I4_LISMN	47853.80	100.00%	9	10	73	0.44%	31.60%	AGDEADIELTFPEEYHAEDLAGQPVVFK	K	V	99.70%	100	25	100	0	0	8	0	2	3090.46	2009.31	2578.62	209	236
CA	Trigger factor	G2K9I4|G2K9I4_LISMN	47853.80	100.00%	9	10	73	0.44%	31.60%	AIDVLLDSAVEK	K	-	99.70%	62.2	25	56.8	0	9	0	0	2	1272.70	1534.98	3229.62	416	427
CA	Trigger factor	G2K9I4|G2K9I4_LISMN	47853.80	100.00%	9	10	73	0.44%	31.60%	DGVAFEGGQAENHSLELGSGQFIPGFEEK	K	L	99.70%	109	25	109	0	2	8	0	2	3049.42	1903.22	995.379	175	203
CA	Trigger factor	G2K9I4|G2K9I4_LISMN	47853.80	100.00%	9	10	73	0.44%	31.60%	DIDEEVETLDELK	K	E	99.70%	92.3	25	82.3	0	15	0	0	2	1547.73	1900.40	2376.76	257	269
CA	Trigger factor	G2K9I4|G2K9I4_LISMN	47853.80	100.00%	9	10	73	0.44%	31.60%	EDAPAENGDTVILDFEGFK	K	D	99.70%	116	25	116	0	5	0	0	2	2066.96	2045.88	1169.88	156	174
CA	Trigger factor	G2K9I4|G2K9I4_LISMN	47853.80	100.00%	9	10	73	0.44%	31.60%	ETELTTEELEAELK	R	Q	99.70%	81.8	25	81.8	0	13	0	0	2	1634.80	1550.55	2301.39	130	143
CA	Trigger factor	G2K9I4|G2K9I4_LISMN	47853.80	100.00%	9	10	73	0.44%	31.60%	EVPALDDELAK	K	D	99.70%	36.5	25	34.3	0	4	0	0	2	1199.62	1111.33	674.809	246	256
CA	Trigger factor	G2K9I4|G2K9I4_LISMN	47853.80	100.00%	9	10	73	0.44%	31.60%	EVPALDDELAKDIDEEVETLDELK	K	E	99.70%	102	25	102	0	0	6	0	2	2728.33	2880.69	68.9674	246	269
CA	Trigger factor	G2K9I4|G2K9I4_LISMN	47853.80	100.00%	9	10	73	0.44%	31.60%	LTFEIEQEK	K	V	99.70%	35.3	25	35.3	0	3	0	0	2	1136.58	1161.86	323.258	15	23
CA	Triosephosphate isomerase	G2K9K7|G2K9K7_LISMN	26878.40	100.00%	7	8	138	0.83%	38.60%	AALAGLTEEQVIK	R	S	99.70%	63.3	25	60.9	0	15	0	0	2	1342.76	1298.44	5111.41	149	161
CA	Triosephosphate isomerase	G2K9K7|G2K9K7_LISMN	26878.40	100.00%	7	8	138	0.83%	38.60%	AEVADAVSQK	R	A	99.70%	87.4	25	65.8	0	4	0	0	2	1017.52	332.65	111.381	192	201
CA	Triosephosphate isomerase	G2K9K7|G2K9K7_LISMN	26878.40	100.00%	7	8	138	0.83%	38.60%	EAGQTDTWVR	R	G	99.70%	75.9	25	69	0	8	0	0	2	1162.55	429.82	663.89	135	144
CA	Triosephosphate isomerase	G2K9K7|G2K9K7_LISMN	26878.40	100.00%	7	8	138	0.83%	38.60%	KPIIAGNWK	R	M	99.70%	56.4	25	55.2	0	4	0	0	2	1026.61	474.81	479.513	3	11
CA	Triosephosphate isomerase	G2K9K7|G2K9K7_LISMN	26878.40	100.00%	7	8	138	0.83%	38.60%	NNVPSSDAVESVVAAPALFLQELVR	K	L	99.70%	134	25	134	0	32	41	0	2	2625.39	3398.84	2311.09	28	52
CA	Triosephosphate isomerase	G2K9K7|G2K9K7_LISMN	26878.40	100.00%	7	8	138	0.83%	38.60%	SSTSADANETCAVIR	K	A	99.70%	116	25	116	0	19	0	0	2	1581.72	416.51	4343.04	177	191
CA	Triosephosphate isomerase	G2K9K7|G2K9K7_LISMN	26878.40	100.00%	7	8	138	0.83%	38.60%	SVIAYEPIWAIGTGK	K	S	99.70%	81.7	25	73.9	0	15	0	0	2	1604.87	1914.94	5073.71	162	176
CA	tRNA modification GTPase MnmE	G2KCF6|G2KCF6_LISMN	50415.60	24.90%	1	1	1	0.01%	2.41%	AIVTDIAGTTR	K	D	61.60%	11.1	25	9.33	0	1	0	0	2	1117.62	748.60	38.0428	245	255
CA	tRNA pseudouridine synthase B	G2KA55|G2KA55_LISMN	33770.40	98.70%	1	1	1	0.01%	4.93%	STTTEDATGETVNTK	K	E	99.70%	89.2	25	89.2	0	1	0	0	2	1554.71	314.32	5.47203	75	89
CA	tRNA(Ile)-lysidine synthase	G2KB59|G2KB59_LISMN	74371.50	97.10%	1	1	2	0.01%	1.70%	VLISEDELQEK	K	I	99.40%	35.4	25	0	0	2	0	0	2	1302.68	1029.10	209.291	477	487
CA	Tryptophan--tRNA ligase	G2K7S8|G2K7S8_LISMN	36894.10	98.70%	1	1	5	0.03%	5.14%	TDLAELVVSELEPIQER	K	Y	99.70%	101	25	101	0	5	0	0	2	1941.02	2657.90	198.447	271	287
CA	Two-component sensor histidine kinase ResE	G2K6D9|G2K6D9_LISMN	66702.50	98.70%	1	1	3	0.02%	2.85%	VLIPVALNELLNDTLEK	K	K	99.70%	56.7	25	56.7	0	3	0	0	2	1894.09	2957.92	69.2271	302	318
CA	Tyrosine recombinase XerC	G2K9J4|G2K9J4_LISMN	35017.30	29.70%	1	1	5	0.03%	4.67%	DRVLLEVLYGTGIR	R	V	67.20%	6.99	25	6.99	0	5	0	0	2	1603.92	2745.76	62.5798	137	150
CA	UDP-N-acetylglucosamine 1-carboxyvinyltransferase	G2K9S6|G2K9S6_LISMN	45979.30	100.00%	3	3	38	0.23%	11.20%	EPEIVDLANFLNQMGAR	R	V	99.70%	101	25	101	0	8	0	0	2	1916.95	2703.02	201.432	189	205
CA	UDP-N-acetylglucosamine 1-carboxyvinyltransferase	G2K9S6|G2K9S6_LISMN	45979.30	100.00%	3	3	38	0.23%	11.20%	NAVLPVIAATLLASK	K	G	99.70%	82	25	82	0	16	0	0	2	1480.91	2383.15	1199.21	23	37
CA	UDP-N-acetylglucosamine 1-carboxyvinyltransferase	G2K9S6|G2K9S6_LISMN	45979.30	100.00%	3	3	38	0.23%	11.20%	NVPNLSDVFTINEVLK	K	Y	99.70%	91.5	25	91.5	0	14	0	0	2	1801.97	2298.74	1159.45	44	59
CA	UDP-N-acetylglucosamine 2-epimerase	G2KA98|G2KA98_LISMN	42262.60	33.70%	1	1	2	0.01%	2.11%	ENLLAEGK	K	D	71.00%	9.58	25	0	0	2	0	0	2	873.47	872.51	177.158	158	165
CA	UDP-N-acetylmuramate--L-alanine ligase	G2KCQ8|G2KCQ8_LISMN	50075.20	98.70%	1	1	2	0.01%	3.13%	SVDDVFNAFETLGK	K	Q	99.70%	84.1	25	84.1	0	2	0	0	2	1541.75	2213.23	120.101	181	194
CA	UDP-N-acetylmuramyl pentapeptide phosphotransferase	G2K7H1|G2K7H1_LISMN	38692.00	99.40%	2	2	10	0.06%	3.42%	MVTKQPIAMADK	R	S	39.90%	2.1	25	2.1	0	1	0	0	2	1364.69	1590.48	14.4546	256	267
CA	UDP-N-acetylmuramyl pentapeptide phosphotransferase	G2K7H1|G2K7H1_LISMN	38692.00	99.40%	2	2	10	0.06%	3.42%	QPIAMADK	K	S	99.00%	21.9	25	18.5	0	9	0	0	2	873.45	946.38	706.081	260	267
CA	Uncharacterized protein	G2K596|G2K596_LISMN	44947.60	98.70%	1	1	7	0.04%	4.57%	QQLDEDFLTNLITTAIEK	K	R	99.70%	145	25	145	0	7	0	0	2	2092.08	2917.93	147.557	74	91
CA	Uncharacterized protein	G2K5A7|G2K5A7_LISMN	19971.60	20.00%	1	1	2	0.01%	17.80%	TIPEGSTGVILIATEQELANVNDVAMDELHGR	K	V	54.70%	4.57	25	4.57	0	0	2	0	2	3392.70	2946.19	5.37963	115	146
CA	Uncharacterized protein	G2K5P7|G2K5P7_LISMN	33422.10	98.70%	1	1	15	0.09%	5.86%	EPETPVVPEAPETPEAPK	K	D	99.70%	103	25	103	0	15	0	0	2	1916.95	1229.49	1292.75	284	301
CA	Uncharacterized protein	G2K648|G2K648_LISMN	65879.70	98.70%	1	1	2	0.01%	4.16%	ALDTVTNIADQTNLLALNAAIESAR	K	A	99.70%	176	25	176	0	2	0	0	2	2598.37	2376.49	61.3417	391	415
CA	Uncharacterized protein	G2K684|G2K684_LISMN	22265.20	23.10%	1	1	3	0.02%	4.46%	MEHIYIPGK	-	N	59.20%	5.25	25	5.25	0	3	0	0	2	1103.56	955.15	13.5084	1	9
CA	Uncharacterized protein	G2K6B0|G2K6B0_LISMN	45994.60	84.20%	2	2	2	0.01%	4.04%	EIKPKEMQSK	K	L	36.60%	4.71	25	2.68	0	1	0	0	2	1217.66	1102.94	67.7416	369	378
CA	Uncharacterized protein	G2K6B0|G2K6B0_LISMN	45994.60	84.20%	2	2	2	0.01%	4.04%	LLEENPK	K	K	75.20%	0.61	25	-1.5	0	1	0	0	2	842.46	387.63	61.6563	290	296
CA	Uncharacterized protein	G2K6B1|G2K6B1_LISMN	24821.70	24.50%	1	1	1	0.01%	6.17%	VGVANGLTGAEVAR	K	H	61.10%	5.91	25	5.91	0	1	0	0	2	1313.72	705.33	130.74	34	47
CA	Uncharacterized protein	G2K6C6|G2K6C6_LISMN	9882.60	100.00%	5	5	193	1.16%	67.00%	AVEAVFETIQTSLSK	K	G	99.70%	107	25	107	0	126	0	0	2	1622.86	3064.50	6646.44	25	39
CA	Uncharacterized protein	G2K6C6|G2K6C6_LISMN	9882.60	100.00%	5	5	193	1.16%	67.00%	TDLVNSVAELADLSK	K	K	99.70%	122	25	115	0	32	0	0	2	1574.83	2182.56	7131.97	5	19
CA	Uncharacterized protein	G2K6C6|G2K6C6_LISMN	9882.60	100.00%	5	5	193	1.16%	67.00%	TKEEIDIPASK	R	V	99.70%	88.9	25	78.7	0	6	0	0	2	1230.66	376.51	2863.27	66	76
CA	Uncharacterized protein	G2K6C6|G2K6C6_LISMN	9882.60	100.00%	5	5	193	1.16%	67.00%	VPAFKPGK	K	A	99.00%	31.9	25	29.2	0	1	0	0	2	843.51	305.43	82.4004	77	84
CA	Uncharacterized protein	G2K6C6|G2K6C6_LISMN	9882.60	100.00%	5	5	193	1.16%	67.00%	VQLIGFGNFEVR	K	E	99.70%	95.8	25	92.4	0	28	0	0	2	1378.75	2033.23	3725.81	43	54
CA	Uncharacterized protein	G2K6H9|G2K6H9_LISMN	33424.90	99.90%	2	2	4	0.02%	8.41%	ALLIVNPSSGK	K	E	54.90%	4.65	25	4.65	0	2	0	0	2	1098.65	973.60	175.627	4	14
CA	Uncharacterized protein	G2K6H9|G2K6H9_LISMN	33424.90	99.90%	2	2	4	0.02%	8.41%	LGLLDAANMIPQLIR	K	G	99.70%	49.8	25	49.8	0	2	0	0	2	1637.94	2765.15	21.7928	226	240
CA	Uncharacterized protein	G2K6J6|G2K6J6_LISMN	23983.50	100.00%	2	2	6	0.04%	12.00%	AATADPSIASDDQK	K	M	99.70%	88.5	25	88.5	0	2	0	0	2	1389.65	346.53	128.894	143	156
CA	Uncharacterized protein	G2K6J6|G2K6J6_LISMN	23983.50	100.00%	2	2	6	0.04%	12.00%	AVQNADAVSEAK	K	T	99.70%	64.1	25	64.1	0	4	0	0	2	1202.60	316.53	25.2037	168	179
CA	Uncharacterized protein	G2K7R5|G2K7R5_LISMN	63381.10	100.00%	6	7	64	0.39%	15.10%	DILNTGNVASNNNAGPK	K	L	99.70%	134	25	130	0	10	0	0	2	1698.84	806.91	557.858	498	514
CA	Uncharacterized protein	G2K7R5|G2K7R5_LISMN	63381.10	100.00%	6	7	64	0.39%	15.10%	LAKPDFDDTNSVQK	K	T	99.70%	32.6	25	32.6	0	1	0	0	2	1577.78	448.72	70.0282	515	528
CA	Uncharacterized protein	G2K7R5|G2K7R5_LISMN	63381.10	100.00%	6	7	64	0.39%	15.10%	TTLAGTLQDVK	K	V	99.70%	36.6	25	33.1	0	1	0	0	2	1146.64	925.28	182.247	240	250
CA	Uncharacterized protein	G2K7R5|G2K7R5_LISMN	63381.10	100.00%	6	7	64	0.39%	15.10%	TTLAGTLQDVKVVSEDK	K	D	33.00%	6.84	25	6.84	0	2	0	0	2	1803.97	617.00	100.807	240	256
CA	Uncharacterized protein	G2K7R5|G2K7R5_LISMN	63381.10	100.00%	6	7	64	0.39%	15.10%	VISEPAVTTPVTLSDGIYTIPFVAK	K	K	99.70%	97.9	25	97.9	0	26	14	0	2	2618.43	2372.00	3543.12	172	196
CA	Uncharacterized protein	G2K7R5|G2K7R5_LISMN	63381.10	100.00%	6	7	64	0.39%	15.10%	YEDVQTVSTDAAK	R	D	99.70%	113	25	113	0	10	0	0	2	1426.67	433.15	1814.95	114	126
CA	Uncharacterized protein	G2K7R6|G2K7R6_LISMN	22267.60	100.00%	2	2	11	0.07%	13.00%	SSDNNTTTPATK	K	S	99.70%	30.2	25	30.2	0	2	0	0	2	1236.57	246.02	4.64907	154	165
CA	Uncharacterized protein	G2K7R6|G2K7R6_LISMN	22267.60	100.00%	2	2	11	0.07%	13.00%	VSFPVSTLSNPVNAK	K	I	99.70%	82.8	25	82.8	0	9	0	0	2	1559.84	1481.70	2235.85	104	118
CA	Uncharacterized protein	G2K7U7|G2K7U7_LISMN	13096.90	98.70%	1	2	44	0.27%	20.80%	ELAYNANELIQSVQVLGTEGSTLLK	K	D	99.70%	154	25	153	0	30	14	0	2	2690.42	2866.28	2969.29	49	73
CA	Uncharacterized protein	G2K859|G2K859_LISMN	23905.20	100.00%	2	3	13	0.08%	17.50%	ESLIQLFQNEKDPIK	R	L	99.70%	78	25	56.5	0	1	0	0	2	1801.97	1830.44	88.3868	159	173
CA	Uncharacterized protein	G2K859|G2K859_LISMN	23905.20	100.00%	2	3	13	0.08%	17.50%	LEDIADSCQSVANTLESIVMK	K	N	99.70%	162	25	161	0	12	0	0	2	2323.12	2479.22	689.789	184	204
CA	Uncharacterized protein	G2K900|G2K900_LISMN	22757.60	22.30%	1	1	3	0.02%	5.58%	SLIIRQEQIEK	K	A	58.10%	4.42	25	4.42	0	3	0	0	2	1356.78	2229.30	242.694	120	130
CA	Uncharacterized protein	G2K933|G2K933_LISMN	39645.70	99.80%	2	2	3	0.02%	5.59%	AISDGLK	K	L	30.20%	2.27	25	-3.62	1	0	0	0	2	703.40	731.91	5.86171	345	351
CA	Uncharacterized protein	G2K933|G2K933_LISMN	39645.70	99.80%	2	2	3	0.02%	5.59%	NEISDLVNAVLTK	K	L	99.70%	87.6	25	83.8	0	2	0	0	2	1415.77	2510.87	52.2972	221	233
CA	Uncharacterized protein	G2K9C6|G2K9C6_LISMN	6712.20	98.60%	1	1	7	0.04%	33.90%	ESYIQITNESAIKMIFDGR	M	Y	99.70%	18.3	25	18.3	0	7	0	0	1	2231.10	1873.82	5408.73	2	20
CA	Uncharacterized protein	G2K9H3|G2K9H3_LISMN	18094.60	98.70%	1	1	3	0.02%	7.79%	VTNSNVNVSENR	K	I	99.70%	97.7	25	97.7	0	3	0	0	2	1332.65	297.66	118.794	78	89
CA	Uncharacterized protein	G2K9T5|G2K9T5_LISMN	45500.30	29.90%	1	1	2	0.01%	1.76%	NMASVPK	K	K	67.30%	10	25	2.46	2	0	0	0	2	746.39	1178.96	7.9257	205	211
CA	Uncharacterized protein	G2K9Z8|G2K9Z8_LISMN	43166.90	98.90%	2	2	5	0.03%	2.91%	DYVIIQSMDK	M	E	98.50%	19.5	25	16.9	0	3	0	0	1	1227.59	1669.27	18.7994	2	11
CA	Uncharacterized protein	G2K9Z8|G2K9Z8_LISMN	43166.90	98.90%	2	2	5	0.03%	2.91%	MDYVIIQSMDK	-	E	25.40%	7.68	25	7.68	0	2	0	0	2	1374.63	1426.09	1749.03	1	11
CA	Uncharacterized protein	G2KA61|G2KA61_LISMN	17987.60	98.70%	1	1	5	0.03%	10.30%	MDSPSIEAEQVPDSPK	K	V	99.70%	139	25	139	0	5	0	0	2	1745.79	825.25	191.591	97	112
CA	Uncharacterized protein	G2KA67|G2KA67_LISMN	41772.80	19.70%	1	1	1	0.01%	2.20%	EVQGVQIK	K	T	54.30%	1.26	25	-0.26	0	1	0	0	2	900.52	1436.17	75.3336	36	43
CA	Uncharacterized protein	G2KA80|G2KA80_LISMN	36317.30	79.00%	1	1	2	0.01%	5.30%	EGAPIDVVEPDNLELLE	K	-	94.80%	11.1	25	11.1	0	2	0	0	2	1851.92	2302.97	6.61556	305	321
CA	Uncharacterized protein	G2KAG8|G2KAG8_LISMN	10336.20	98.70%	2	2	9	0.05%	13.80%	MSEIKVK	-	E	90.00%	20.9	25	1.05	8	0	0	0	2	850.47	871.88	438.652	1	7
CA	Uncharacterized protein	G2KAG8|G2KAG8_LISMN	10336.20	98.70%	2	2	9	0.05%	13.80%	VKEATLAK	K	Y	86.90%	1.19	25	-6.37	0	1	0	0	2	859.52	227.68	32.8975	6	13
CA	Uncharacterized protein	G2KB11|G2KB11_LISMN	32742.50	100.00%	8	9	73	0.44%	31.10%	ADTTTISINNLAK	K	M	99.70%	88.6	25	88.6	0	22	0	0	2	1361.73	1147.95	4443.37	163	175
CA	Uncharacterized protein	G2KB11|G2KB11_LISMN	32742.50	100.00%	8	9	73	0.44%	31.10%	GFMSIEVK	K	D	99.00%	33.3	25	28.5	2	0	0	0	2	910.47	1292.33	126.526	72	79
CA	Uncharacterized protein	G2KB11|G2KB11_LISMN	32742.50	100.00%	8	9	73	0.44%	31.10%	IYAAQLQNAAQNGNTDTIK	K	V	99.70%	161	25	161	0	22	0	0	2	2034.03	1003.59	3232.31	273	291
CA	Uncharacterized protein	G2KB11|G2KB11_LISMN	32742.50	100.00%	8	9	73	0.44%	31.10%	LEEQNYAHGYR	K	V	99.70%	67.9	25	67.9	0	1	0	0	2	1379.63	318.74	144.008	183	193
CA	Uncharacterized protein	G2KB11|G2KB11_LISMN	32742.50	100.00%	8	9	73	0.44%	31.10%	LKSEDADYEK	K	A	61.10%	10.1	25	5.55	0	1	0	0	2	1197.56	272.11	61.1253	97	106
CA	Uncharacterized protein	G2KB11|G2KB11_LISMN	32742.50	100.00%	8	9	73	0.44%	31.10%	SDYNYVDKDGK	K	L	99.70%	52	25	50.8	0	1	0	0	2	1303.58	285.43	49.177	208	218
CA	Uncharacterized protein	G2KB11|G2KB11_LISMN	32742.50	100.00%	8	9	73	0.44%	31.10%	TDGTMTDGTYK	K	L	99.70%	79.8	25	79.8	0	6	0	0	2	1189.50	294.88	146.828	49	59
CA	Uncharacterized protein	G2KB11|G2KB11_LISMN	32742.50	100.00%	8	9	73	0.44%	31.10%	VGTGPQEYLK	K	Q	99.70%	88.1	25	80.2	0	18	0	0	2	1091.57	559.24	1790.63	112	121
CA	Uncharacterized protein	G2KB43|G2KB43_LISMN	31607.50	23.20%	1	1	1	0.01%	3.70%	QDKELAASMR	K	K	59.30%	6.39	25	6.39	0	1	0	0	2	1148.57	318.76	3.98683	221	230
CA	Uncharacterized protein	G2KB94|G2KB94_LISMN	25227.50	64.30%	1	1	2	0.01%	3.64%	DAASLLNK	K	Y	89.70%	15.9	25	10.2	0	2	0	0	2	831.46	348.19	8.7729	208	215
CA	Uncharacterized protein	G2KBH4|G2KBH4_LISMN	23187.00	98.70%	1	1	1	0.01%	6.76%	TTETTESDDPNVAK	K	V	99.70%	40	25	40	0	1	0	0	2	1507.68	302.10	4.6661	93	106
CA	Uncharacterized protein	G2KBJ4|G2KBJ4_LISMN	15584.70	98.70%	1	1	4	0.02%	9.29%	DVLDQTTLADLLK	R	H	99.70%	54.3	25	54.3	0	4	0	0	2	1444.79	2284.19	14.1539	113	125
CA	Uncharacterized protein	G2KC92|G2KC92_LISMN	18446.20	100.00%	2	2	13	0.08%	13.80%	EDLNTQVDTIK	R	E	99.70%	89.4	25	89.4	0	9	0	0	2	1275.64	643.10	495.04	40	50
CA	Uncharacterized protein	G2KC92|G2KC92_LISMN	18446.20	100.00%	2	2	13	0.08%	13.80%	LVDSAGGFVDVVK	K	D	99.70%	78.8	25	72.5	0	4	0	0	2	1305.71	1376.80	818.656	78	90
CA	Uncharacterized protein	G2KC93|G2KC93_LISMN	16094.20	98.70%	1	2	44	0.27%	15.20%	VDPVFDAVGDIGTSLLGLSQSVR	K	E	99.70%	133	25	133	0	26	18	0	2	2345.24	3104.01	390.246	76	98
CA	Uncharacterized protein	G2KCD3|G2KCD3_LISMN	8118.90	18.90%	1	1	1	0.01%	17.60%	KHFDLNDVVEMK	K	K	53.00%	0.15	25	0	0	1	0	0	2	1490.73	1379.36	9.44308	6	17
CA	Uncharacterized protein	G2KCH9|G2KCH9_LISMN	43077.90	98.70%	1	1	2	0.01%	6.48%	NDNPNFDTLNDNATGLDGALDTLEK	K	A	99.70%	153	25	153	0	2	0	0	2	2677.22	1963.26	157.93	113	137
CA	Uncharacterized protein	G2KCQ0|G2KCQ0_LISMN	47752.80	71.70%	2	2	2	0.01%	4.27%	IYYLLELIFK	R	K	67.00%	11.7	25	5.23	0	1	0	0	2	1314.77	2342.41	7.4037	317	326
CA	Uncharacterized protein	G2KCQ0|G2KCQ0_LISMN	47752.80	71.70%	2	2	2	0.01%	4.27%	NPKIIWTK	K	L	14.00%	2.91	25	-0.78	0	1	0	0	2	999.60	534.24	85.8588	206	213
CA	Uncharacterized protein	G2KCQ4|G2KCQ4_LISMN	34146.40	51.80%	1	1	1	0.01%	2.91%	IDGAGAVLR	R	L	83.90%	1.82	25	-6.62	0	1	0	0	2	871.50	426.50	106.505	285	293
CA	Uncharacterized protein	G2KCR4|G2KCR4_LISMN	38820.70	98.70%	1	1	5	0.03%	5.88%	ELEPVSDEIIQDGLGGIFGVR	K	H	99.70%	121	25	121	0	5	0	0	2	2243.16	2717.90	518.087	32	52
CA	Uncharacterized protein	G2KCV2|G2KCV2_LISMN	17867.80	98.70%	1	1	12	0.07%	8.77%	DAGLNPSSITTDTAS	K	-	99.70%	34.4	25	34.4	0	12	0	0	2	1449.67	1278.29	100.688	157	171
CA	Uncharacterized protein	G2KDC0|G2KDC0_LISMN	16405.20	100.00%	2	2	11	0.07%	16.20%	EQGATVPVAGLK	K	V	99.70%	54.8	25	51.7	0	4	0	0	2	1169.65	809.69	237.018	111	122
CA	Uncharacterized protein	G2KDC0|G2KDC0_LISMN	16405.20	100.00%	2	2	11	0.07%	16.20%	VDLDPDEEDVVR	K	A	99.70%	76.5	25	63.5	0	7	0	0	2	1400.65	1150.67	1041.48	123	134
CA	Uncharacterized protein	G2KDD9|G2KDD9_LISMN	123368.60	30.80%	1	1	1	0.01%	1.57%	ADLSAAFYPSGELAWLK	K	L	68.20%	5.68	25	5.22	0	0	1	0	2	1838.93	1095.19	123.372	10	26
CA	Universal stress protein	G2KC71|G2KC71_LISMN	16867.20	99.80%	2	2	3	0.02%	15.60%	HSPCDVLVVR	R	N	38.00%	9.68	25	7.65	0	1	0	0	2	1181.61	494.25	118.307	135	144
CA	Universal stress protein	G2KC71|G2KC71_LISMN	16867.20	99.80%	2	2	3	0.02%	15.60%	NDAALGLVHVIDTR	R	A	99.70%	97.3	25	95.9	0	2	0	0	2	1493.81	1477.24	526.011	32	45
CA	UPF0042 nucleotide-binding protein LMKG_02564	G2K9M4|G2K9M4_LISMN	33554.30	99.90%	3	3	6	0.04%	13.40%	EFFDSIEPALDELDNTNFITTK	R	I	99.70%	111	25	111	0	2	0	0	2	2559.21	2610.83	96.9158	68	89
CA	UPF0042 nucleotide-binding protein LMKG_02564	G2K9M4|G2K9M4_LISMN	33554.30	99.90%	3	3	6	0.04%	13.40%	ELLSDLK	R	G	28.40%	0.04	25	-3.1	1	0	0	0	2	817.47	949.66	66.6376	128	134
CA	UPF0042 nucleotide-binding protein LMKG_02564	G2K9M4|G2K9M4_LISMN	33554.30	99.90%	3	3	6	0.04%	13.40%	IALVMDLRGR	K	E	49.90%	4.47	25	4.47	0	3	0	0	2	1159.66	1159.64	389.503	58	67
CA	UPF0145 protein LMKG_02766	G2KAN6|G2KAN6_LISMN	11991.80	100.00%	2	2	7	0.04%	21.80%	MIVTTSPNIEGK	-	Q	99.70%	58	25	58	0	6	0	0	2	1305.67	626.97	97.6391	1	12
CA	UPF0145 protein LMKG_02766	G2KAN6|G2KAN6_LISMN	11991.80	100.00%	2	2	7	0.04%	21.80%	SQGYEDELINAR	R	E	99.70%	38.4	25	38.4	0	1	0	0	2	1394.65	885.25	157.622	47	58
CA	UPF0173 metal-dependent hydrolase LMKG_00629	G2KC68|G2KC68_LISMN	24649.90	100.00%	2	2	8	0.05%	18.90%	FVASLDEGIAGK	K	V	95.90%	11	25	11	0	2	0	0	2	1206.64	1194.64	284.356	207	218
CA	UPF0173 metal-dependent hydrolase LMKG_00629	G2KC68|G2KC68_LISMN	24649.90	100.00%	2	2	8	0.05%	18.90%	LIGELNPLDVAFLPIGDNFTMGPEDAAIAAR	K	F	99.70%	106	25	106	0	0	6	0	2	3256.66	2932.31	207.66	152	182
CA	UPF0230 protein	G2K5X5|G2K5X5_LISMN	30961.60	85.00%	1	1	6	0.04%	4.66%	LTDGQLEEETKVR	K	S	96.50%	11.8	25	11.8	0	6	0	0	2	1517.78	1368.89	1885.09	192	204
CA	UPF0342 protein LMKG_00084	G2K834|G2K834_LISMN	13502.10	100.00%	5	5	62	0.37%	71.80%	AVNIYDLAHDLDK	M	G	99.70%	73.5	25	66.2	0	4	0	0	1	1486.75	1711.04	604.68	2	14
CA	UPF0342 protein LMKG_00084	G2K834|G2K834_LISMN	13502.10	100.00%	5	5	62	0.37%	71.80%	EQAMSTIINDLNR	K	I	99.70%	88.6	25	88.6	0	3	0	0	2	1504.74	1596.16	628.828	90	102
CA	UPF0342 protein LMKG_00084	G2K834|G2K834_LISMN	13502.10	100.00%	5	5	62	0.37%	71.80%	ETPEFISLQDAYR	R	E	99.70%	68.5	25	68.5	0	19	0	0	2	1568.76	1608.22	6027.67	18	30
CA	UPF0342 protein LMKG_00084	G2K834|G2K834_LISMN	13502.10	100.00%	5	5	62	0.37%	71.80%	IIMTPLQDLYNVAND	R	-	99.70%	55.5	25	55.5	0	20	0	0	2	1735.86	2294.71	233.156	103	117
CA	UPF0342 protein LMKG_00084	G2K834|G2K834_LISMN	13502.10	100.00%	5	5	62	0.37%	71.80%	QMTGQEIDDETVDVAQQVAQEVQENELIVK	K	L	99.70%	138	25	138	0	0	16	0	2	3402.62	2463.03	620.743	56	85
CA	UPF0356 protein LMKG_01896	G2K7X1|G2K7X1_LISMN	8292.50	98.70%	1	1	8	0.05%	18.80%	VFYQETLTETPVR	K	E	99.70%	105	25	105	0	8	0	0	2	1582.81	1308.49	1294.71	5	17
CA	UPF0365 protein LMKG_01519	G2KCK5|G2KCK5_LISMN	33665.60	98.70%	1	1	2	0.01%	4.14%	VGEAVVSTVGETR	R	E	99.70%	68	25	66.1	0	2	0	0	2	1303.69	703.63	41.9698	174	186
CA	Uracil phosphoribosyltransferase	G2KA99|G2KA99_LISMN	16898.30	100.00%	4	4	29	0.18%	33.10%	AGLGMQDGILK	R	L	99.70%	59.5	25	45.3	0	5	0	0	2	1118.59	637.55	260.549	80	90
CA	Uracil phosphoribosyltransferase	G2KA99|G2KA99_LISMN	16898.30	100.00%	4	4	29	0.18%	33.10%	DHDTLEPVEYFVK	R	L	99.70%	89.4	25	89.4	0	9	0	0	2	1591.76	1583.85	1534.88	105	117
CA	Uracil phosphoribosyltransferase	G2KA99|G2KA99_LISMN	16898.30	100.00%	4	4	29	0.18%	33.10%	DMELEDIQVETPLQTTTAK	R	T	99.70%	107	25	107	0	13	0	0	2	2178.05	1682.70	1597.33	47	65
CA	Uracil phosphoribosyltransferase	G2KA99|G2KA99_LISMN	16898.30	100.00%	4	4	29	0.18%	33.10%	LPSDVEER	K	L	99.00%	24.1	25	12.3	0	2	0	0	2	944.47	328.20	242.922	118	125
CA	Valine--tRNA ligase	G2KC43|G2KC43_LISMN	102095.50	98.70%	1	1	2	0.01%	1.13%	APESVVAEER	K	L	99.70%	24.8	25	24.8	0	2	0	0	2	1086.54	335.98	346.113	851	860
CB	10 kDa chaperonin	G2K768|G2K768_LISMN	10064.70	100.00%	6	6	156	0.88%	74.50%	EPLEVAEGDTVIFAK	K	Y	99.70%	111	25	109	0	26	0	0	2	1617.84	1740.68	3970.12	54	68
CB	10 kDa chaperonin	G2K768|G2K768_LISMN	10064.70	100.00%	6	6	156	0.88%	74.50%	MLKPLGDR	-	V	99.00%	41.7	25	21.1	0	3	0	0	2	929.52	362.05	230.82	1	8
CB	10 kDa chaperonin	G2K768|G2K768_LISMN	10064.70	100.00%	6	6	156	0.88%	74.50%	TASGIVLPDSAK	K	E	99.70%	74.4	25	73.8	0	28	0	0	2	1158.64	837.99	1817.34	20	31
CB	10 kDa chaperonin	G2K768|G2K768_LISMN	10064.70	100.00%	6	6	156	0.88%	74.50%	VLDNGTKEPLEVAEGDTVIFAK	R	Y	99.70%	42.2	25	42.2	0	0	4	0	2	2345.22	1689.95	773.109	47	68
CB	10 kDa chaperonin	G2K768|G2K768_LISMN	10064.70	100.00%	6	6	156	0.88%	74.50%	VVIEVLEAEEK	R	T	99.70%	66.2	25	66.2	0	13	0	0	2	1257.69	1408.38	2676.98	9	19
CB	10 kDa chaperonin	G2K768|G2K768_LISMN	10064.70	100.00%	6	6	156	0.88%	74.50%	YSGTEVTYEGTDYLILR	K	E	99.70%	86.8	25	86.8	0	82	0	0	2	1979.96	3301.61	597.15	69	85
CB	2,3,4,5-tetrahydropyridine-2,6-dicarboxylate N-acetyltransferase	G2K7V4|G2K7V4_LISMN	24834.30	100.00%	2	2	9	0.05%	16.50%	DVAPGTVVAGIPAR	K	E	99.70%	73.1	25	73.1	0	8	0	0	2	1322.74	1250.35	800.257	201	214
CB	2,3,4,5-tetrahydropyridine-2,6-dicarboxylate N-acetyltransferase	G2K7V4|G2K7V4_LISMN	24834.30	100.00%	2	2	9	0.05%	16.50%	TFITGNAGTVFGEWAVVEPLLEANK	K	A	99.70%	124	25	124	0	1	0	0	2	2663.37	2763.44	26.8	41	65
CB	2,3-bisphosphoglycerate-independent phosphoglycerate mutase	G2K9K6|G2K9K6_LISMN	56140.50	100.00%	10	12	104	0.59%	26.70%	AETVGNAVAQANKPNFDR	R	Y	99.70%	75.5	25	75.2	0	2	0	0	2	1901.95	615.89	104.154	18	35
CB	2,3-bisphosphoglycerate-independent phosphoglycerate mutase	G2K9K6|G2K9K6_LISMN	56140.50	100.00%	10	12	104	0.59%	26.70%	AIEAVDENLGR	K	V	99.70%	51.9	25	45	0	9	0	0	2	1186.61	562.05	816.713	416	426
CB	2,3-bisphosphoglycerate-independent phosphoglycerate mutase	G2K9K6|G2K9K6_LISMN	56140.50	100.00%	10	12	104	0.59%	26.70%	AIQLSNAFTDK	R	E	99.70%	39.6	25	39.6	0	2	0	0	2	1207.63	1091.32	236.201	264	274
CB	2,3-bisphosphoglycerate-independent phosphoglycerate mutase	G2K9K6|G2K9K6_LISMN	56140.50	100.00%	10	12	104	0.59%	26.70%	DVAPQSSLEYLETLQK	R	A	99.70%	118	25	118	0	16	0	0	2	1820.93	1888.62	2340.02	154	169
CB	2,3-bisphosphoglycerate-independent phosphoglycerate mutase	G2K9K6|G2K9K6_LISMN	56140.50	100.00%	10	12	104	0.59%	26.70%	FEDPIELVK	K	A	99.70%	42.6	25	42.6	0	4	0	0	2	1089.58	1577.24	475.073	213	221
CB	2,3-bisphosphoglycerate-independent phosphoglycerate mutase	G2K9K6|G2K9K6_LISMN	56140.50	100.00%	10	12	104	0.59%	26.70%	LADVAPTMLDLLGVK	R	K	99.70%	80	25	80	0	33	0	0	2	1555.88	2358.18	3431.13	483	497
CB	2,3-bisphosphoglycerate-independent phosphoglycerate mutase	G2K9K6|G2K9K6_LISMN	56140.50	100.00%	10	12	104	0.59%	26.70%	NVIGEVLSNEGLSQLR	K	I	99.70%	119	25	119	0	13	0	0	2	1727.93	1963.78	4922.03	314	329
CB	2,3-bisphosphoglycerate-independent phosphoglycerate mutase	G2K9K6|G2K9K6_LISMN	56140.50	100.00%	10	12	104	0.59%	26.70%	SPVAIIILDGFGK	K	R	99.70%	71.9	25	71.9	0	3	0	0	2	1329.78	2187.10	475.53	4	16
CB	2,3-bisphosphoglycerate-independent phosphoglycerate mutase	G2K9K6|G2K9K6_LISMN	56140.50	100.00%	10	12	104	0.59%	26.70%	VETYDLQPEMSAYEVTDALVEDIK	K	N	99.70%	124	25	124	0	13	0	0	2	2758.30	2646.92	685.555	364	387
CB	2,3-bisphosphoglycerate-independent phosphoglycerate mutase	G2K9K6|G2K9K6_LISMN	56140.50	100.00%	10	12	104	0.59%	26.70%	VETYDLQPEMSAYEVTDALVEDIKNDK	K	H	99.70%	110	25	110	0	0	9	0	2	3115.47	2590.28	533.34	364	390
CB	2-C-methyl-D-erythritol 4-phosphate cytidylyltransferase	G2K8B0|G2K8B0_LISMN	26712.90	98.70%	1	1	4	0.02%	3.81%	VANAIVQER	K	I	99.70%	24.8	25	16.8	0	4	0	0	2	999.56	330.98	291.815	225	233
CB	2-oxoisovalerate dehydrogenase E1 component	G2KAQ5|G2KAQ5_LISMN	35738.00	66.40%	1	1	2	0.01%	3.36%	IVVPSSPYDAK	K	G	90.30%	15.1	25	15.1	0	2	0	0	2	1175.63	783.62	144.542	145	155
CB	2-succinyl-5-enolpyruvyl-6-hydroxy-3-cyclohexene-1-carboxylate synthase	G2KCX8|G2KCX8_LISMN	64687.50	99.90%	2	2	7	0.04%	5.00%	ANHQALWAKIADALK	K	A	59.10%	7.06	25	3.75	0	0	5	0	2	1649.91	1600.53	736.412	563	577
CB	2-succinyl-5-enolpyruvyl-6-hydroxy-3-cyclohexene-1-carboxylate synthase	G2KCX8|G2KCX8_LISMN	64687.50	99.90%	2	2	7	0.04%	5.00%	LGWPILADPLSGLR	K	S	99.70%	51.2	25	44	0	2	0	0	2	1507.86	2530.77	75.8942	247	260
CB	30S ribosomal protein S1	G2K6D0|G2K6D0_LISMN	41430.50	100.00%	6	6	27	0.15%	26.00%	AFVPASLVEDHFVEDFADYK	R	G	99.70%	86.8	25	86.8	0	0	10	0	2	2299.09	2158.58	2959.94	125	144
CB	30S ribosomal protein S1	G2K6D0|G2K6D0_LISMN	41430.50	100.00%	6	6	27	0.15%	26.00%	ATLPGPWDGITEK	K	A	99.70%	66.8	25	66.8	0	4	0	0	2	1384.71	1560.03	1099.28	257	269
CB	30S ribosomal protein S1	G2K6D0|G2K6D0_LISMN	41430.50	100.00%	6	6	27	0.15%	26.00%	ELQDAPVEEADYELPEENTGFQMSDLIGDK	K	L	99.70%	81.6	25	81.6	0	0	4	0	2	3398.51	1905.87	285.655	343	372
CB	30S ribosomal protein S1	G2K6D0|G2K6D0_LISMN	41430.50	100.00%	6	6	27	0.15%	26.00%	FESGEVFEAVVSDVVK	K	G	99.70%	78	25	78	0	4	0	0	2	1740.87	2307.66	197.772	99	114
CB	30S ribosomal protein S1	G2K6D0|G2K6D0_LISMN	41430.50	100.00%	6	6	27	0.15%	26.00%	VIGIDPENER	K	I	99.70%	25.7	25	19.6	0	3	0	0	2	1141.58	616.44	282.972	241	250
CB	30S ribosomal protein S1	G2K6D0|G2K6D0_LISMN	41430.50	100.00%	6	6	27	0.15%	26.00%	VLEVNEADKR	K	L	98.20%	13.7	25	13.7	0	2	0	0	2	1172.63	309.33	138.066	327	336
CB	30S ribosomal protein S10	G2KB07|G2KB07_LISMN	14337.20	100.00%	3	4	40	0.23%	35.20%	LDLPSGVDIEIK	R	-	99.70%	79	25	67.4	0	6	0	0	2	1298.72	1782.14	921.047	113	124
CB	30S ribosomal protein S10	G2KB07|G2KB07_LISMN	14337.20	100.00%	3	4	40	0.23%	35.20%	LIDIVNPTPQTVDSLMR	R	L	99.70%	93.9	25	93.9	0	14	0	0	2	1912.02	1834.94	3172.56	96	112
CB	30S ribosomal protein S10	G2KB07|G2KB07_LISMN	14337.20	100.00%	3	4	40	0.23%	35.20%	SGASVSGPIPLPTEK	R	S	99.70%	97	25	97	0	20	0	0	2	1439.77	1198.48	8914.36	55	69
CB	30S ribosomal protein S11	G2KAY1|G2KAY1_LISMN	13786.00	100.00%	4	5	41	0.23%	35.70%	ALQAAGLEVTAIK	R	D	99.70%	74.5	25	74.5	0	13	0	0	2	1284.75	1311.80	3421.41	99	111
CB	30S ribosomal protein S11	G2KAY1|G2KAY1_LISMN	13786.00	100.00%	4	5	41	0.23%	35.70%	NIESGIAHIR	K	S	99.70%	39.3	25	39.3	0	5	0	0	2	1109.61	547.57	430.054	15	24
CB	30S ribosomal protein S11	G2KAY1|G2KAY1_LISMN	13786.00	100.00%	4	5	41	0.23%	35.70%	SAQEHGLK	K	T	8.60%	0.44	25	0.44	0	8	0	0	2	869.45	1284.02	717.458	73	80
CB	30S ribosomal protein S11	G2KAY1|G2KAY1_LISMN	13786.00	100.00%	4	5	41	0.23%	35.70%	STPFAAQMAAESAAK	K	S	99.70%	102	25	102	0	15	0	0	2	1496.71	718.64	1508.17	58	72
CB	30S ribosomal protein S12	G2KB30|G2KB30_LISMN	15184.00	100.00%	3	3	27	0.15%	21.20%	ELTDVNSPQK	R	R	99.70%	61.9	25	53.3	0	8	0	0	2	1130.57	357.65	815.428	34	43
CB	30S ribosomal protein S12	G2KB30|G2KB30_LISMN	15184.00	100.00%	3	3	27	0.15%	21.20%	GALDTAGVENR	R	G	99.70%	70.9	25	39.2	0	4	0	0	2	1102.55	362.08	1080.1	113	123
CB	30S ribosomal protein S12	G2KB30|G2KB30_LISMN	15184.00	100.00%	3	3	27	0.15%	21.20%	PTINQLVR	M	K	99.00%	36.8	25	26.7	0	15	0	0	1	940.56	731.96	1917.4	2	9
CB	30S ribosomal protein S13	G2KAY2|G2KAY2_LISMN	13709.50	98.70%	1	1	8	0.05%	7.44%	DLTEEELGK	R	I	99.70%	47.8	25	34.5	0	8	0	0	2	1033.51	623.65	255.025	47	55
CB	30S ribosomal protein S15	G2KA57|G2KA57_LISMN	10631.50	100.00%	2	2	5	0.03%	18.00%	KNEIIAEYR	R	V	99.70%	41.7	25	36.1	0	2	0	0	2	1135.61	402.05	362.339	8	16
CB	30S ribosomal protein S15	G2KA57|G2KA57_LISMN	10631.50	100.00%	2	2	5	0.03%	18.00%	NLLTYLR	R	K	90.00%	15.3	25	10.7	3	0	0	0	2	892.53	1457.21	654.092	65	71
CB	30S ribosomal protein S16	G2K5H9|G2K5H9_LISMN	10365.70	100.00%	2	2	11	0.06%	28.90%	IDEEATLK	K	W	99.00%	48	25	38.3	0	2	0	0	2	918.48	395.99	87.8839	51	58
CB	30S ribosomal protein S16	G2K5H9|G2K5H9_LISMN	10365.70	100.00%	2	2	11	0.06%	28.90%	SIETIGTYNPLLDPVEVK	R	I	99.70%	113	25	113	0	9	0	0	2	1988.06	2047.94	3418.6	33	50
CB	30S ribosomal protein S17	G2KAZ7|G2KAZ7_LISMN	10035.60	98.70%	1	1	3	0.02%	12.60%	ISETRPLSATK	R	H	99.70%	55.8	25	45.4	0	3	0	0	2	1202.67	312.09	281.185	63	73
CB	30S ribosomal protein S19	G2KB02|G2KB02_LISMN	10475.00	100.00%	2	2	8	0.05%	29.30%	STIFPTFVGQTIAVYDGR	R	K	99.70%	111	25	111	0	6	0	0	2	1972.02	2234.27	945.374	38	55
CB	30S ribosomal protein S19	G2KB02|G2KB02_LISMN	10475.00	100.00%	2	2	8	0.05%	29.30%	VEAAAESEK	K	K	99.70%	45.7	25	41.4	0	2	0	0	2	933.45	233.79	10.3719	19	27
CB	30S ribosomal protein S2	G2KCW1|G2KCW1_LISMN	28375.40	100.00%	7	9	110	0.62%	47.00%	EVASDNGTILFVGTK	R	K	99.70%	113	25	113	0	4	0	0	2	1550.81	1469.23	295.089	59	73
CB	30S ribosomal protein S2	G2KCW1|G2KCW1_LISMN	28375.40	100.00%	7	9	110	0.62%	47.00%	GLPDALFIVDPR	K	K	99.70%	65.2	25	65.2	0	26	0	0	2	1312.73	1999.90	7274.16	156	167
CB	30S ribosomal protein S2	G2KCW1|G2KCW1_LISMN	28375.40	100.00%	7	9	110	0.62%	47.00%	LHIPIIGIVDTNCDPDEIDYVIPANDDAIR	K	A	99.70%	171	25	171	0	9	22	0	2	3376.67	2385.92	4684.35	179	208
CB	30S ribosomal protein S2	G2KCW1|G2KCW1_LISMN	28375.40	100.00%	7	9	110	0.62%	47.00%	MADAIIEVNQGEELTEAEVAPVEEK	K	A	99.70%	158	25	158	0	11	8	0	2	2730.30	1803.46	1102.67	217	241
CB	30S ribosomal protein S2	G2KCW1|G2KCW1_LISMN	28375.40	100.00%	7	9	110	0.62%	47.00%	MEADGTFEVLPK	R	K	99.70%	75.3	25	69.4	0	16	0	0	2	1352.64	1225.62	3588.9	120	131
CB	30S ribosomal protein S2	G2KCW1|G2KCW1_LISMN	28375.40	100.00%	7	9	110	0.62%	47.00%	SGQYFVNHR	R	W	90.00%	26.4	25	5.78	0	1	0	0	2	1107.53	310.98	159.664	87	95
CB	30S ribosomal protein S2	G2KCW1|G2KCW1_LISMN	28375.40	100.00%	7	9	110	0.62%	47.00%	WLGGTLTNFETIQK	R	R	99.70%	92.2	25	91	0	13	0	0	2	1607.84	1764.88	2988.91	96	109
CB	30S ribosomal protein S20	G2KBF9|G2KBF9_LISMN	9169.10	100.00%	3	3	10	0.06%	25.00%	FDEAAANNADNAK	K	D	99.70%	108	25	108	0	7	0	0	2	1350.59	318.77	761.354	35	47
CB	30S ribosomal protein S20	G2KBF9|G2KBF9_LISMN	9169.10	100.00%	3	3	10	0.06%	25.00%	KFDEAAANNADNAK	K	D	99.70%	62.8	25	56	0	2	0	0	2	1478.69	279.34	15.4983	34	47
CB	30S ribosomal protein S20	G2KBF9|G2KBF9_LISMN	9169.10	100.00%	3	3	10	0.06%	25.00%	NNAARNK	K	S	32.30%	2.32	25	2.32	1	0	0	0	2	787.42	2166.93	13.477	69	75
CB	30S ribosomal protein S21	G2KBE8|G2KBE8_LISMN	8056.50	100.00%	2	2	11	0.06%	27.90%	EFYEKPSVK	R	R	99.70%	36	25	30.4	0	6	0	0	2	1126.58	357.10	698.784	47	55
CB	30S ribosomal protein S21	G2KBE8|G2KBE8_LISMN	8056.50	100.00%	2	2	11	0.06%	27.90%	KNESLEDALR	R	R	99.70%	59.1	25	50.4	0	5	0	0	2	1174.61	574.21	328.205	19	28
CB	30S ribosomal protein S3	G2KB00|G2KB00_LISMN	24542.50	100.00%	4	4	23	0.13%	23.40%	ADIDYAWEEADTTYGK	R	L	99.70%	63	25	63	0	9	0	0	2	1847.80	1526.12	1898.23	179	194
CB	30S ribosomal protein S3	G2KB00|G2KB00_LISMN	24542.50	100.00%	4	4	23	0.13%	23.40%	AEHYSEGTVPLHTLR	R	A	99.70%	75.4	25	74.9	0	0	5	0	2	1709.86	505.36	569.796	164	178
CB	30S ribosomal protein S3	G2KB00|G2KB00_LISMN	24542.50	100.00%	4	4	23	0.13%	23.40%	DYADFLHEDLR	K	I	99.70%	61.5	25	61.5	0	7	0	0	2	1393.64	1498.31	2834.93	27	37
CB	30S ribosomal protein S3	G2KB00|G2KB00_LISMN	24542.50	100.00%	4	4	23	0.13%	23.40%	VHINIVEIK	R	R	99.70%	37.6	25	37.6	0	2	0	0	2	1064.65	991.87	141.477	98	106
CB	30S ribosomal protein S4	G2KC87|G2KC87_LISMN	22707.30	100.00%	3	3	40	0.23%	21.50%	ISEYGLQQAEK	K	Q	99.70%	74.4	25	72.3	0	19	0	0	2	1265.64	594.19	2190.49	44	54
CB	30S ribosomal protein S4	G2KC87|G2KC87_LISMN	22707.30	100.00%	3	3	40	0.23%	21.50%	NSAIAESLEVSSFVPEYVTFDAEK	K	L	99.70%	163	25	163	0	20	0	0	2	2632.27	2369.25	1605.76	148	171
CB	30S ribosomal protein S4	G2KC87|G2KC87_LISMN	22707.30	100.00%	3	3	40	0.23%	21.50%	QFKNTFNK	R	A	48.30%	9.13	25	9.13	0	1	0	0	2	1026.54	952.97	121.35	67	74
CB	30S ribosomal protein S5	G2KAY9|G2KAY9_LISMN	17455.80	100.00%	4	5	38	0.21%	24.60%	AVLELAGVADVSSK	R	S	99.70%	95.5	25	95.5	0	6	0	0	2	1358.75	3275.13	34.5952	114	127
CB	30S ribosomal protein S5	G2KAY9|G2KAY9_LISMN	17455.80	100.00%	4	5	38	0.21%	24.60%	PEQIDGNK	M	L	99.00%	35.5	25	29.1	0	2	0	0	1	900.44	248.23	13.2176	2	9
CB	30S ribosomal protein S5	G2KAY9|G2KAY9_LISMN	17455.80	100.00%	4	5	38	0.21%	24.60%	SLGSNTPINMVR	K	A	99.70%	76.2	25	70.6	0	28	0	0	2	1288.67	1016.85	6284.58	128	139
CB	30S ribosomal protein S5	G2KAY9|G2KAY9_LISMN	17455.80	100.00%	4	5	38	0.21%	24.60%	TVEELLG	K	-	90.00%	33	25	27.8	2	0	0	0	2	760.41	1455.35	52.1797	161	167
CB	30S ribosomal protein S6	G2K9A6|G2K9A6_LISMN	11507.90	100.00%	5	5	59	0.33%	53.60%	ADSINEFDR	K	L	99.70%	53.3	25	45.6	0	5	0	0	2	1066.48	477.57	356.789	71	79
CB	30S ribosomal protein S6	G2K9A6|G2K9A6_LISMN	11507.90	100.00%	5	5	59	0.33%	53.60%	DGFYHIVK	R	L	99.00%	34.9	25	32.2	0	4	0	0	2	978.50	683.63	275.159	58	65
CB	30S ribosomal protein S6	G2K9A6|G2K9A6_LISMN	11507.90	100.00%	5	5	59	0.33%	53.60%	FDGILTENGAEIIESK	R	E	99.70%	83.5	25	83.5	0	32	0	0	2	1735.88	1706.65	4345.1	27	42
CB	30S ribosomal protein S6	G2K9A6|G2K9A6_LISMN	11507.90	100.00%	5	5	59	0.33%	53.60%	LAKISDDIIR	R	H	12.70%	0.21	25	0.21	0	2	0	0	2	1143.67	1840.88	10.7	80	89
CB	30S ribosomal protein S6	G2K9A6|G2K9A6_LISMN	11507.90	100.00%	5	5	59	0.33%	53.60%	LAYEINDYR	R	D	99.70%	47.5	25	47.5	0	16	0	0	2	1156.56	872.47	1901.93	49	57
CB	30S ribosomal protein S7	G2KB29|G2KB29_LISMN	17817.20	100.00%	6	7	54	0.30%	37.20%	DVLPDPIYNSK	R	L	99.70%	58.5	25	53.2	0	13	0	0	2	1260.65	1332.82	1916.04	11	21
CB	30S ribosomal protein S7	G2KB29|G2KB29_LISMN	17817.20	100.00%	6	7	54	0.30%	37.20%	EIMDAANNTGASVK	R	K	99.70%	95	25	95	0	11	0	0	2	1436.67	351.11	1335.82	123	136
CB	30S ribosomal protein S7	G2KB29|G2KB29_LISMN	17817.20	100.00%	6	7	54	0.30%	37.20%	LINKMMVDGK	R	R	20.60%	6.39	25	6.39	0	1	0	0	2	1148.62	677.50	44.7134	26	35
CB	30S ribosomal protein S7	G2KB29|G2KB29_LISMN	17817.20	100.00%	6	7	54	0.30%	37.20%	NIMPLLEVK	K	A	99.70%	23.5	25	15.8	0	2	0	0	2	1072.61	1104.65	225.507	68	76
CB	30S ribosomal protein S7	G2KB29|G2KB29_LISMN	17817.20	100.00%	6	7	54	0.30%	37.20%	RDVLPDPIYNSK	K	L	99.70%	61.4	25	61.4	0	4	0	0	2	1416.75	937.99	498.913	10	21
CB	30S ribosomal protein S7	G2KB29|G2KB29_LISMN	17817.20	100.00%	6	7	54	0.30%	37.20%	VGGANYQVPIEVR	R	A	99.70%	101	25	90.5	0	23	0	0	2	1401.75	1124.06	6509.5	80	92
CB	30S ribosomal protein S8	G2KAZ2|G2KAZ2_LISMN	14644.60	100.00%	4	5	48	0.27%	35.60%	DVEYIEDDNAGTIR	R	V	99.70%	97.4	25	97.4	0	26	0	0	2	1609.73	1147.61	2030.62	48	61
CB	30S ribosomal protein S8	G2KAZ2|G2KAZ2_LISMN	14644.60	100.00%	4	5	48	0.27%	35.60%	MVMTDPIADFLTR	-	I	99.70%	65.6	25	65.6	0	4	0	0	2	1509.74	2238.70	548.28	1	13
CB	30S ribosomal protein S8	G2KAZ2|G2KAZ2_LISMN	14644.60	100.00%	4	5	48	0.27%	35.60%	VLNGLGIAIVSTSQGVLTDK	K	E	99.70%	73.9	25	73.9	0	8	0	0	2	1985.13	2194.14	41.9868	97	116
CB	30S ribosomal protein S8	G2KAZ2|G2KAZ2_LISMN	14644.60	100.00%	4	5	48	0.27%	35.60%	VMTDPIADFLTR	M	I	99.70%	81.4	25	79.3	0	10	0	0	1	1394.70	1839.94	4849.73	2	13
CB	30S ribosomal protein S9	G2KAF8|G2KAF8_LISMN	14371.80	100.00%	2	2	28	0.16%	20.00%	ALLQVAPEYRPALK	R	S	99.70%	40.7	25	40.7	0	2	0	0	2	1568.92	1260.12	752.707	86	99
CB	30S ribosomal protein S9	G2KAF8|G2KAF8_LISMN	14371.80	100.00%	2	2	28	0.16%	20.00%	DWEDYIPFAALR	R	E	99.70%	55	25	55	0	26	0	0	2	1495.72	2562.41	2862.97	34	45
CB	3-oxoacyl-[acyl-carrier protein] reductase	G2K5I9|G2K5I9_LISMN	26248.70	99.60%	2	2	10	0.06%	13.80%	GINVNAVAPGFITTDMTDK	R	L	9.90%	0.03	25	0	0	3	0	0	2	1979.97	2144.83	162.351	177	195
CB	3-oxoacyl-[acyl-carrier protein] reductase	G2K5I9|G2K5I9_LISMN	26248.70	99.60%	2	2	10	0.06%	13.80%	YITGQTLSVDGGMVM	K	-	99.70%	20	25	20	0	7	0	0	2	1603.73	1359.38	35.2838	233	247
CB	3-oxoacyl-[acyl-carrier-protein] synthase 2	G2K7T1|G2K7T1_LISMN	44280.90	100.00%	4	5	29	0.16%	16.50%	DNIIAPTIHLK	R	N	17.10%	5.65	25	5.65	0	2	0	0	2	1234.72	1799.75	20.9334	359	369
CB	3-oxoacyl-[acyl-carrier-protein] synthase 2	G2K7T1|G2K7T1_LISMN	44280.90	100.00%	4	5	29	0.16%	16.50%	GDADAMITGGAEAPITK	R	M	99.70%	100	25	96.8	0	11	0	0	2	1633.77	753.06	240.012	181	197
CB	3-oxoacyl-[acyl-carrier-protein] synthase 2	G2K7T1|G2K7T1_LISMN	44280.90	100.00%	4	5	29	0.16%	16.50%	NQDEVCDLDYVPNEAR	K	E	99.70%	108	25	108	0	3	0	0	2	1936.83	1250.60	381.012	370	385
CB	3-oxoacyl-[acyl-carrier-protein] synthase 2	G2K7T1|G2K7T1_LISMN	44280.90	100.00%	4	5	29	0.16%	16.50%	VVVTGVGAVTPIGNDAETSWENAK	R	K	99.70%	131	25	131	0	11	2	0	2	2414.22	1752.35	1724.63	6	29
CB	3-oxoacyl-[acyl-carrier-protein] synthase 3	G2K7T2|G2K7T2_LISMN	33971.70	99.40%	2	2	3	0.02%	9.29%	QMGEASLR	R	V	6.50%	1.8	25	1.8	0	1	0	0	2	891.44	1289.53	37.9223	212	219
CB	3-oxoacyl-[acyl-carrier-protein] synthase 3	G2K7T2|G2K7T2_LISMN	33971.70	99.40%	2	2	3	0.02%	9.29%	YGNTSSSSIALALVDAVEEGR	K	I	99.70%	121	25	121	0	2	0	0	2	2139.06	2302.57	299.919	265	285
CB	4-hydroxy-3-methylbut-2-en-1-yl diphosphate synthase	G2KAX3|G2KAX3_LISMN	39881.00	58.30%	1	1	1	0.01%	2.99%	IGVNAGSLEKK	R	I	86.90%	2.84	25	-5.77	0	1	0	0	2	1115.64	2228.22	86.7639	132	142
CB	4-hydroxy-tetrahydrodipicolinate synthase	G2KAW7|G2KAW7_LISMN	31408.60	44.10%	1	1	3	0.02%	4.10%	SVVNIEPETIIR	R	L	78.90%	11.2	25	0.57	0	3	0	0	2	1369.77	1483.95	770.331	142	153
CB	50S ribosomal protein L1	G2KB89|G2KB89_LISMN	24532.20	100.00%	5	5	37	0.21%	27.50%	AGNVHAAIGK	K	V	99.70%	26.3	25	18	0	2	0	0	2	937.52	272.09	92.7735	168	177
CB	50S ribosomal protein L1	G2KB89|G2KB89_LISMN	24532.20	100.00%	5	5	37	0.21%	27.50%	EAEAAGADYVGESEFVEK	K	I	99.70%	100	25	100	0	14	0	0	2	1900.84	1291.62	132.874	86	103
CB	50S ribosomal protein L1	G2KB89|G2KB89_LISMN	24532.20	100.00%	5	5	37	0.21%	27.50%	NLSVTTTFGPGIK	K	V	99.70%	48.6	25	48.6	0	5	0	0	2	1334.73	1345.12	1686.71	211	223
CB	50S ribosomal protein L1	G2KB89|G2KB89_LISMN	24532.20	100.00%	5	5	37	0.21%	27.50%	TGTVTMDVTK	K	A	99.70%	88	25	83.3	0	2	0	0	2	1068.52	325.44	26.7153	142	151
CB	50S ribosomal protein L1	G2KB89|G2KB89_LISMN	24532.20	100.00%	5	5	37	0.21%	27.50%	VYTAEEAVELAK	K	K	99.70%	102	25	102	0	14	0	0	2	1322.68	1173.51	2074.19	20	31
CB	50S ribosomal protein L10	G2KB90|G2KB90_LISMN	17693.70	100.00%	3	5	75	0.42%	35.50%	AVEANGYEGLEGALTGPNAIAFSNEDVVAPAK	R	I	99.70%	156	25	156	0	14	34	0	2	3174.56	2721.85	869.638	63	94
CB	50S ribosomal protein L10	G2KB90|G2KB90_LISMN	17693.70	100.00%	3	5	75	0.42%	35.50%	EGLLSMLCNVLQAPVR	R	G	99.70%	125	25	125	0	19	0	0	2	1799.95	2926.62	1052.31	133	148
CB	50S ribosomal protein L10	G2KB90|G2KB90_LISMN	17693.70	100.00%	3	5	75	0.42%	35.50%	GLNVGEITDLR	R	K	99.70%	66.4	25	56.1	0	8	0	0	2	1186.64	1466.15	1868.32	32	42
CB	50S ribosomal protein L11	G2KB88|G2KB88_LISMN	14860.50	100.00%	3	5	74	0.42%	27.00%	AQVQEIAETK	R	M	99.70%	62.9	25	62.9	0	15	0	0	2	1116.59	399.88	3124.89	103	112
CB	50S ribosomal protein L11	G2KB88|G2KB88_LISMN	14860.50	100.00%	3	5	74	0.42%	27.00%	TADQAGLIIPVVITVFEDR	R	S	99.70%	117	25	113	0	33	8	0	2	2057.13	2979.09	5732.06	46	64
CB	50S ribosomal protein L11	G2KB88|G2KB88_LISMN	14860.50	100.00%	3	5	74	0.42%	27.00%	TPPAAVLLK	K	K	99.70%	51.8	25	51.5	1	17	0	0	2	909.58	780.81	1511.77	72	80
CB	50S ribosomal protein L13	G2KAF9|G2KAF9_LISMN	16200.30	100.00%	2	2	8	0.05%	13.10%	HSQYPGGLK	R	S	99.70%	47.5	25	39.5	0	1	0	0	2	986.51	293.22	120.698	78	86
CB	50S ribosomal protein L13	G2KAF9|G2KAF9_LISMN	16200.30	100.00%	2	2	8	0.05%	13.10%	LSSEVASILR	R	G	99.70%	74.1	25	67.8	0	7	0	0	2	1074.62	1257.36	1391.6	29	38
CB	50S ribosomal protein L14	G2KAZ6|G2KAZ6_LISMN	13226.20	100.00%	2	2	17	0.10%	18.90%	FDENACVIIR	K	D	99.70%	81.3	25	81.3	0	2	0	0	2	1236.60	1333.45	159.889	79	88
CB	50S ribosomal protein L14	G2KAZ6|G2KAZ6_LISMN	13226.20	100.00%	2	2	17	0.10%	18.90%	TANIGDVVVCTVK	K	Q	99.70%	85.9	25	85.6	0	15	0	0	2	1375.73	1230.69	4002.79	32	44
CB	50S ribosomal protein L15	G2KAY7|G2KAY7_LISMN	15781.70	100.00%	2	2	26	0.15%	21.20%	FEDGTEVTPELLVETGIIR	R	N	99.70%	150	25	150	0	18	0	0	2	2118.10	2297.01	2660.92	85	103
CB	50S ribosomal protein L15	G2KAY7|G2KAY7_LISMN	15781.70	100.00%	2	2	26	0.15%	21.20%	LGFEGGQLPLFR	R	R	99.70%	81.4	25	79.9	0	8	0	0	2	1333.73	1933.20	2507.72	48	59
CB	50S ribosomal protein L16	G2KAZ9|G2KAZ9_LISMN	16138.30	100.00%	3	4	36	0.20%	24.30%	GAPEGWVSPVK	K	R	99.70%	61.8	25	57.1	0	8	0	0	2	1126.59	885.75	989.397	88	98
CB	50S ribosomal protein L16	G2KAZ9|G2KAZ9_LISMN	16138.30	100.00%	3	4	36	0.20%	24.30%	IMFEIAGVPEDVAR	K	E	99.70%	85.7	25	78.4	0	27	0	0	2	1562.79	1787.11	8211.76	102	115
CB	50S ribosomal protein L16	G2KAZ9|G2KAZ9_LISMN	16138.30	100.00%	3	4	36	0.20%	24.30%	SYTSKPIGVR	K	M	55.20%	11.4	25	0	0	1	0	0	2	1107.62	316.56	54.7585	73	82
CB	50S ribosomal protein L17	G2KAX9|G2KAX9_LISMN	15215.10	100.00%	2	2	17	0.10%	14.10%	DLATDLIVFER	R	I	99.70%	72.9	25	72.9	0	12	0	0	2	1291.69	2094.32	1660.85	19	29
CB	50S ribosomal protein L17	G2KAX9|G2KAX9_LISMN	15215.10	100.00%	2	2	17	0.10%	14.10%	LFDDVAPR	K	Y	99.00%	38.6	25	12.6	0	5	0	0	2	932.48	779.73	565.282	98	105
CB	50S ribosomal protein L18	G2KAZ0|G2KAZ0_LISMN	13952.10	100.00%	2	2	24	0.14%	24.60%	NIYAQIIDDVNGVTLASASNLDK	K	D	99.70%	188	25	188	0	16	0	0	2	2434.25	2601.42	1124.22	46	68
CB	50S ribosomal protein L18	G2KAZ0|G2KAZ0_LISMN	13952.10	100.00%	2	2	24	0.14%	24.60%	NIYAQIIDDVNGVTLASASNLDKDFGSAESK	K	V	99.70%	143	25	143	0	0	8	0	2	3255.60	2854.07	402.296	46	76
CB	50S ribosomal protein L19	G2K5G9|G2K5G9_LISMN	13117.60	100.00%	4	5	19	0.11%	38.60%	IQLFEGVVIK	R	R	99.70%	54.2	25	44.1	0	1	0	0	2	1145.69	1772.76	95.0053	40	49
CB	50S ribosomal protein L19	G2K5G9|G2K5G9_LISMN	13117.60	100.00%	4	5	19	0.11%	38.60%	ISNSVGVER	K	T	99.70%	49.5	25	42.4	0	2	0	0	2	960.51	304.88	165.787	64	72
CB	50S ribosomal protein L19	G2K5G9|G2K5G9_LISMN	13117.60	100.00%	4	5	19	0.11%	38.60%	SQLNPDVPNFRPGDTVR	K	V	99.70%	52.8	25	52.8	0	7	7	0	2	1911.97	1119.05	2312.03	11	27
CB	50S ribosomal protein L19	G2K5G9|G2K5G9_LISMN	13117.60	100.00%	4	5	19	0.11%	38.60%	TFPVHTPR	R	I	92.20%	12.1	25	6.67	0	2	0	0	2	954.52	354.83	286.604	73	80
CB	50S ribosomal protein L2	G2KB03|G2KB03_LISMN	30506.30	100.00%	5	6	152	0.86%	27.40%	ATIGQVGNEQHELINIGK	R	A	99.70%	119	25	117	0	9	7	0	2	1921.01	1181.24	3735.34	190	207
CB	50S ribosomal protein L2	G2KB03|G2KB03_LISMN	30506.30	100.00%	5	6	152	0.86%	27.40%	GLEVGQTIYSGAEADIK	K	V	99.70%	87.1	25	87.1	0	109	0	0	2	1750.89	3282.29	1035.01	109	125
CB	50S ribosomal protein L2	G2KB03|G2KB03_LISMN	30506.30	100.00%	5	6	152	0.86%	27.40%	HMTSSDFAEITTSTPEK	R	S	99.70%	146	25	146	0	4	0	0	2	1881.85	938.55	225.135	15	31
CB	50S ribosomal protein L2	G2KB03|G2KB03_LISMN	30506.30	100.00%	5	6	152	0.86%	27.40%	SANIALINYADGEK	R	R	99.70%	58.9	25	58.9	0	8	0	0	2	1478.75	1368.96	2233.69	88	101
CB	50S ribosomal protein L2	G2KB03|G2KB03_LISMN	30506.30	100.00%	5	6	152	0.86%	27.40%	VATIEYDPNR	R	S	99.70%	51.5	25	51.5	0	15	0	0	2	1177.58	548.67	1172.13	78	87
CB	50S ribosomal protein L20	G2K5G5|G2K5G5_LISMN	13688.30	99.80%	2	3	23	0.13%	24.40%	MLADLAVNDIASFNTLADSAK	K	K	99.70%	183	25	183	0	16	5	0	2	2196.09	2119.34	3415.74	94	114
CB	50S ribosomal protein L20	G2K5G5|G2K5G5_LISMN	13688.30	99.80%	2	3	23	0.13%	24.40%	MQDLSYSK	R	L	44.60%	8.74	25	8.74	0	2	0	0	2	971.45	1035.75	163.095	71	78
CB	50S ribosomal protein L21	G2KC33|G2KC33_LISMN	11213.90	100.00%	3	3	38	0.21%	37.30%	LAGEVGDVVTFDK	K	V	99.70%	93.7	25	93.7	0	15	0	0	2	1349.69	1396.21	1656.24	25	37
CB	50S ribosomal protein L21	G2KC33|G2KC33_LISMN	11213.90	100.00%	3	3	38	0.21%	37.30%	VEAGQEIYVEK	K	L	99.70%	52.6	25	27.6	0	5	0	0	2	1264.64	645.30	254.525	14	24
CB	50S ribosomal protein L21	G2KC33|G2KC33_LISMN	11213.90	100.00%	3	3	38	0.21%	37.30%	VGVPFVEGATVTAK	K	V	99.70%	87.5	25	87.4	0	18	0	0	2	1374.76	1390.65	4875.24	48	61
CB	50S ribosomal protein L22	G2KB01|G2KB01_LISMN	12874.10	98.70%	1	1	3	0.02%	26.30%	SAIANAEHNYDLDINNLVVEEAFVDEGPTLK	K	R	99.70%	155	25	155	0	0	3	0	2	3400.65	2200.39	578.434	58	88
CB	50S ribosomal protein L23	G2KB04|G2KB04_LISMN	10915.70	100.00%	2	2	19	0.11%	26.60%	RPVVTEESTSILDDK	K	K	99.70%	84.2	25	63	0	8	0	0	2	1688.87	871.91	708.412	9	23
CB	50S ribosomal protein L23	G2KB04|G2KB04_LISMN	10915.70	100.00%	2	2	19	0.11%	26.60%	YAVEEIFDVK	K	V	99.70%	60.8	25	60.8	0	11	0	0	2	1212.61	1689.45	1257.7	40	49
CB	50S ribosomal protein L24	G2KAZ5|G2KAZ5_LISMN	11179.20	100.00%	2	3	19	0.11%	16.50%	VLAAFPK	K	K	90.00%	17.7	25	5.23	1	0	0	0	2	745.46	558.72	230.386	23	29
CB	50S ribosomal protein L24	G2KAZ5|G2KAZ5_LISMN	11179.20	100.00%	2	3	19	0.11%	16.50%	VLIEGINMVK	R	K	99.70%	48.8	25	40.4	0	18	0	0	2	1115.65	1387.79	3144.32	33	42
CB	50S ribosomal protein L25	G2KAN9|G2KAN9_LISMN	22653.20	100.00%	3	3	14	0.08%	17.90%	AGGVLQQIIHDVK	K	V	99.70%	88	25	88	0	2	0	0	2	1377.79	1598.84	273.065	117	129
CB	50S ribosomal protein L25	G2KAN9|G2KAN9_LISMN	22653.20	100.00%	3	3	14	0.08%	17.90%	SENVPVSVDSLELIK	K	A	99.70%	63.8	25	63.8	0	10	0	0	2	1628.87	1762.76	4559.71	36	50
CB	50S ribosomal protein L25	G2KAN9|G2KAN9_LISMN	22653.20	100.00%	3	3	14	0.08%	17.90%	VPGIIYGYK	K	S	99.70%	42.5	25	42.5	0	2	0	0	2	1009.57	1015.74	178.441	27	35
CB	50S ribosomal protein L27	G2KC31|G2KC31_LISMN	10551.10	100.00%	2	3	13	0.07%	25.00%	ADGQFVTGGSILYR	R	Q	99.70%	50.2	25	50	0	5	0	0	2	1483.75	1413.99	1393	34	47
CB	50S ribosomal protein L27	G2KC31|G2KC31_LISMN	10551.10	100.00%	2	3	13	0.07%	25.00%	VSVYPEVQEA	K	-	99.70%	30.5	25	30.5	3	5	0	0	2	1120.55	1196.13	959.367	87	96
CB	50S ribosomal protein L29	G2KAZ8|G2KAZ8_LISMN	7401.90	100.00%	3	3	65	0.37%	55.60%	ALKEELFNLR	K	F	99.70%	53.9	25	50.3	0	7	0	0	2	1232.70	1277.33	1463.61	20	29
CB	50S ribosomal protein L29	G2KAZ8|G2KAZ8_LISMN	7401.90	100.00%	3	3	65	0.37%	55.60%	DLSTTEIQDQEK	R	A	99.70%	93.6	25	93.6	0	30	0	0	2	1406.66	590.89	3282.44	8	19
CB	50S ribosomal protein L29	G2KAZ8|G2KAZ8_LISMN	7401.90	100.00%	3	3	65	0.37%	55.60%	FQLATGQLENTAR	R	I	99.70%	92	25	89.1	0	28	0	0	2	1448.75	1126.84	10104.1	30	42
CB	50S ribosomal protein L3	G2KB06|G2KB06_LISMN	22825.20	100.00%	7	9	542	3.05%	56.50%	AILSNKPEQGHVAK	R	A	99.70%	72.9	25	70.6	0	2	0	0	2	1491.83	297.65	224.349	58	71
CB	50S ribosomal protein L3	G2KB06|G2KB06_LISMN	22825.20	100.00%	7	9	542	3.05%	56.50%	DVNLDEYEIGAEVK	R	V	99.70%	91.4	25	91.4	0	14	0	0	2	1593.76	1630.80	1472.55	85	98
CB	50S ribosomal protein L3	G2KB06|G2KB06_LISMN	22825.20	100.00%	7	9	542	3.05%	56.50%	MGGEQITIQNLEIVK	R	V	99.70%	111	25	111	0	4	0	0	2	1688.89	1636.09	964.073	164	178
CB	50S ribosomal protein L3	G2KB06|G2KB06_LISMN	22825.20	100.00%	7	9	542	3.05%	56.50%	RPGSMGPVAPNR	R	V	99.70%	22	25	16.3	0	2	0	0	2	1238.64	302.09	364.526	142	153
CB	50S ribosomal protein L3	G2KB06|G2KB06_LISMN	22825.20	100.00%	7	9	542	3.05%	56.50%	TVETDGYEAVQIGFEDK	K	R	99.70%	104	25	27.6	0	253	0	0	2	1900.88	3274.39	2416.66	40	56
CB	50S ribosomal protein L3	G2KB06|G2KB06_LISMN	22825.20	100.00%	7	9	542	3.05%	56.50%	VDVFAEGDIIDATGVSK	K	G	99.70%	107	25	107	0	189	0	0	2	1735.88	3154.51	5030.2	99	115
CB	50S ribosomal protein L3	G2KB06|G2KB06_LISMN	22825.20	100.00%	7	9	542	3.05%	56.50%	VGMTQVFTENGELIPVTVIEAAQNVVLQK	K	K	99.70%	112	25	112	0	7	71	0	2	3143.67	2992.06	4255.4	10	38
CB	50S ribosomal protein L30	G2KAY8|G2KAY8_LISMN	6492.70	98.70%	1	1	1	0.01%	16.90%	SLIGRPQPQR	R	K	99.70%	20.5	25	20.5	0	1	0	0	2	1151.66	327.66	88.2343	11	20
CB	50S ribosomal protein L31 type B	G2KAA9|G2KAA9_LISMN	9258.60	100.00%	2	2	26	0.15%	30.90%	VEISSDSHPFYTGK	R	Q	99.70%	96.2	25	96.2	0	16	0	0	2	1566.74	671.98	2378.46	48	61
CB	50S ribosomal protein L31 type B	G2KAA9|G2KAA9_LISMN	9258.60	100.00%	2	2	26	0.15%	30.90%	WEDGNEYPLLR	K	V	99.70%	69.9	25	69.9	0	10	0	0	2	1391.66	1407.87	2254.16	37	47
CB	50S ribosomal protein L33	G2KA62|G2KA62_LISMN	6007.10	87.40%	1	1	1	0.01%	26.50%	VNITLECTECGDR	R	N	97.00%	13.7	25	13.7	0	1	0	0	2	1566.69	1084.49	35.1699	3	15
CB	50S ribosomal protein L36	G2KAY3|G2KAY3_LISMN	4323.20	98.70%	1	2	13	0.07%	24.30%	VMVICENPK	K	H	99.70%	50.9	25	50.9	0	13	0	0	2	1105.54	429.87	1403.78	23	31
CB	50S ribosomal protein L4	G2KB05|G2KB05_LISMN	22603.40	100.00%	5	5	72	0.41%	40.60%	ALIVVAGESENVELSAR	K	N	99.70%	74.7	25	74.7	0	27	0	0	2	1756.94	3302.15	345.989	152	168
CB	50S ribosomal protein L4	G2KB05|G2KB05_LISMN	22603.40	100.00%	5	5	72	0.41%	40.60%	GGGVVFGPTPR	R	S	99.70%	56.8	25	56.8	0	10	0	0	2	1043.56	598.11	891.325	85	95
CB	50S ribosomal protein L4	G2KB05|G2KB05_LISMN	22603.40	100.00%	5	5	72	0.41%	40.60%	LVVLEGLTFDAPK	K	T	99.70%	95.8	25	95.8	0	8	0	0	2	1401.80	1927.65	1500.81	123	135
CB	50S ribosomal protein L4	G2KB05|G2KB05_LISMN	22603.40	100.00%	5	5	72	0.41%	40.60%	NLQGITVIPAESISVLEVAK	R	H	99.70%	83.5	25	83.5	0	16	0	0	2	2081.19	2279.23	3484.7	169	188
CB	50S ribosomal protein L4	G2KB05|G2KB05_LISMN	22603.40	100.00%	5	5	72	0.41%	40.60%	QDGTNAGEITLNDTVFGIEPNEK	K	V	99.70%	168	25	168	0	11	0	0	2	2462.17	1925.72	2365.73	9	31
CB	50S ribosomal protein L5	G2KAZ4|G2KAZ4_LISMN	19995.70	100.00%	6	8	86	0.49%	48.60%	EQLIFPEIDYDQVSK	R	V	99.70%	82.3	25	82.3	0	14	0	0	2	1823.91	1947.38	3879.06	134	148
CB	50S ribosomal protein L5	G2KAZ4|G2KAZ4_LISMN	19995.70	100.00%	6	8	86	0.49%	48.60%	FNYDSVMEVPK	K	I	99.70%	65.6	25	65.6	0	11	0	0	2	1328.62	1392.86	2057.78	20	30
CB	50S ribosomal protein L5	G2KAZ4|G2KAZ4_LISMN	19995.70	100.00%	6	8	86	0.49%	48.60%	IVINTGVGDATANAK	K	V	99.70%	117	25	112	0	34	0	0	2	1443.78	909.08	4141.52	34	48
CB	50S ribosomal protein L5	G2KAZ4|G2KAZ4_LISMN	19995.70	100.00%	6	8	86	0.49%	48.60%	LKDQYLK	R	E	90.00%	25.4	25	21.5	0	1	0	0	2	907.52	307.66	80.3969	4	10
CB	50S ribosomal protein L5	G2KAZ4|G2KAZ4_LISMN	19995.70	100.00%	6	8	86	0.49%	48.60%	SDEESHELLTQLGMPFQK	K	-	99.70%	105	25	105	0	6	0	0	2	2088.99	1779.86	824.234	162	179
CB	50S ribosomal protein L5	G2KAZ4|G2KAZ4_LISMN	19995.70	100.00%	6	8	86	0.49%	48.60%	VLDSAVEELALITGQKPVITK	K	A	99.70%	155	25	155	0	13	7	0	2	2224.28	2088.21	7589.93	49	69
CB	50S ribosomal protein L6	G2KAZ1|G2KAZ1_LISMN	19400.10	100.00%	7	8	41	0.23%	51.10%	AILNNMVVGVSEGYEK	R	K	99.70%	117	25	117	0	10	0	0	2	1738.87	1268.94	1302.09	70	85
CB	50S ribosomal protein L6	G2KAZ1|G2KAZ1_LISMN	19400.10	100.00%	7	8	41	0.23%	51.10%	AVRPPEPYK	R	G	99.70%	36.3	25	27.4	0	2	0	0	2	1056.58	323.75	328.048	150	158
CB	50S ribosomal protein L6	G2KAZ1|G2KAZ1_LISMN	19400.10	100.00%	7	8	41	0.23%	51.10%	EFNPEITIK	K	I	99.70%	33.4	25	30.9	0	2	0	0	2	1090.58	1161.26	289.625	36	44
CB	50S ribosomal protein L6	G2KAZ1|G2KAZ1_LISMN	19400.10	100.00%	7	8	41	0.23%	51.10%	GVDIEVPANTQVIVK	K	G	99.70%	59.1	25	58.4	0	10	0	0	2	1581.88	1506.47	2319.67	120	134
CB	50S ribosomal protein L6	G2KAZ1|G2KAZ1_LISMN	19400.10	100.00%	7	8	41	0.23%	51.10%	IEGNEINVSRPTDNK	K	N	99.70%	78.9	25	76.4	0	2	0	0	2	1685.85	378.17	451.639	45	59
CB	50S ribosomal protein L6	G2KAZ1|G2KAZ1_LISMN	19400.10	100.00%	7	8	41	0.23%	51.10%	KLELIGVGYR	K	A	99.70%	56.5	25	52.7	0	4	0	0	2	1147.68	1102.39	348.302	86	95
CB	50S ribosomal protein L6	G2KAZ1|G2KAZ1_LISMN	19400.10	100.00%	7	8	41	0.23%	51.10%	LVLNVGYSHPVEFVAPK	K	G	99.70%	112	25	112	0	5	6	0	2	1869.03	1543.85	4214.71	103	119
CB	50S ribosomal protein L7/L12	G2KB91|G2KB91_LISMN	12469.30	100.00%	5	5	437	2.46%	72.50%	AIEEEFGVTAAAPVAVAAAGGAAAEQTEFTVELASAGDSK	K	I	99.70%	106	25	106	0	0	325	0	2	3806.86	3348.70	1454.79	26	65
CB	50S ribosomal protein L7/L12	G2KB91|G2KB91_LISMN	12469.30	100.00%	5	5	437	2.46%	72.50%	ALNIEEIIASVK	M	E	99.70%	75.7	25	75.4	0	18	0	0	1	1299.75	2276.39	10268.4	2	13
CB	50S ribosomal protein L7/L12	G2KB91|G2KB91_LISMN	12469.30	100.00%	5	5	437	2.46%	72.50%	EASVLELNDLVK	K	A	99.70%	74.8	25	65.7	0	24	0	0	2	1329.73	1718.82	7879.36	14	25
CB	50S ribosomal protein L7/L12	G2KB91|G2KB91_LISMN	12469.30	100.00%	5	5	437	2.46%	72.50%	EGIAKDEAEEIK	K	A	99.70%	60.4	25	39.5	0	2	0	0	2	1331.67	346.53	427.282	96	107
CB	50S ribosomal protein L7/L12	G2KB91|G2KB91_LISMN	12469.30	100.00%	5	5	437	2.46%	72.50%	LEEVGANVEVK	K	-	99.70%	82.7	25	74.7	0	68	0	0	2	1186.63	959.63	6988.37	110	120
CB	50S ribosomal protein L9	G2K9B5|G2K9B5_LISMN	16164.20	98.70%	1	1	2	0.01%	6.76%	LAAEELAEAK	K	A	99.70%	70.8	25	54.5	0	2	0	0	2	1044.56	683.63	48.4514	57	66
CB	5-methyltetrahydropteroyltriglutamate--homocysteine methyltransferase	G2KCY4|G2KCY4_LISMN	86237.50	99.70%	2	2	10	0.06%	2.61%	AAVTALNESSHR	R	N	99.40%	16.4	25	16.4	0	9	0	0	2	1255.64	1010.75	75.387	382	393
CB	5-methyltetrahydropteroyltriglutamate--homocysteine methyltransferase	G2KCY4|G2KCY4_LISMN	86237.50	99.70%	2	2	10	0.06%	2.61%	ELERAGAK	K	W	46.90%	2.71	25	0	0	1	0	0	2	873.48	987.41	40.2371	193	200
CB	60 kDa chaperonin	G2K767|G2K767_LISMN	57367.10	100.00%	18	26	447	2.52%	48.30%	AAVEEGIVAGGGTALVSIYNK	R	V	99.70%	97.1	25	97.1	0	9	0	0	2	2019.08	2952.43	83.4279	403	423
CB	60 kDa chaperonin	G2K767|G2K767_LISMN	57367.10	100.00%	18	26	447	2.52%	48.30%	AQMEETTSEFDR	R	E	99.70%	73.9	25	67.9	0	16	0	0	2	1443.61	493.67	1150.47	349	360
CB	60 kDa chaperonin	G2K767|G2K767_LISMN	57367.10	100.00%	18	26	447	2.52%	48.30%	AVATAIEELK	K	A	99.70%	72.9	25	60.4	0	6	0	0	2	1044.59	933.53	935.92	122	131
CB	60 kDa chaperonin	G2K767|G2K767_LISMN	57367.10	100.00%	18	26	447	2.52%	48.30%	DDTTIVEGAGDSTQISAR	K	V	99.70%	133	25	133	0	141	0	0	2	1835.86	3019.00	1047.85	326	343
CB	60 kDa chaperonin	G2K767|G2K767_LISMN	57367.10	100.00%	18	26	447	2.52%	48.30%	EIELEDPFENMGAK	K	L	99.70%	72	25	68	0	18	0	0	2	1637.74	1745.88	4903.3	58	71
CB	60 kDa chaperonin	G2K767|G2K767_LISMN	57367.10	100.00%	18	26	447	2.52%	48.30%	ESIAQVAAISSGDEEVGK	K	L	99.70%	144	25	144	0	37	0	0	2	1789.88	1393.79	3495.17	141	158
CB	60 kDa chaperonin	G2K767|G2K767_LISMN	57367.10	100.00%	18	26	447	2.52%	48.30%	FGSPLITNDGVTIAK	K	E	99.70%	98.2	25	93.2	0	11	0	0	2	1532.83	1468.35	2999.69	43	57
CB	60 kDa chaperonin	G2K767|G2K767_LISMN	57367.10	100.00%	18	26	447	2.52%	48.30%	GFATELDVVEGMQFDR	K	G	99.70%	70.7	25	70.7	0	63	0	0	2	1813.84	3303.45	347.272	180	195
CB	60 kDa chaperonin	G2K767|G2K767_LISMN	57367.10	100.00%	18	26	447	2.52%	48.30%	GVDQLANAVK	R	V	99.70%	59.7	25	58	0	4	0	0	2	1014.56	651.43	323.157	18	27
CB	60 kDa chaperonin	G2K767|G2K767_LISMN	57367.10	100.00%	18	26	447	2.52%	48.30%	GYTSPYMVTDSDK	R	M	99.70%	69.8	25	69.8	0	12	0	0	2	1479.63	664.79	611.579	196	208
CB	60 kDa chaperonin	G2K767|G2K767_LISMN	57367.10	100.00%	18	26	447	2.52%	48.30%	IEDALNSTR	R	A	99.70%	45	25	42.6	0	4	0	0	2	1018.52	347.10	522.581	394	402
CB	60 kDa chaperonin	G2K767|G2K767_LISMN	57367.10	100.00%	18	26	447	2.52%	48.30%	MEAVLEKPYILITDK	K	K	99.70%	92	25	91.5	0	8	10	0	2	1762.97	1623.24	4582.14	209	223
CB	60 kDa chaperonin	G2K767|G2K767_LISMN	57367.10	100.00%	18	26	447	2.52%	48.30%	NVTAGANPVGVR	K	R	99.70%	56.6	25	52.9	0	10	0	0	2	1154.63	389.84	2816.79	105	116
CB	60 kDa chaperonin	G2K767|G2K767_LISMN	57367.10	100.00%	18	26	447	2.52%	48.30%	TATVDQLGTANK	K	V	99.70%	105	25	105	0	18	0	0	2	1218.63	411.54	2538.21	309	320
CB	60 kDa chaperonin	G2K767|G2K767_LISMN	57367.10	100.00%	18	26	447	2.52%	48.30%	TNDVAGDGTTTATVLAQAMIQEGLK	K	N	99.70%	177	25	177	0	2	16	0	2	2505.25	3472.72	207.445	80	104
CB	60 kDa chaperonin	G2K767|G2K767_LISMN	57367.10	100.00%	18	26	447	2.52%	48.30%	VAALEAEGDVETGINIVLR	K	S	99.70%	35.4	25	35.4	0	7	0	0	2	1969.06	57.79	18.0815	424	442
CB	60 kDa chaperonin	G2K767|G2K767_LISMN	57367.10	100.00%	18	26	447	2.52%	48.30%	VGAATETELK	K	E	99.70%	70.2	25	62.2	0	8	0	0	2	1018.54	374.88	997.032	379	388
CB	60 kDa chaperonin	G2K767|G2K767_LISMN	57367.10	100.00%	18	26	447	2.52%	48.30%	VGNDGVITIEESK	R	G	99.70%	115	25	115	0	47	0	0	2	1360.70	905.21	4026.07	167	179
CB	6-phosphogluconate dehydrogenase, decarboxylating	G2KAQ8|G2KAQ8_LISMN	52417.20	98.70%	1	2	24	0.14%	3.81%	LVPTYSLEEFVESLEVPR	K	R	99.70%	156	25	156	0	22	2	0	2	2107.10	2902.44	3950.66	51	68
CB	ABC transporter	G2K556|G2K556_LISMN	33563.10	100.00%	4	4	13	0.07%	19.60%	AISSEAIPEYAAGADR	K	L	99.70%	59.8	25	59.8	0	5	0	0	2	1620.79	1123.98	903.381	228	243
CB	ABC transporter	G2K556|G2K556_LISMN	33563.10	100.00%	4	4	13	0.07%	19.60%	QLSNIANLLNK	K	K	33.50%	0.88	25	0.16	0	1	0	0	2	1227.71	711.92	136.527	145	155
CB	ABC transporter	G2K556|G2K556_LISMN	33563.10	100.00%	4	4	13	0.07%	19.60%	VAPVYITHFGDTPDK	K	Q	99.70%	73.2	25	73.2	0	1	0	0	2	1659.84	1061.87	97.0906	130	144
CB	ABC transporter	G2K556|G2K556_LISMN	33563.10	100.00%	4	4	13	0.07%	19.60%	VFDGLYSGAGFTPTDAAK	K	A	99.70%	94.3	25	94.3	0	6	0	0	2	1816.88	1606.66	963.386	204	221
CB	ABC transporter	G2K5C8|G2K5C8_LISMN	75720.30	26.00%	1	1	1	0.01%	1.52%	QQSDFVQSKK	R	I	62.50%	0.37	25	-2.47	0	1	0	0	2	1194.61	533.12	54.2103	397	406
CB	ABC transporter	G2K5K1|G2K5K1_LISMN	66793.40	23.00%	1	1	1	0.01%	1.82%	MQTAAKPKNFK	R	Q	58.60%	0.14	25	0.14	0	1	0	0	2	1263.69	945.21	117.664	12	22
[truncated: 2,936 more rows]
