# Supplementary material for: Supporting data for comparative proteomic analysis of Listeria monocytogenes ATCC 7644 exposed to a sublethal concentration of nisin
Source: Data Brief. 2015 Feb 26;3:113–6. doi: 10.1016/j.dib.2015.02.013 (PMC4510099; doi:10.1016/j.dib.2015.02.013)
Supplement: Supplementary file 2 — Supplementary data [file mmc2.xlsx]

## Sheet: Scaffold validated proteins
Supplementary Table 2. Scaffold validated protein identifications, quantitative analysis and GO functional annotation of nisin-treated and non-treated control L. monocytogenes ATCC 7644 samples. Protein name annotations, and statistical analysis of NSAF values are shown.
Protein Description¹		Gene name	Accession number	Molecular mass	p-value²	Fold change³	NSAF Values
							CA4	CB4	TA4	TB4
1	ABC transporter	LMKG_01355	G2K556|G2K556_LISMN	34 kDa	0.19	0.4	0.0514	0.0407	0.00622	0.0316
2	CBS domain-containing protein	LMKG_01343	G2K568|G2K568_LISMN	24 kDa	0.86	1.1	0.0199	0.0394	0.0361	0.0275
3	Invasion associated protein p60	LMKG_01312	G2K597|G2K597_LISMN	51 kDa	0.82	0.7	0.00866	0	0	0.006
4	Aspartyl/glutamyl-tRNA(Asn/Gln) amidotransferase subunit B	gatB	G2K5D6|G2K5D6_LISMN	53 kDa	0.8	0.8	0.00661	0.0306	0.016	0.0142
5	Translation initiation factor IF-3	infC	G2K5G7|G2K5G7_LISMN	19 kDa	0.23	0.6	0.0502	0.0684	0.0285	0.0464
6	50S ribosomal protein L19	rplS	G2K5G9|G2K5G9_LISMN	13 kDa	0.66	1.2	0.0644	0.1	0.0751	0.119
7	30S ribosomal protein S16	rpsP	G2K5H9|G2K5H9_LISMN	10 kDa	0.89	0.9	0.291	0.0924	0.18	0.172
8	Malonyl CoA-acyl carrier protein transacylase	LMKG_00530	G2K5J0|G2K5J0_LISMN	33 kDa	0.74	0.8	0.0067	0.0199	0.0122	0.00928
9	Uncharacterized protein - probable membrane protein	LMKG_01235	G2K5P7|G2K5P7_LISMN	33 kDa	0.12	0.7	0.0444	0.0542	0.0372	0.0315
10	Phosphomethylpyrimidine kinase	LMKG_01225	G2K5Q6|G2K5Q6_LISMN	29 kDa	0.51	1.8	0.0232	0.00767	0.0421	0.0143
11	Cell cycle protein GpsB	gpsB	G2K5Z9|G2K5Z9_LISMN	13 kDa	0.64	1.1	0.352	0.423	0.438	0.386
12	Chemotaxis protein CheV	LMKG_01193	G2K614|G2K614_LISMN	34 kDa	0.2	1.5	0.0139	0.0241	0.0284	0.0289
13	Flagellin	LMKG_01192	G2K615|G2K615_LISMN	30 kDa	0.0042	INF	0	0	0.139	0.159
14	Uncharacterized protein - similar to a Methyl-accepting chemotaxis protein	LMKG_01158	G2K648|G2K648_LISMN	66 kDa	0.029	9.2	0.00349	0	0.0142	0.0177
15	Glutamine--fructose-6-phosphate aminotransferase [isomerizing]	glmS	G2K651|G2K651_LISMN	66 kDa	0.09	0.5	0.0453	0.0329	0.0206	0.0177
16	Uncharacterized protein - similar to aDNA-binding protein HU [Listeria monocytogenes EGD-e]	LMKG_00400	G2K6C6|G2K6C6_LISMN	10 kDa	0.6	1.1	2	1.68	2	1.89
17	GTPase Der	der	G2K6C9|G2K6C9_LISMN	49 kDa	0.64	0.8	0.00962	0.00953	0.00436	0.0111
18	30S ribosomal protein S1	LMKG_00395	G2K6D0|G2K6D0_LISMN	41 kDa	0.2	0.6	0.0385	0.06	0.03	0.028
19	Phosphopentomutase	deoB	G2K6E6|G2K6E6_LISMN	44 kDa	0.086	0.5	0.0372	0.0316	0.0217	0.0123
20	Uncharacterized protein - probable ATP-dependent RNA helicase ddx27 (low sequence coverage/high identity)	LMKG_01084	G2K6J6|G2K6J6_LISMN	24 kDa	0.086	0.6	0.0291	0.0241	0.0132	0.0179
21	Carbonic anhydrase	LMKG_01061	G2K6L6|G2K6L6_LISMN	27 kDa	0.042	12	0	0.00892	0.0653	0.0457
22	Acetolactate synthase	LMKG_00320	G2K6S8|G2K6S8_LISMN	62 kDa	0.92	1	0.115	0.134	0.103	0.153
23	Cell division initiation protein	LMKG_00304	G2K6U2|G2K6U2_LISMN	20 kDa	0.58	1	0.174	0.16	0.158	0.166
24	Cell division protein FtsZ	ftsZ	G2K6V4|G2K6V4_LISMN	41 kDa	0.065	2.6	0.0161	0.0319	0.056	0.0694
25	D-alanine--D-alanine ligase	ddl	G2K6Z1|G2K6Z1_LISMN	41 kDa	0.56	1.2	0.0227	0.0365	0.0386	0.0314
26	ATP-dependent RNA helicase DeaD	LMKG_02429	G2K702|G2K702_LISMN	57 kDa	0.13	0.5	0.0323	0.044	0.0165	0.0242
27	60 kDa chaperonin	groL	G2K767|G2K767_LISMN	57 kDa	0.57	0.9	0.541	0.7	0.56	0.574
28	10 kDa chaperonin	groS	G2K768|G2K768_LISMN	10 kDa	0.69	1.1	0.758	1.46	1.23	1.31
29	Phosphate acetyltransferase	LMKG_00216	G2K7A2|G2K7A2_LISMN	34 kDa	0.11	0.3	0.0226	0.0224	0	0.0119
30	Phosphoglucosamine mutase	glmM	G2K7B8|G2K7B8_LISMN	48 kDa	0.41	0.8	0.0186	0.0208	0.0106	0.0194
31	Non-heme iron-binding ferritin	LMKG_01985	G2K7F5|G2K7F5_LISMN	18 kDa	0.032	4.5	0.0403	0.0266	0.171	0.13
32	Enoyl-[acyl-carrier-protein] reductase [NADH]	LMKG_01955	G2K7I2|G2K7I2_LISMN	28 kDa	0.032	2.4	0.032	0.0476	0.102	0.0887
33	Branched-chain-amino-acid aminotransferase	LMKG_01946	G2K7J0|G2K7J0_LISMN	37 kDa	0.98	1	0.00928	0.0337	0.0253	0.0171
34	Phosphotransferase system	LMKG_01922	G2K7L4|G2K7L4_LISMN	9 kDa	0.093	0.7	0.536	0.52	0.335	0.429
35	Phosphoenolpyruvate-protein phosphotransferase	LMKG_01921	G2K7L5|G2K7L5_LISMN	63 kDa	0.22	1.3	0.0641	0.0817	0.0865	0.108
36	Uncharacterized protein - probable cell surface protein	LMKG_00124	G2K7R5|G2K7R5_LISMN	63 kDa	0.38	0.7	0.107	0.0804	0.0485	0.0868
37	Uncharacterized protein - similar to a heme uptake protein IsdC	LMKG_00123	G2K7R6|G2K7R6_LISMN	22 kDa	0.16	1	0.0456	0.0452	0.046	0.0468
38	Oligoendopeptidase F	LMKG_00121	G2K7R8|G2K7R8_LISMN	69 kDa	0.58	0.5	0.00349	0.0207	0.00475	0.00806
39	Oligopeptide transport ATP-binding protein oppD	LMKG_00116	G2K7S3|G2K7S3_LISMN	40 kDa	0.33	0	0.00293	0.0232	0	0
40	Peptide binding protein OppA	LMKG_00113	G2K7S6|G2K7S6_LISMN	63 kDa	0.83	1	0.242	0.227	0.254	0.224
41	3-oxoacyl-[acyl-carrier-protein] synthase 2	LMKG_00108	G2K7T1|G2K7T1_LISMN	44 kDa	0.27	1.2	0.0508	0.0629	0.0645	0.068
42	2,3,4,5-tetrahydropyridine-2,6-dicarboxylate N-acetyltransferase	dapH	G2K7V4|G2K7V4_LISMN	25 kDa	0.26	1.4	0.0266	0.0396	0.0524	0.041
43	Glycine betaine/L-proline ABC transporter	LMKG_01910	G2K7V7|G2K7V7_LISMN	44 kDa	0.49	1.8	0.0132	0.0733	0.11	0.0488
44	UPF0356 protein LMKG_01896	LMKG_01896	G2K7X1|G2K7X1_LISMN	8 kDa	0.67	1.2	0.122	0.0602	0.138	0.0842
45	Pyruvate dehydrogenase complex	LMKG_01870	G2K7Z5|G2K7Z5_LISMN	41 kDa	0.41	1.1	0.119	0.148	0.149	0.149
46	Pyruvate dehydrogenase E1 subunit beta subunit	LMKG_01869	G2K7Z6|G2K7Z6_LISMN	35 kDa	0.031	0.8	0.261	0.249	0.22	0.212
47	Dihydrolipoamide acetyltransferase	LMKG_01868	G2K7Z7|G2K7Z7_LISMN	58 kDa	0.25	1.2	0.183	0.22	0.247	0.224
48	Dihydrolipoyl dehydrogenase	LMKG_01867	G2K7Z8|G2K7Z8_LISMN	49 kDa	0.84	1	0.189	0.147	0.179	0.166
49	GTP-binding protein TypA	LMKG_01854	G2K810|G2K810_LISMN	69 kDa	0.7	0.9	0.0206	0.017	0.0202	0.0142
50	Pyruvate carboxylase	LMKG_01848	G2K815|G2K815_LISMN	128 kDa	0.99	1	0.00457	0.00635	0.00664	0.00423
51	Foldase protein PrsA	prsA	G2K830|G2K830_LISMN	33 kDa	0.059	0.6	0.122	0.124	0.0552	0.0826
52	UPF0342 protein LMKG_00084	LMKG_00084	G2K834|G2K834_LISMN	14 kDa	0.18	1.3	0.376	0.391	0.545	0.439
53	Penicillin-binding protein	LMKG_00078	G2K840|G2K840_LISMN	78 kDa	0.056	0.09	0.00881	0.00582	0	0.00136
54	Uncharacterized protein - similar to a Pit accessory protein [Listeria monocytogenes str. Scott A]	LMKG_00058	G2K859|G2K859_LISMN	24 kDa	0.18	0.6	0.0661	0.0454	0.037	0.0282
55	Alcohol dehydrogenase	LMKG_01833	G2K8B1|G2K8B1_LISMN	38 kDa	0.55	1.7	0	0.0457	0.0419	0.0369
56	GMP synthase [glutamine-hydrolyzing]	guaA	G2K8C0|G2K8C0_LISMN	58 kDa	0.83	0.8	0.0202	0.00602	0.00735	0.015
57	PTS system, fructose-specific, IIABC subunit	LMKG_02831	G2K8M2|G2K8M2_LISMN	66 kDa	0.11	1.9	0.0481	0.0263	0.0662	0.072
58	Phenylalanine--tRNA ligase beta subunit	pheT	G2K8T9|G2K8T9_LISMN	88 kDa	0.078	2.2	0.00784	0.0168	0.0273	0.0278
59	Thioredoxin	LMKG_03120	G2K8V0|G2K8V0_LISMN	12 kDa	0.34	0.9	0.265	0.242	0.194	0.244
60	Glucose-6-phosphate isomerase	pgi	G2K8Y3|G2K8Y3_LISMN	50 kDa	0.73	1	0.198	0.194	0.226	0.183
61	Iron-sulfur cluster assembly protein SufD	LMKG_02728	G2K931|G2K931_LISMN	48 kDa	0.11	1.9	0.00968	0.012	0.0176	0.0246
62	SUF system FeS assembly ATPase	LMKG_02727	G2K932|G2K932_LISMN	29 kDa	0.83	0.9	0.104	0.131	0.131	0.0928
63	Glycine cleavage system H protein	gcvH	G2K942|G2K942_LISMN	14 kDa	0.4	1.5	0.0839	0.0333	0.0761	0.101
64	30S ribosomal protein S6	rpsF	G2K9A6|G2K9A6_LISMN	12 kDa	0.2	0.6	0.767	0.482	0.373	0.339
65	50S ribosomal protein L9	rplI	G2K9B5|G2K9B5_LISMN	16 kDa	0.69	1.3	0.0354	0.014	0.045	0.0196
66	Uncharacterized protein - similar to a hypothetical protein lmo1257 [Listeria monocytogenes EGD-e]	LMKG_00966	G2K9H3|G2K9H3_LISMN	18 kDa	0.87	0.9	0.0204	0.108	0.0556	0.0566
67	Trigger factor	tig	G2K9I4|G2K9I4_LISMN	48 kDa	0.25	1.2	0.147	0.2	0.218	0.213
68	ATP-dependent Clp protease ATP-binding subunit ClpX	clpX	G2K9I5|G2K9I5_LISMN	46 kDa	0.064	4.1	0.0125	0.00496	0.0295	0.0416
69	Enolase	eno	G2K9K5|G2K9K5_LISMN	46 kDa	0.95	1	1.58	1.34	1.56	1.39
70	2,3-bisphosphoglycerate-independent phosphoglycerate mutase	gpmI	G2K9K6|G2K9K6_LISMN	56 kDa	0.88	1	0.162	0.202	0.209	0.165
71	Triosephosphate isomerase	tpiA	G2K9K7|G2K9K7_LISMN	27 kDa	0.65	1.1	0.568	0.621	0.781	0.54
72	Phosphoglycerate kinase	pgk	G2K9K8|G2K9K8_LISMN	42 kDa	0.98	1	0.304	0.404	0.363	0.342
73	Glyceraldehyde-3-phosphate dehydrogenase	LMKG_02677	G2K9K9|G2K9K9_LISMN	36 kDa	0.12	0.7	1.25	1.52	1.06	0.986
74	ATP-dependent Clp protease proteolytic subunit	clpP	G2K9L8|G2K9L8_LISMN	22 kDa	0.14	0.6	0.0265	0.0367	0.0192	0.0196
75	Peptidoglycan lytic protein P45	LMKG_02533	G2K9Q5|G2K9Q5_LISMN	43 kDa	0.42	INF	0	0	0	0.0121
76	Ribosomal subunit interface protein	LMKG_02527	G2K9R1|G2K9R1_LISMN	22 kDa	0.44	0.3	0.0056	0.0278	0.0102	0
77	UDP-N-acetylglucosamine 1-carboxyvinyltransferase	murA	G2K9S6|G2K9S6_LISMN	46 kDa	0.6	0.9	0.0926	0.0628	0.073	0.0631
78	PTS system, mannose-specific IIAB subunit	LMKG_02230	G2K9X1|G2K9X1_LISMN	35 kDa	0.51	0.8	0.16	0.107	0.11	0.115
79	PTS system mannose/fructose/sorbose family IID subunit	LMKG_02228	G2K9X3|G2K9X3_LISMN	33 kDa	0.91	1	0.183	0.213	0.217	0.173
80	GTP-sensing transcriptional pleiotropic repressor CodY	codY	G2KA07|G2KA07_LISMN	29 kDa	0.79	0.9	0.0162	0.0241	0.022	0.015
81	Glutamine synthetase	LMKG_00921	G2KA26|G2KA26_LISMN	50 kDa	0.81	1.2	0.0118	0.0491	0.0236	0.0502
82	Transketolase	LMKG_00914	G2KA32|G2KA32_LISMN	72 kDa	0.18	0.6	0.0331	0.0501	0.0258	0.0219
83	Ribosome-recycling factor	frr	G2KA41|G2KA41_LISMN	21 kDa	0.14	0.8	0.085	0.0955	0.072	0.0785
84	Proline--tRNA ligase	proS	G2KA46|G2KA46_LISMN	63 kDa	0.28	0.8	0.048	0.0366	0.0302	0.0358
85	Transcription elongation factor NusA	LMKG_00897	G2KA49|G2KA49_LISMN	42 kDa	0.45	1.4	0.0366	0.0866	0.0998	0.0755
86	Translation initiation factor IF-2	infB	G2KA52|G2KA52_LISMN	85 kDa	0.62	1.5	0.00538	0.0213	0.0269	0.0124
87	Polyribonucleotide nucleotidyltransferase	pnp	G2KA58|G2KA58_LISMN	80 kDa	0.64	0.8	0.0058	0.00575	0.00263	0.0067
88	Glucokinase	LMKG_00880	G2KA66|G2KA66_LISMN	34 kDa	0.7	0.8	0.0163	0.00968	0.00591	0.015
89	ATP synthase subunit beta	atpD	G2KA90|G2KA90_LISMN	52 kDa	0.36	0.8	0.115	0.158	0.113	0.111
90	ATP synthase subunit alpha	atpA	G2KA92|G2KA92_LISMN	55 kDa	0.044	0.7	0.0478	0.0536	0.0378	0.0365
91	ATP synthase subunit delta	atpH	G2KA93|G2KA93_LISMN	20 kDa	0.38	0.7	0.105	0.18	0.0797	0.114
92	Uracil phosphoribosyltransferase	LMKG_02493	G2KA99|G2KA99_LISMN	17 kDa	0.98	1	0.177	0.256	0.253	0.182
93	Serine hydroxymethyltransferase	glyA	G2KAA0|G2KAA0_LISMN	45 kDa	0.63	1.6	0	0.0252	0.0184	0.0211
94	50S ribosomal protein L31 type B	rpmE2	G2KAA9|G2KAA9_LISMN	9 kDa	0.85	0.9	0.194	0.334	0.247	0.251
95	Fructose-bisphosphate aldolase class II	LMKG_02473	G2KAB7|G2KAB7_LISMN	30 kDa	0.68	1	0.797	0.681	0.754	0.781
96	CTP synthase	pyrG	G2KAC0|G2KAC0_LISMN	60 kDa	0.81	1.1	0.0217	0.0391	0.0393	0.0273
97	30S ribosomal protein S9	rpsI	G2KAF8|G2KAF8_LISMN	14 kDa	0.98	1	0.113	0.224	0.161	0.179
98	50S ribosomal protein L13	rplM	G2KAF9|G2KAF9_LISMN	16 kDa	0.75	1.1	0.0651	0.0573	0.0787	0.0534
99	Oligopeptide ABC transporter	LMKG_02190	G2KAG5|G2KAG5_LISMN	58 kDa	0.36	0.8	0.11	0.151	0.0962	0.113
100	Oligopeptide ABC transporter, periplasmic oligopeptide-binding protein	LMKG_03069	G2KAI1|G2KAI1_LISMN	62 kDa	0.42	0	0	0.0132	0	0
101	Methionine--tRNA ligase	metG	G2KAK5|G2KAK5_LISMN	76 kDa	0.94	1	0.0331	0.0329	0.0387	0.0263
102	Putative septation protein SpoVG	spoVG	G2KAM4|G2KAM4_LISMN	11 kDa	0.81	0.8	0.103	0.102	0.149	0.019
103	Putative septation protein SpoVG	spoVG	G2KAM5|G2KAM5_LISMN	11 kDa	0.053	3	0.257	0.54	1.33	1.07
104	UPF0145 protein LMKG_02766	LMKG_02766	G2KAN6|G2KAN6_LISMN	12 kDa	0.22	0	0.0667	0.0189	0	0
105	L-lactate dehydrogenase	ldh	G2KAN8|G2KAN8_LISMN	34 kDa	0.059	0.5	0.228	0.295	0.119	0.133
106	50S ribosomal protein L25	rplY	G2KAN9|G2KAN9_LISMN	23 kDa	0.75	0.9	0.076	0.0653	0.0506	0.0795
107	Cold shock protein	LMKG_00854	G2KAP6|G2KAP6_LISMN	7 kDa	0.15	0.3	2.62	1.5	0.274	0.91
108	6-phosphogluconate dehydrogenase, decarboxylating	LMKG_00840	G2KAQ8|G2KAQ8_LISMN	52 kDa	0.88	1	0.0444	0.0506	0.0363	0.0554
109	Surface antigen	LMKG_00828	G2KAS0|G2KAS0_LISMN	38 kDa	0.32	1.2	0.206	0.244	0.283	0.241
110	Pyruvate formate-lyase	LMKG_00809	G2KAT8|G2KAT8_LISMN	84 kDa	0.39	0.7	0.0973	0.143	0.106	0.0717
111	Pyruvate-formate lyase activating enzyme	LMKG_00808	G2KAT9|G2KAT9_LISMN	28 kDa	0.071	0.2	0.0338	0.0377	0.0153	0
112	Hydroxymethylglutaryl-CoA synthase	LMKG_00800	G2KAU7|G2KAU7_LISMN	43 kDa	0.13	0.2	0.0297	0.0161	0.00736	0
113	Aspartate-semialdehyde dehydrogenase	asd	G2KAW9|G2KAW9_LISMN	38 kDa	0.44	1.2	0.0211	0.0329	0.0356	0.0307
114	Superoxide dismutase	LMKG_00776	G2KAX1|G2KAX1_LISMN	23 kDa	0.9	1	0.083	0.108	0.0989	0.0959
115	50S ribosomal protein L17	rplQ	G2KAX9|G2KAX9_LISMN	15 kDa	0.36	1.2	0.101	0.131	0.141	0.129
116	DNA-directed RNA polymerase subunit alpha	rpoA	G2KAY0|G2KAY0_LISMN	35 kDa	0.12	0.9	0.244	0.245	0.227	0.207
117	30S ribosomal protein S11	rpsK	G2KAY1|G2KAY1_LISMN	14 kDa	0.081	1.2	0.252	0.266	0.317	0.293
118	Adenylate kinase	adk	G2KAY5|G2KAY5_LISMN	24 kDa	0.26	0.5	0.0195	0.0338	0.00885	0.018
119	50S ribosomal protein L15	rplO	G2KAY7|G2KAY7_LISMN	16 kDa	0.3	1.3	0.201	0.171	0.287	0.206
120	30S ribosomal protein S5	rpsE	G2KAY9|G2KAY9_LISMN	17 kDa	0.14	0.5	0.276	0.18	0.103	0.122
121	50S ribosomal protein L18	rplR	G2KAZ0|G2KAZ0_LISMN	14 kDa	0.4	0.9	0.216	0.198	0.204	0.154
122	50S ribosomal protein L6	rplF	G2KAZ1|G2KAZ1_LISMN	19 kDa	0.37	1.1	0.194	0.222	0.225	0.223
123	30S ribosomal protein S8	rpsH	G2KAZ2|G2KAZ2_LISMN	15 kDa	0.09	0.7	0.365	0.346	0.209	0.279
124	50S ribosomal protein L5	rplE	G2KAZ4|G2KAZ4_LISMN	20 kDa	0.16	1	0.498	0.488	0.478	0.46
125	50S ribosomal protein L14	rplN	G2KAZ6|G2KAZ6_LISMN	13 kDa	0.85	1	0.172	0.145	0.172	0.135
126	50S ribosomal protein L29	rpmC	G2KAZ8|G2KAZ8_LISMN	7 kDa	0.28	0.9	0.898	1.07	0.831	0.876
127	50S ribosomal protein L16	rplP	G2KAZ9|G2KAZ9_LISMN	16 kDa	0.25	1.1	0.24	0.253	0.278	0.256
128	30S ribosomal protein S3	rpsC	G2KB00|G2KB00_LISMN	25 kDa	0.6	1.2	0.0625	0.11	0.0873	0.12
129	30S ribosomal protein S19	rpsS	G2KB02|G2KB02_LISMN	10 kDa	0.35	0.4	0.057	0.0904	0.0621	0
130	50S ribosomal protein L2	rplB	G2KB03|G2KB03_LISMN	31 kDa	0.27	0.8	0.507	0.431	0.337	0.427
131	50S ribosomal protein L23	rplW	G2KB04|G2KB04_LISMN	11 kDa	0.58	0.9	0.178	0.21	0.182	0.185
132	50S ribosomal protein L4	rplD	G2KB05|G2KB05_LISMN	23 kDa	0.34	1.4	0.157	0.281	0.303	0.29
133	50S ribosomal protein L3	rplC	G2KB06|G2KB06_LISMN	23 kDa	0.25	0.9	2.47	2.17	2.11	2.03
134	30S ribosomal protein S10	rpsJ	G2KB07|G2KB07_LISMN	14 kDa	0.0063	1.6	0.327	0.324	0.525	0.496
135	Uncharacterized protein	LMKG_02865	G2KB11|G2KB11_LISMN	33 kDa	0.9	1	0.235	0.188	0.226	0.188
136	Pyridine nucleotide-disulfide oxidoreductase	LMKG_02864	G2KB12|G2KB12_LISMN	70 kDa	0.67	1.1	0.0567	0.0877	0.0924	0.0709
137	Elongation factor Tu	tuf	G2KB27|G2KB27_LISMN	43 kDa	0.69	1	1.19	1.08	1.15	1.17
138	Elongation factor G	fusA	G2KB28|G2KB28_LISMN	77 kDa	0.49	1.2	0.241	0.33	0.375	0.297
139	30S ribosomal protein S7	rpsG	G2KB29|G2KB29_LISMN	18 kDa	0.21	0.9	0.376	0.34	0.287	0.329
140	30S ribosomal protein S12	rpsL	G2KB30|G2KB30_LISMN	15 kDa	0.34	1.2	0.13	0.106	0.153	0.127
141	ATP-dependent zinc metalloprotease FtsH	ftsH	G2KB60|G2KB60_LISMN	76 kDa	0.027	0.9	0.0546	0.0526	0.0468	0.0477
142	Cysteine synthase	LMKG_02750	G2KB63|G2KB63_LISMN	32 kDa	0.071	0.7	0.225	0.202	0.161	0.129
143	Lysine--tRNA ligase	lysS	G2KB68|G2KB68_LISMN	57 kDa	0.85	1.2	0.0253	0.00835	0.0115	0.0272
144	Glutamate--tRNA ligase	gltX	G2KB77|G2KB77_LISMN	56 kDa	0.68	0.5	0	0.0212	0	0.00986
145	Transcription termination/antitermination protein NusG	nusG	G2KB86|G2KB86_LISMN	20 kDa	0.08	1.6	0.0651	0.0528	0.086	0.104
146	50S ribosomal protein L11	rplK	G2KB88|G2KB88_LISMN	15 kDa	0.65	1.1	0.282	0.464	0.466	0.385
147	50S ribosomal protein L1	rplA	G2KB89|G2KB89_LISMN	25 kDa	0.68	1	0.156	0.145	0.141	0.152
148	50S ribosomal protein L10	rplJ	G2KB90|G2KB90_LISMN	18 kDa	0.9	1	0.177	0.282	0.212	0.263
149	50S ribosomal protein L7/L12	rplL	G2KB91|G2KB91_LISMN	12 kDa	0.12	1.6	3.18	2.29	3.92	4.76
150	DNA-directed RNA polymerase subunit beta	rpoB	G2KB98|G2KB98_LISMN	133 kDa	0.1	0.7	0.0584	0.0711	0.0474	0.0434
151	DNA-directed RNA polymerase subunit beta'	rpoC	G2KB99|G2KB99_LISMN	135 kDa	0.51	1.2	0.0332	0.0562	0.0539	0.054
152	Probable manganese-dependent inorganic pyrophosphatase	ppaC	G2KBC7|G2KBC7_LISMN	34 kDa	0.92	0.9	0.0034	0.0202	0.0124	0.00943
153	30S ribosomal protein S21	rpsU	G2KBE8|G2KBE8_LISMN	8 kDa	0.51	0.5	0.0308	0.0917	0	0.057
154	Chaperone protein DnaK	dnaK	G2KBF2|G2KBF2_LISMN	66 kDa	0.23	1	0.486	0.481	0.494	0.521
155	Protein GrpE	grpE	G2KBF3|G2KBF3_LISMN	22 kDa	0.061	1.5	0.203	0.228	0.359	0.304
156	30S ribosomal protein S20	rpsT	G2KBF9|G2KBF9_LISMN	9 kDa	0.45	0.8	0.137	0.099	0.113	0.0692
157	Alanine--tRNA ligase	alaS	G2KBI3|G2KBI3_LISMN	98 kDa	0.21	0.4	0.00835	0.0154	0.00649	0.0022
158	Aspartate--tRNA ligase	aspS	G2KBJ8|G2KBJ8_LISMN	66 kDa	0.031	1.8	0.0124	0.0141	0.0225	0.0262
159	Fumarate reductase flavoprotein subunit	LMKG_01558	G2KC05|G2KC05_LISMN	54 kDa	0.19	0.6	0.0911	0.133	0.0715	0.0708
160	GTPase Obg	obg	G2KC28|G2KC28_LISMN	47 kDa	0.83	0.7	0	0.0121	0.00665	0.00226
161	50S ribosomal protein L27	rpmA	G2KC31|G2KC31_LISMN	11 kDa	0.18	0	0.0109	0.0325	0	0
162	50S ribosomal protein L21	rplU	G2KC33|G2KC33_LISMN	11 kDa	0.24	0.8	0.421	0.346	0.252	0.332
163	Rod shape-determining protein	LMKG_00663	G2KC39|G2KC39_LISMN	36 kDa	0.068	1.1	0.0591	0.0617	0.0649	0.0661
164	Pyruvate kinase	LMKG_00638	G2KC61|G2KC61_LISMN	63 kDa	0.044	1.3	0.154	0.162	0.211	0.194
165	ATP-dependent 6-phosphofructokinase	pfkA	G2KC62|G2KC62_LISMN	34 kDa	0.41	0.6	0.0559	0.0912	0.0656	0.0273
166	Acetate kinase	ackA	G2KC72|G2KC72_LISMN	45 kDa	0.11	0.7	0.0595	0.0718	0.0493	0.0407
167	30S ribosomal protein S4	rpsD	G2KC87|G2KC87_LISMN	23 kDa	0.32	1.3	0.126	0.187	0.2	0.194
168	Chorismate mutase/phospho-2-dehydro-3-deoxyheptonate aldolase	LMKG_00602	G2KC91|G2KC91_LISMN	40 kDa	0.17	3.2	0	0.0403	0.0685	0.059
169	Uncharacterized protein - probable general stress protein	LMKG_00601	G2KC92|G2KC92_LISMN	18 kDa	0.8	0.9	0.0602	0.125	0.0711	0.0946
170	Aminopeptidase	LMKG_00599	G2KC94|G2KC94_LISMN	41 kDa	0.97	1	0.0198	0.00562	0.0103	0.0157
171	Inosine-5'-monophosphate dehydrogenase	guaB	G2KCA1|G2KCA1_LISMN	53 kDa	0.21	0.7	0.183	0.128	0.0955	0.111
172	Ribosome-binding ATPase YchF	ychF	G2KCC3|G2KCC3_LISMN	41 kDa	0.089	0.3	0.0372	0.0397	0.0052	0.0212
173	Catalase	LMKG_02049	G2KCC9|G2KCC9_LISMN	56 kDa	0.024	INF	0	0	0.0331	0.0456
174	Dipeptidase PepV	LMKG_00580	G2KCS3|G2KCS3_LISMN	52 kDa	0.056	0.2	0.0357	0.0376	0	0.0144
175	Aldehyde-alcohol dehydrogenase	LMKG_00566	G2KCT7|G2KCT7_LISMN	95 kDa	0.17	0.8	0.191	0.24	0.164	0.164
176	Elongation factor Ts	tsf	G2KCW0|G2KCW0_LISMN	33 kDa	0.033	0.9	0.635	0.619	0.576	0.583
177	30S ribosomal protein S2	rpsB	G2KCW1|G2KCW1_LISMN	28 kDa	0.3	0.9	0.337	0.413	0.329	0.315
178	S-adenosylmethionine synthase	metK	G2KCW7|G2KCW7_LISMN	44 kDa	0.13	0.3	0.021	0.0339	0.00238	0.0121
179	Uncharacterized protein - similar to a flavodoxin [Listeria monocytogenes EGD-e]	LMKG_02644	G2KDC0|G2KDC0_LISMN	16 kDa	0.081	0.6	0.0779	0.0632	0.045	0.0327
1 When possible, uncharacterized proteins were annotated according to their Blastp best hit the NCBI nonreduntant protein database.
2 Grey marked cells indicate p-values lower than 0.05.
3 INF values correspond to proteins exclusive to nisin treated or non-treated control samples
4 TA and TB = biological replicas A and B from nisin-treated samples; CA and CB = biological replicates of non-treated samples.

## Sheet: Gene ontology
Supplementary Table 2. Scaffold validated protein identifications, quantitative analysis and GO functional annotation of nisin-treated and non-treated control L. monocytogenes ATCC 7644 samples. Gene Ontology functional annotation of identified and Scaffold validated proteins
	Protein name	Accession number	Biological process		Molecular Function		Cellular component
			GO code	GO term	GO code	GO term	GO code	GO term
1	ABC transporter	G2K556|G2K556_LISMN	GO:0006810	transport	GO:0016887	ATPase activity	GO:0005886	plasma membrane
					GO:0022857	transmembrane transporter activity
2	CBS domain-containing protein	G2K568|G2K568_LISMN			GO:0043167	ion binding
3	Invasion associated protein p60	G2K597|G2K597_LISMN			GO:0008233	peptidase activity
4	Aspartyl/glutamyl-tRNA(Asn/Gln) amidotransferase subunit B	G2K5D6|G2K5D6_LISMN	GO:0055085	transmembrane transport	GO:0022857	transmembrane transporter activity	GO:0005737	cytoplasm
			GO:0006399	tRNA metabolic process	GO:0043167	ion binding	GO:0043234	protein complex
			GO:0006520	cellular amino acid metabolic process	GO:0016874	ligase activity
			GO:0006810	transport
			GO:0006412	translation
5	Translation initiation factor IF-3	G2K5G7|G2K5G7_LISMN	GO:0006412	translation	GO:0008135	translation factor activity, nucleic acid binding	GO:0005840	ribosome
6	50S ribosomal protein L19	G2K5G9|G2K5G9_LISMN	GO:0006412	translation	GO:0003735	structural constituent of ribosome	GO:0005829	cytosol
			GO:0042254	ribosome biogenesis			GO:0005840	ribosome
7	30S ribosomal protein S16	G2K5H9|G2K5H9_LISMN	GO:0042254	ribosome biogenesis	GO:0003735	structural constituent of ribosome	GO:0005829	cytosol
			GO:0006412	translation			GO:0005840	ribosome
8	Malonyl CoA-acyl carrier protein transacylase	G2K5J0|G2K5J0_LISMN	GO:0044281	small molecule metabolic process	GO:0016746	transferase activity, transferring acyl groups	GO:0005829	cytosol
			GO:0006629	lipid metabolic process			GO:0043234	protein complex
			GO:0009058	biosynthetic process
9	Uncharacterized protein - probable membrane protein	G2K5P7|G2K5P7_LISMN
10	Phosphomethylpyrimidine kinase	G2K5Q6|G2K5Q6_LISMN	GO:0044281	small molecule metabolic process
			GO:0006790	sulfur compound metabolic process	GO:0016301	kinase activity
			GO:0034641	cellular nitrogen compound metabolic process	GO:0043167	ion binding
			GO:0034641	cellular nitrogen compound metabolic process
			GO:0009058	biosynthetic process
11	Cell cycle protein GpsB	G2K5Z9|G2K5Z9_LISMN	GO:0051301	cell division			GO:0005737	cytoplasm
			GO:0000902	cell morphogenesis
			GO:0007049	cell cycle
12	Chemotaxis protein CheV	G2K614|G2K614_LISMN	GO:0007165	signal transduction	GO:0004871	signal transducer activity	GO:0005622	intracellular
			GO:0034641	cellular nitrogen compound metabolic process
			GO:0009058	biosynthetic process
			GO:0040011	locomotion
13	Flagellin	G2K615|G2K615_LISMN	GO:0048870	cell motility	GO:0005198	structural molecule activity	GO:0005576	extracellular region
							GO:0043226	organelle
							GO:0005622	intracellular
14	Uncharacterized protein - similar to a Methyl-accepting chemotaxis protein	G2K648|G2K648_LISMN	GO:0040011	locomotion	GO:0004871	signal transducer activity
			GO:0007165	signal transduction
15	Glutamine--fructose-6-phosphate aminotransferase [isomerizing]	G2K651|G2K651_LISMN	GO:0005975	carbohydrate metabolic process			GO:0005737	cytoplasm
			GO:0006520	cellular amino acid metabolic process
			GO:0009058	biosynthetic process
16	Uncharacterized protein - similar to aDNA-binding protein HU [Listeria monocytogenes EGD-e]	G2K6C6|G2K6C6_LISMN	GO:0006259	DNA metabolic process	GO:0003677	DNA binding	GO:0005694	chromosome
			GO:0051276	chromosome organization
17	GTPase Der	G2K6C9|G2K6C9_LISMN	GO:0042254	ribosome biogenesis	GO:0003924	GTPase activity	GO:0005737	cytoplasm
					GO:0043167	ion binding
18	30S ribosomal protein S1	G2K6D0|G2K6D0_LISMN	GO:0006412	translation	GO:0003735	structural constituent of ribosome	GO:0005840	ribosome
			GO:0042254	ribosome biogenesis	GO:0003723	RNA binding	GO:0005737	cytoplasm
19	Phosphopentomutase	G2K6E6|G2K6E6_LISMN	GO:0005975	carbohydrate metabolic process	GO:0043167	ion binding
			GO:0009056	catabolic process	GO:0016853	isomerase activity
			GO:0009058	biosynthetic process
			GO:0034641	cellular nitrogen compound metabolic process
			GO:0034655	nucleobase-containing compound catabolic process
			GO:0044281	small molecule metabolic process
			GO:0051186	cofactor metabolic process
20	Uncharacterized protein - probable ATP-dependent RNA helicase ddx27 (low sequence coverage/high identity)	G2K6J6|G2K6J6_LISMN
21	Carbonic anhydrase	G2K6L6|G2K6L6_LISMN	GO:0044281	small molecule metabolic process	GO:0016829	lyase activity	GO:0005737	cytoplasm
22	Acetolactate synthase	G2K6S8|G2K6S8_LISMN	GO:0044281	small molecule metabolic process	GO:0043167	ion binding	GO:0043234	protein complex
			GO:0005975	carbohydrate metabolic process
			GO:0006091	generation of precursor metabolites and energy
			GO:0051186	cofactor metabolic process
			GO:0006520	cellular amino acid metabolic process
			GO:0009058	biosynthetic process
			GO:0034641	cellular nitrogen compound metabolic process
23	Cell division initiation protein	G2K6U2|G2K6U2_LISMN	GO:0051301	cell division			GO:0005737	cytoplasm
			GO:0007049	cell cycle
24	Cell division protein FtsZ	G2K6V4|G2K6V4_LISMN	GO:0051301	cell division	GO:0043167	ion binding	GO:0005623	cell
			GO:0022607	cellular component assembly	GO:0003924	GTPase activity	GO:0005737	cytoplasm
			GO:0034655	nucleobase-containing compound catabolic process			GO:0043234	protein complex
			GO:0044281	small molecule metabolic process
			GO:0006461	protein complex assembly
			GO:0000003	reproduction
			GO:0007049	cell cycle
25	D-alanine--D-alanine ligase	G2K6Z1|G2K6Z1_LISMN	GO:0071554	cell wall organization or biogenesis	GO:0043167	ion binding	GO:0005737	cytoplasm
			GO:0000902	cell morphogenesis	GO:0016874	ligase activity
			GO:0006520	cellular amino acid metabolic process
			GO:0009058	biosynthetic process
26	ATP-dependent RNA helicase DeaD	G2K702|G2K702_LISMN	GO:0044281	small molecule metabolic process	GO:0043167	ion binding
			GO:0034655	nucleobase-containing compound catabolic process	GO:0016887	ATPase activity
					GO:0004386	helicase activity
27	60 kDa chaperonin	G2K767|G2K767_LISMN	GO:0006950	response to stress	GO:0051082	unfolded protein binding	GO:0005737	cytoplasm
			GO:0006457	protein folding	GO:0043167	ion binding
					GO:0016887	ATPase activity
28	10 kDa chaperonin	G2K768|G2K768_LISMN	GO:0006457	protein folding	GO:0043167	ion binding	GO:0005737	cytoplasm
			GO:0006950	response to stress
29	Phosphate acetyltransferase	G2K7A2|G2K7A2_LISMN	GO:0044281	small molecule metabolic process	GO:0016746	transferase activity, transferring acyl groups
			GO:0009058	biosynthetic process
			GO:0006790	sulfur compound metabolic process	GO:0016853	isomerase activity
30	Phosphoglucosamine mutase	G2K7B8|G2K7B8_LISMN	GO:0005975	carbohydrate metabolic process	GO:0043167	ion binding
			GO:0006629	lipid metabolic process
			GO:0071554	cell wall organization or biogenesis
			GO:0009058	biosynthetic process
31	Non-heme iron-binding ferritin	G2K7F5|G2K7F5_LISMN	GO:0051186	cofactor metabolic process	GO:0003677	DNA binding	GO:0005737	cytoplasm
			GO:0042592	homeostatic process	GO:0016491	oxidoreductase activity
			GO:0006950	response to stress	GO:0043167	ion binding
32	Enoyl-[acyl-carrier-protein] reductase [NADH]	G2K7I2|G2K7I2_LISMN			GO:0016746	transferase activity, transferring acyl groups	GO:0005829	cytosol
			GO:0044281	small molecule metabolic process	GO:0016491	oxidoreductase activity	GO:0043234	protein complex
			GO:0006629	lipid metabolic process
			GO:0009058	biosynthetic process
33	Branched-chain-amino-acid aminotransferase	G2K7J0|G2K7J0_LISMN	GO:0006520	cellular amino acid metabolic process
			GO:0009058	biosynthetic process
34	Phosphotransferase system	G2K7L4|G2K7L4_LISMN	GO:0006464	cellular protein modification process	GO:0016301	kinase activity	GO:0043234	protein complex
			GO:0006520	cellular amino acid metabolic process	GO:0022857	transmembrane transporter activity	GO:0005737	cytoplasm
			GO:0034641	cellular nitrogen compound metabolic process
			GO:0006810	transport
			GO:0009058	biosynthetic process
35	Phosphoenolpyruvate-protein phosphotransferase	G2K7L5|G2K7L5_LISMN	GO:0006810	transport	GO:0016301	kinase activity	GO:0005737	cytoplasm
					GO:0043167	ion binding
36	Uncharacterized protein - probable cell surface protein	G2K7R5|G2K7R5_LISMN
37	Uncharacterized protein - similar to a heme uptake protein IsdC	G2K7R6|G2K7R6_LISMN	GO:0006810	transport			GO:0043234	protein complex
							GO:0005829	cytosol
							GO:0005618	cell wall
38	Oligoendopeptidase F	G2K7R8|G2K7R8_LISMN			GO:0043167	ion binding
					GO:0008233	peptidase activity
39	Oligopeptide transport ATP-binding protein oppD	G2K7S3|G2K7S3_LISMN	GO:0034655	nucleobase-containing compound catabolic process	GO:0016887	ATPase activity
			GO:0044281	small molecule metabolic process	GO:0022857	transmembrane transporter activity
			GO:0006810	transport	GO:0043167	ion binding
40	Peptide binding protein OppA	G2K7S6|G2K7S6_LISMN	GO:0006810	transport	GO:0022857	transmembrane transporter activity
					GO:0016887	ATPase activity
41	3-oxoacyl-[acyl-carrier-protein] synthase 2	G2K7T1|G2K7T1_LISMN	GO:0044281	small molecule metabolic process	GO:0016746	transferase activity, transferring acyl groups	GO:0005829	cytosol
			GO:0006629	lipid metabolic process			GO:0043234	protein complex
			GO:0009058	biosynthetic process
42	2,3,4,5-tetrahydropyridine-2,6-dicarboxylate N-acetyltransferase	G2K7V4|G2K7V4_LISMN	GO:0006520	cellular amino acid metabolic process	GO:0016746	transferase activity, transferring acyl groups
			GO:0009058	biosynthetic process
43	Glycine betaine/L-proline ABC transporter	G2K7V7|G2K7V7_LISMN	GO:0044281	small molecule metabolic process	GO:0022857	transmembrane transporter activity
			GO:0055085	transmembrane transport	GO:0016887	ATPase activity
			GO:0042592	homeostatic process	GO:0043167	ion binding
			GO:0034655	nucleobase-containing compound catabolic process
			GO:0006810	transport
			GO:0006950	response to stress
44	UPF0356 protein LMKG_01896	G2K7X1|G2K7X1_LISMN
45	Pyruvate dehydrogenase complex	G2K7Z5|G2K7Z5_LISMN	GO:0044281	small molecule metabolic process	GO:0016491	oxidoreductase activity	GO:0005737	cytoplasm
			GO:0006091	generation of precursor metabolites and energy	GO:0043167	ion binding	GO:0043234	protein complex
			GO:0005975	carbohydrate metabolic process
			GO:0009056	catabolic process
			GO:0006520	cellular amino acid metabolic process
			GO:0009058	biosynthetic process
46	Pyruvate dehydrogenase E1 subunit beta subunit	G2K7Z6|G2K7Z6_LISMN	GO:0044281	small molecule metabolic process	GO:0016491	oxidoreductase activity	GO:0005737	cytoplasm
			GO:0005975	carbohydrate metabolic process			GO:0043234	protein complex
			GO:0006091	generation of precursor metabolites and energy
			GO:0009056	catabolic process
			GO:0006520	cellular amino acid metabolic process
			GO:0009058	biosynthetic process
47	Dihydrolipoamide acetyltransferase	G2K7Z7|G2K7Z7_LISMN	GO:0044281	small molecule metabolic process	GO:0016746	transferase activity, transferring acyl groups
			GO:0005975	carbohydrate metabolic process
			GO:0006091	generation of precursor metabolites and energy
			GO:0009056	catabolic process
			GO:0009058	biosynthetic process
48	Dihydrolipoyl dehydrogenase	G2K7Z8|G2K7Z8_LISMN	GO:0044281	small molecule metabolic process	GO:0016491	oxidoreductase activity
			GO:0005975	carbohydrate metabolic process	GO:0043167	ion binding
			GO:0006091	generation of precursor metabolites and energy
			GO:0009056	catabolic process
			GO:0042592	homeostatic process
			GO:0006520	cellular amino acid metabolic process
			GO:0009058	biosynthetic process
49	GTP-binding protein TypA	G2K810|G2K810_LISMN	GO:0044281	small molecule metabolic process	GO:0003924	GTPase activity	GO:0005840	ribosome
			GO:0034655	nucleobase-containing compound catabolic process	GO:0043167	ion binding
			GO:0006412	translation	GO:0008135	translation factor activity, nucleic acid binding
50	Pyruvate carboxylase	G2K815|G2K815_LISMN	GO:0044281	small molecule metabolic process	GO:0003677	DNA binding	GO:0043234	protein complex
			GO:0005975	carbohydrate metabolic process	GO:0043167	ion binding	GO:0005737	cytoplasm
			GO:0006629	lipid metabolic process	GO:0016874	ligase activity
			GO:0009058	biosynthetic process
51	Foldase protein PrsA	G2K830|G2K830_LISMN	GO:0006464	cellular protein modification process	GO:0016853	isomerase activity	GO:0005886	plasma membrane
			GO:0006457	protein folding
52	UPF0342 protein LMKG_00084	G2K834|G2K834_LISMN
53	Penicillin-binding protein	G2K840|G2K840_LISMN	GO:0071554	cell wall organization or biogenesis	GO:0016757	transferase activity, transferring glycosyl groups	GO:0005618	cell wall
			GO:0009058	biosynthetic process	GO:0043167	ion binding
					GO:0008233	peptidase activity
54	Uncharacterized protein - similar to a Pit accessory protein [Listeria monocytogenes str. Scott A]	G2K859|G2K859_LISMN
55	Alcohol dehydrogenase	G2K8B1|G2K8B1_LISMN	GO:0044281	small molecule metabolic process	GO:0016491	oxidoreductase activity
					GO:0043167	ion binding
56	GMP synthase [glutamine-hydrolyzing]	G2K8C0|G2K8C0_LISMN	GO:0044281	small molecule metabolic process	GO:0043167	ion binding
			GO:0006520	cellular amino acid metabolic process	GO:0016874	ligase activity
			GO:0034641	cellular nitrogen compound metabolic process
			GO:0009058	biosynthetic process
57	PTS system, fructose-specific, IIABC subunit	G2K8M2|G2K8M2_LISMN	GO:0055085	transmembrane transport	GO:0022857	transmembrane transporter activity	GO:0005886	plasma membrane
			GO:0006810	transport
58	Phenylalanine--tRNA ligase beta subunit	G2K8T9|G2K8T9_LISMN	GO:0006399	tRNA metabolic process	GO:0043167	ion binding	GO:0005737	cytoplasm
			GO:0006520	cellular amino acid metabolic process	GO:0016874	ligase activity	GO:0043234	protein complex
			GO:0034641	cellular nitrogen compound metabolic process	GO:0003723	RNA binding
			GO:0009058	biosynthetic process
			GO:0006412	translation
59	Thioredoxin	G2K8V0|G2K8V0_LISMN	GO:0044281	small molecule metabolic process	GO:0016491	oxidoreductase activity	GO:0005737	cytoplasm
			GO:0042592	homeostatic process	GO:0016853	isomerase activity
60	Glucose-6-phosphate isomerase	G2K8Y3|G2K8Y3_LISMN	GO:0044281	small molecule metabolic process	GO:0016853	isomerase activity	GO:0005737	cytoplasm
			GO:0005975	carbohydrate metabolic process
			GO:0006091	generation of precursor metabolites and energy
			GO:0009056	catabolic process
			GO:0051186	cofactor metabolic process
			GO:0009058	biosynthetic process
			GO:0034641	cellular nitrogen compound metabolic process
61	Iron-sulfur cluster assembly protein SufD	G2K931|G2K931_LISMN	GO:0022607	cellular component assembly
			GO:0009058	biosynthetic process
62	SUF system FeS assembly ATPase	G2K932|G2K932_LISMN	GO:0044281	small molecule metabolic process	GO:0043167	ion binding
			GO:0022607	cellular component assembly	GO:0016887	ATPase activity
			GO:0034655	nucleobase-containing compound catabolic process
			GO:0009058	biosynthetic process
			GO:0006810	transport
63	Glycine cleavage system H protein	G2K942|G2K942_LISMN	GO:0006520	cellular amino acid metabolic process			GO:0005737	cytoplasm
			GO:0006464	cellular protein modification process			GO:0043234	protein complex
			GO:0009056	catabolic process
64	30S ribosomal protein S6	G2K9A6|G2K9A6_LISMN	GO:0042254	ribosome biogenesis	GO:0003735	structural constituent of ribosome	GO:0005840	ribosome
			GO:0006412	translation	GO:0019843	rRNA binding	GO:0005829	cytosol
65	50S ribosomal protein L9	G2K9B5|G2K9B5_LISMN	GO:0042254	ribosome biogenesis	GO:0003735	structural constituent of ribosome	GO:0005840	ribosome
			GO:0006412	translation	GO:0019843	rRNA binding	GO:0005829	cytosol
66	Uncharacterized protein - similar to a hypothetical protein lmo1257 [Listeria monocytogenes EGD-e]	G2K9H3|G2K9H3_LISMN
67	Trigger factor	G2K9I4|G2K9I4_LISMN	GO:0051301	cell division	GO:0051082	unfolded protein binding	GO:0005737	cytoplasm
			GO:0006464	cellular protein modification process	GO:0016853	isomerase activity	GO:0043234	protein complex
			GO:0006457	protein folding
			GO:0006810	transport
			GO:0007049	cell cycle
68	ATP-dependent Clp protease ATP-binding subunit ClpX	G2K9I5|G2K9I5_LISMN	GO:0006457	protein folding	GO:0043167	ion binding
					GO:0051082	unfolded protein binding
					GO:0008233	peptidase activity
					GO:0016887	ATPase activity
69	Enolase	G2K9K5|G2K9K5_LISMN	GO:0006091	generation of precursor metabolites and energy	GO:0043167	ion binding	GO:0043234	protein complex
			GO:0009056	catabolic process	GO:0016829	lyase activity	GO:0005576	extracellular region
			GO:0006520	cellular amino acid metabolic process			GO:0005623	cell
			GO:0009058	biosynthetic process			GO:0005829	cytosol
			GO:0044281	small molecule metabolic process
			GO:0005975	carbohydrate metabolic process
			GO:0034641	cellular nitrogen compound metabolic process
70	2,3-bisphosphoglycerate-independent phosphoglycerate mutase	G2K9K6|G2K9K6_LISMN	GO:0044281	small molecule metabolic process	GO:0043167	ion binding	GO:0005737	cytoplasm
			GO:0005975	carbohydrate metabolic process	GO:0016853	isomerase activity
			GO:0006091	generation of precursor metabolites and energy
			GO:0009056	catabolic process
71	Triosephosphate isomerase	G2K9K7|G2K9K7_LISMN	GO:0044281	small molecule metabolic process	GO:0016301	kinase activity	GO:0005737	cytoplasm
			GO:0005975	carbohydrate metabolic process	GO:0016853	isomerase activity
			GO:0006091	generation of precursor metabolites and energy
			GO:0009056	catabolic process
			GO:0051186	cofactor metabolic process
			GO:0006629	lipid metabolic process
			GO:0009058	biosynthetic process
			GO:0034641	cellular nitrogen compound metabolic process
72	Phosphoglycerate kinase	G2K9K8|G2K9K8_LISMN	GO:0044281	small molecule metabolic process	GO:0043167	ion binding	GO:0005737	cytoplasm
			GO:0005975	carbohydrate metabolic process	GO:0016301	kinase activity
			GO:0006091	generation of precursor metabolites and energy
			GO:0009056	catabolic process
			GO:0009058	biosynthetic process
73	Glyceraldehyde-3-phosphate dehydrogenase	G2K9K9|G2K9K9_LISMN	GO:0044281	small molecule metabolic process	GO:0016491	oxidoreductase activity
			GO:0005975	carbohydrate metabolic process
			GO:0006091	generation of precursor metabolites and energy
			GO:0009056	catabolic process
			GO:0009058	biosynthetic process
74	ATP-dependent Clp protease proteolytic subunit	G2K9L8|G2K9L8_LISMN			GO:0008233	peptidase activity	GO:0005737	cytoplasm
					GO:0016887	ATPase activity	GO:0043234	protein complex
							GO:0005622	intracellular
75	Peptidoglycan lytic protein P45	G2K9Q5|G2K9Q5_LISMN
76	Ribosomal subunit interface protein	G2K9R1|G2K9R1_LISMN					GO:0005840	ribosome
77	UDP-N-acetylglucosamine 1-carboxyvinyltransferase	G2K9S6|G2K9S6_LISMN	GO:0044281	small molecule metabolic process	GO:0016765	transferase activity, transferring alkyl or aryl (other than methyl) groups	GO:0005737	cytoplasm
			GO:0000902	cell morphogenesis
			GO:0051301	cell division
			GO:0071554	cell wall organization or biogenesis
			GO:0009058	biosynthetic process
			GO:0034641	cellular nitrogen compound metabolic process
			GO:0007049	cell cycle
78	PTS system, mannose-specific IIAB subunit	G2K9X1|G2K9X1_LISMN	GO:0055085	transmembrane transport	GO:0022857	transmembrane transporter activity	GO:0005737	cytoplasm
			GO:0006810	transport			GO:0043234	protein complex
79	PTS system mannose/fructose/sorbose family IID subunit	G2K9X3|G2K9X3_LISMN	GO:0055085	transmembrane transport	GO:0022857	transmembrane transporter activity	GO:0005737	cytoplasm
			GO:0006810	transport			GO:0043234	protein complex
80	GTP-sensing transcriptional pleiotropic repressor CodY	G2KA07|G2KA07_LISMN	GO:0034641	cellular nitrogen compound metabolic process	GO:0043167	ion binding	GO:0005737	cytoplasm
			GO:0009058	biosynthetic process	GO:0001071	nucleic acid binding transcription factor activity	GO:0043234	protein complex
					GO:0003677	DNA binding	GO:0005622	intracellular
81	Glutamine synthetase	G2KA26|G2KA26_LISMN	GO:0071941	nitrogen cycle metabolic process	GO:0043167	ion binding	GO:0005737	cytoplasm
			GO:0006520	cellular amino acid metabolic process	GO:0016874	ligase activity
			GO:0071554	cell wall organization or biogenesis
			GO:0009058	biosynthetic process
82	Transketolase	G2KA32|G2KA32_LISMN	GO:0044281	small molecule metabolic process	GO:0043167	ion binding	GO:0005737	cytoplasm
			GO:0005975	carbohydrate metabolic process
			GO:0009056	catabolic process
			GO:0051186	cofactor metabolic process
			GO:0034641	cellular nitrogen compound metabolic process
83	Ribosome-recycling factor	G2KA41|G2KA41_LISMN	GO:0006412	translation	GO:0008135	translation factor activity, nucleic acid binding	GO:0005840	ribosome
84	Proline--tRNA ligase	G2KA46|G2KA46_LISMN	GO:0006520	cellular amino acid metabolic process	GO:0043167	ion binding	GO:0005737	cytoplasm
			GO:0006399	tRNA metabolic process	GO:0016874	ligase activity
			GO:0006412	translation
85	Transcription elongation factor NusA	G2KA49|G2KA49_LISMN	GO:0034641	cellular nitrogen compound metabolic process	GO:0008135	translation factor activity, nucleic acid binding	GO:0043234	protein complex
			GO:0009058	biosynthetic process	GO:0001071	nucleic acid binding transcription factor activity	GO:0005840	ribosome
			GO:0006412	translation			GO:0005622	intracellular
86	Translation initiation factor IF-2	G2KA52|G2KA52_LISMN	GO:0044281	small molecule metabolic process	GO:0003924	GTPase activity	GO:0005840	ribosome
			GO:0034655	nucleobase-containing compound catabolic process	GO:0008135	translation factor activity, nucleic acid binding
			GO:0006412	translation	GO:0043167	ion binding
87	Polyribonucleotide nucleotidyltransferase	G2KA58|G2KA58_LISMN	GO:0044281	small molecule metabolic process	GO:0016779	nucleotidyltransferase activity	GO:0005737	cytoplasm
			GO:0034655	nucleobase-containing compound catabolic process	GO:0003723	RNA binding
			GO:0034641	cellular nitrogen compound metabolic process	GO:0004518	nuclease activity
					GO:0043167	ion binding
88	Glucokinase	G2KA66|G2KA66_LISMN	GO:0044281	small molecule metabolic process	GO:0016301	kinase activity	GO:0005737	cytoplasm
			GO:0005975	carbohydrate metabolic process
			GO:0006091	generation of precursor metabolites and energy
			GO:0009056	catabolic process
			GO:0009058	biosynthetic process
89	ATP synthase subunit beta	G2KA90|G2KA90_LISMN	GO:0055085	transmembrane transport	GO:0016887	ATPase activity	GO:0043234	protein complex
			GO:0044281	small molecule metabolic process	GO:0022857	transmembrane transporter activity	GO:0005622	intracellular
			GO:0009058	biosynthetic process	GO:0043167	ion binding	GO:0005886	plasma membrane
			GO:0034641	cellular nitrogen compound metabolic process
90	ATP synthase subunit alpha	G2KA92|G2KA92_LISMN	GO:0006091	generation of precursor metabolites and energy	GO:0016887	ATPase activity	GO:0043234	protein complex
			GO:0044281	small molecule metabolic process	GO:0022857	transmembrane transporter activity	GO:0005886	plasma membrane
			GO:0055085	transmembrane transport	GO:0043167	ion binding	GO:0005622	intracellular
			GO:0009058	biosynthetic process
			GO:0034641	cellular nitrogen compound metabolic process
91	ATP synthase subunit delta	G2KA93|G2KA93_LISMN	GO:0044281	small molecule metabolic process	GO:0022857	transmembrane transporter activity	GO:0043234	protein complex
			GO:0055085	transmembrane transport	GO:0016887	ATPase activity	GO:0005886	plasma membrane
			GO:0034641	cellular nitrogen compound metabolic process			GO:0005622	intracellular
			GO:0009058	biosynthetic process
92	Uracil phosphoribosyltransferase	G2KA99|G2KA99_LISMN	GO:0044281	small molecule metabolic process	GO:0016757	transferase activity, transferring glycosyl groups
			GO:0034641	cellular nitrogen compound metabolic process	GO:0043167	ion binding
			GO:0009058	biosynthetic process
93	Serine hydroxymethyltransferase	G2KAA0|G2KAA0_LISMN	GO:0051186	cofactor metabolic process	GO:0008168	methyltransferase activity	GO:0005737	cytoplasm
			GO:0006520	cellular amino acid metabolic process	GO:0043167	ion binding
			GO:0009058	biosynthetic process
94	50S ribosomal protein L31 type B	G2KAA9|G2KAA9_LISMN	GO:0006412	translation	GO:0003735	structural constituent of ribosome	GO:0005840	ribosome
			GO:0042254	ribosome biogenesis	GO:0016829	lyase activity
95	Fructose-bisphosphate aldolase class II	G2KAB7|G2KAB7_LISMN	GO:0044281	small molecule metabolic process	GO:0043167	ion binding
			GO:0005975	carbohydrate metabolic process
			GO:0006091	generation of precursor metabolites and energy
			GO:0009056	catabolic process
			GO:0051186	cofactor metabolic process
			GO:0009058	biosynthetic process
			GO:0034641	cellular nitrogen compound metabolic process
96	CTP synthase	G2KAC0|G2KAC0_LISMN	GO:0044281	small molecule metabolic process	GO:0043167	ion binding
			GO:0006520	cellular amino acid metabolic process	GO:0016874	ligase activity
			GO:0034641	cellular nitrogen compound metabolic process
			GO:0009058	biosynthetic process
97	30S ribosomal protein S9	G2KAF8|G2KAF8_LISMN	GO:0042254	ribosome biogenesis	GO:0003735	structural constituent of ribosome	GO:0005840	ribosome
			GO:0006412	translation			GO:0005829	cytosol
98	50S ribosomal protein L13	G2KAF9|G2KAF9_LISMN	GO:0006412	translation	GO:0003735	structural constituent of ribosome	GO:0005829	cytosol
			GO:0042254	ribosome biogenesis			GO:0005840	ribosome
99	Oligopeptide ABC transporter	G2KAG5|G2KAG5_LISMN	GO:0006810	transport	GO:0022857	transmembrane transporter activity
					GO:0016887	ATPase activity
100	Oligopeptide ABC transporter, periplasmic oligopeptide-binding protein	G2KAI1|G2KAI1_LISMN	GO:0006810	transport
101	Methionine--tRNA ligase	G2KAK5|G2KAK5_LISMN	GO:0006790	sulfur compound metabolic process	GO:0043167	ion binding	GO:0005737	cytoplasm
			GO:0006399	tRNA metabolic process	GO:0003723	RNA binding
			GO:0006520	cellular amino acid metabolic process	GO:0016874	ligase activity
			GO:0006412	translation
102	Putative septation protein SpoVG	G2KAM4|G2KAM4_LISMN	GO:0051301	cell division
			GO:0022607	cellular component assembly
			GO:0030154	cell differentiation
			GO:0048646	anatomical structure formation involved in morphogenesis
			GO:0007049	cell cycle
			GO:0000003	reproduction
103	Putative septation protein SpoVG	G2KAM5|G2KAM5_LISMN	GO:0051301	cell division
			GO:0022607	cellular component assembly
			GO:0030154	cell differentiation
			GO:0048646	anatomical structure formation involved in morphogenesis
			GO:0007049	cell cycle
			GO:0000003	reproduction
104	UPF0145 protein LMKG_02766	G2KAN6|G2KAN6_LISMN
105	L-lactate dehydrogenase	G2KAN8|G2KAN8_LISMN	GO:0044281	small molecule metabolic process	GO:0016491	oxidoreductase activity	GO:0005737	cytoplasm
			GO:0005975	carbohydrate metabolic process
			GO:0006091	generation of precursor metabolites and energy
			GO:0006790	sulfur compound metabolic process
			GO:0009056	catabolic process
			GO:0006520	cellular amino acid metabolic process
			GO:0009058	biosynthetic process
106	50S ribosomal protein L25	G2KAN9|G2KAN9_LISMN	GO:0042254	ribosome biogenesis	GO:0019843	rRNA binding	GO:0005829	cytosol
			GO:0006950	response to stress	GO:0003735	structural constituent of ribosome	GO:0005840	ribosome
			GO:0006412	translation
107	Cold shock protein	G2KAP6|G2KAP6_LISMN	GO:0034641	cellular nitrogen compound metabolic process	GO:0003677	DNA binding	GO:0005737	cytoplasm
			GO:0009058	biosynthetic process
			GO:0006950	response to stress
108	6-phosphogluconate dehydrogenase, decarboxylating	G2KAQ8|G2KAQ8_LISMN	GO:0044281	small molecule metabolic process	GO:0016491	oxidoreductase activity	GO:0005737	cytoplasm
			GO:0005975	carbohydrate metabolic process
			GO:0009056	catabolic process
			GO:0051186	cofactor metabolic process
			GO:0034641	cellular nitrogen compound metabolic process
109	Surface antigen	G2KAS0|G2KAS0_LISMN					GO:0005886	plasma membrane
110	Pyruvate formate-lyase	G2KAT8|G2KAT8_LISMN	GO:0044281	small molecule metabolic process	GO:0016746	transferase activity, transferring acyl groups	GO:0005737	cytoplasm
			GO:0005975	carbohydrate metabolic process	GO:0016829	lyase activity
			GO:0006091	generation of precursor metabolites and energy
			GO:0009058	biosynthetic process
111	Pyruvate-formate lyase activating enzyme	G2KAT9|G2KAT9_LISMN	GO:0044281	small molecule metabolic process	GO:0016746	transferase activity, transferring acyl groups	GO:0005737	cytoplasm
			GO:0005975	carbohydrate metabolic process	GO:0016491	oxidoreductase activity
			GO:0009058	biosynthetic process	GO:0016829	lyase activity
			GO:0006091	generation of precursor metabolites and energy	GO:0043167	ion binding
112	Hydroxymethylglutaryl-CoA synthase	G2KAU7|G2KAU7_LISMN	GO:0044281	small molecule metabolic process	GO:0016746	transferase activity, transferring acyl groups
			GO:0006790	sulfur compound metabolic process
			GO:0009056	catabolic process
			GO:0051186	cofactor metabolic process
			GO:0006629	lipid metabolic process
			GO:0006520	cellular amino acid metabolic process
			GO:0009058	biosynthetic process
113	Aspartate-semialdehyde dehydrogenase	G2KAW9|G2KAW9_LISMN	GO:0006520	cellular amino acid metabolic process	GO:0016491	oxidoreductase activity	GO:0005737	cytoplasm
			GO:0006790	sulfur compound metabolic process
			GO:0009058	biosynthetic process
114	Superoxide dismutase	G2KAX1|G2KAX1_LISMN	GO:0006950	response to stress	GO:0016491	oxidoreductase activity
					GO:0043167	ion binding
115	50S ribosomal protein L17	G2KAX9|G2KAX9_LISMN	GO:0006412	translation	GO:0003735	structural constituent of ribosome	GO:0005829	cytosol
			GO:0042254	ribosome biogenesis			GO:0005840	ribosome
116	DNA-directed RNA polymerase subunit alpha	G2KAY0|G2KAY0_LISMN	GO:0044281	small molecule metabolic process	GO:0003677	DNA binding	GO:0005730	nucleolus
			GO:0034641	cellular nitrogen compound metabolic process	GO:0016779	nucleotidyltransferase activity
			GO:0009058	biosynthetic process
117	30S ribosomal protein S11	G2KAY1|G2KAY1_LISMN	GO:0006412	translation	GO:0003735	structural constituent of ribosome	GO:0005840	ribosome
			GO:0042254	ribosome biogenesis	GO:0019843	rRNA binding	GO:0005829	cytosol
118	Adenylate kinase	G2KAY5|G2KAY5_LISMN	GO:0044281	small molecule metabolic process	GO:0043167	ion binding	GO:0005737	cytoplasm
			GO:0034641	cellular nitrogen compound metabolic process	GO:0016301	kinase activity
			GO:0009058	biosynthetic process
119	50S ribosomal protein L15	G2KAY7|G2KAY7_LISMN	GO:0006412	translation	GO:0019843	rRNA binding	GO:0005840	ribosome
			GO:0042254	ribosome biogenesis	GO:0003735	structural constituent of ribosome	GO:0005829	cytosol
120	30S ribosomal protein S5	G2KAY9|G2KAY9_LISMN	GO:0006412	translation	GO:0003735	structural constituent of ribosome	GO:0005840	ribosome
			GO:0042254	ribosome biogenesis	GO:0019843	rRNA binding	GO:0005829	cytosol
121	50S ribosomal protein L18	G2KAZ0|G2KAZ0_LISMN	GO:0006412	translation	GO:0019843	rRNA binding	GO:0005829	cytosol
			GO:0042254	ribosome biogenesis	GO:0003735	structural constituent of ribosome	GO:0005840	ribosome
122	50S ribosomal protein L6	G2KAZ1|G2KAZ1_LISMN	GO:0006412	translation	GO:0019843	rRNA binding	GO:0005829	cytosol
			GO:0042254	ribosome biogenesis	GO:0003735	structural constituent of ribosome	GO:0005840	ribosome
123	30S ribosomal protein S8	G2KAZ2|G2KAZ2_LISMN	GO:0006412	translation	GO:0019843	rRNA binding	GO:0005829	cytosol
			GO:0042254	ribosome biogenesis	GO:0003735	structural constituent of ribosome	GO:0005840	ribosome
124	50S ribosomal protein L5	G2KAZ4|G2KAZ4_LISMN	GO:0042254	ribosome biogenesis	GO:0003735	structural constituent of ribosome	GO:0005829	cytosol
			GO:0006412	translation	GO:0003723	RNA binding	GO:0005840	ribosome
					GO:0019843	rRNA binding
125	50S ribosomal protein L14	G2KAZ6|G2KAZ6_LISMN	GO:0006412	translation	GO:0003735	structural constituent of ribosome	GO:0005829	cytosol
			GO:0042254	ribosome biogenesis	GO:0019843	rRNA binding	GO:0005840	ribosome
126	50S ribosomal protein L29	G2KAZ8|G2KAZ8_LISMN	GO:0042254	ribosome biogenesis	GO:0003735	structural constituent of ribosome	GO:0005840	ribosome
			GO:0006412	translation			GO:0005829	cytosol
127	50S ribosomal protein L16	G2KAZ9|G2KAZ9_LISMN	GO:0042254	ribosome biogenesis	GO:0003735	structural constituent of ribosome	GO:0005829	cytosol
			GO:0006412	translation	GO:0003723	RNA binding	GO:0005840	ribosome
					GO:0019843	rRNA binding
128	30S ribosomal protein S3	G2KB00|G2KB00_LISMN	GO:0042254	ribosome biogenesis	GO:0003735	structural constituent of ribosome	GO:0005829	cytosol
			GO:0006412	translation	GO:0003729	mRNA binding	GO:0005840	ribosome
					GO:0019843	rRNA binding
129	30S ribosomal protein S19	G2KB02|G2KB02_LISMN	GO:0006412	translation	GO:0003735	structural constituent of ribosome	GO:0005840	ribosome
			GO:0042254	ribosome biogenesis	GO:0019843	rRNA binding	GO:0005829	cytosol
130	50S ribosomal protein L2	G2KB03|G2KB03_LISMN	GO:0006412	translation	GO:0019843	rRNA binding	GO:0005829	cytosol
			GO:0042254	ribosome biogenesis	GO:0003735	structural constituent of ribosome	GO:0005840	ribosome
131	50S ribosomal protein L23	G2KB04|G2KB04_LISMN	GO:0006412	translation	GO:0019843	rRNA binding	GO:0005829	cytosol
			GO:0042254	ribosome biogenesis	GO:0003735	structural constituent of ribosome	GO:0005840	ribosome
132	50S ribosomal protein L4	G2KB05|G2KB05_LISMN	GO:0006412	translation	GO:0003735	structural constituent of ribosome	GO:0005840	ribosome
			GO:0042254	ribosome biogenesis	GO:0019843	rRNA binding	GO:0005829	cytosol
133	50S ribosomal protein L3	G2KB06|G2KB06_LISMN	GO:0042254	ribosome biogenesis	GO:0019843	rRNA binding	GO:0005829	cytosol
			GO:0006412	translation	GO:0003735	structural constituent of ribosome	GO:0005840	ribosome
134	30S ribosomal protein S10	G2KB07|G2KB07_LISMN	GO:0006412	translation	GO:0003735	structural constituent of ribosome	GO:0005829	cytosol
			GO:0042254	ribosome biogenesis	GO:0003723	RNA binding	GO:0005840	ribosome
135	Uncharacterized protein	G2KB11|G2KB11_LISMN			GO:0043167	ion binding
136	Pyridine nucleotide-disulfide oxidoreductase	G2KB12|G2KB12_LISMN			GO:0016491	oxidoreductase activity
					GO:0043167	ion binding
137	Elongation factor Tu	G2KB27|G2KB27_LISMN	GO:0044281	small molecule metabolic process	GO:0003924	GTPase activity	GO:0005840	ribosome
			GO:0034655	nucleobase-containing compound catabolic process	GO:0043167	ion binding
			GO:0006412	translation	GO:0008135	translation factor activity, nucleic acid binding
138	Elongation factor G	G2KB28|G2KB28_LISMN	GO:0044281	small molecule metabolic process	GO:0003924	GTPase activity	GO:0005840	ribosome
			GO:0034655	nucleobase-containing compound catabolic process	GO:0043167	ion binding
			GO:0006412	translation	GO:0008135	translation factor activity, nucleic acid binding
139	30S ribosomal protein S7	G2KB29|G2KB29_LISMN	GO:0042254	ribosome biogenesis	GO:0003735	structural constituent of ribosome	GO:0005829	cytosol
			GO:0006412	translation	GO:0003723	RNA binding	GO:0005840	ribosome
					GO:0019843	rRNA binding
140	30S ribosomal protein S12	G2KB30|G2KB30_LISMN	GO:0042254	ribosome biogenesis	GO:0003735	structural constituent of ribosome	GO:0005829	cytosol
			GO:0006412	translation	GO:0003723	RNA binding	GO:0005840	ribosome
					GO:0019843	rRNA binding
141	ATP-dependent zinc metalloprotease FtsH	G2KB60|G2KB60_LISMN	GO:0044281	small molecule metabolic process	GO:0016887	ATPase activity	GO:0005886	plasma membrane
			GO:0051301	cell division	GO:0043167	ion binding
			GO:0009056	catabolic process	GO:0008233	peptidase activity
			GO:0034655	nucleobase-containing compound catabolic process
			GO:0007049	cell cycle
142	Cysteine synthase	G2KB63|G2KB63_LISMN	GO:0006790	sulfur compound metabolic process	GO:0016829	lyase activity	GO:0005737	cytoplasm
			GO:0006520	cellular amino acid metabolic process			GO:0043234	protein complex
			GO:0009058	biosynthetic process
143	Lysine--tRNA ligase	G2KB68|G2KB68_LISMN	GO:0006520	cellular amino acid metabolic process	GO:0043167	ion binding	GO:0005737	cytoplasm
			GO:0006399	tRNA metabolic process	GO:0016874	ligase activity
			GO:0009058	biosynthetic process
			GO:0006412	translation
144	Glutamate--tRNA ligase	G2KB77|G2KB77_LISMN	GO:0051186	cofactor metabolic process	GO:0003723	RNA binding	GO:0005737	cytoplasm
			GO:0006399	tRNA metabolic process	GO:0043167	ion binding	GO:0043234	protein complex
			GO:0006520	cellular amino acid metabolic process	GO:0016874	ligase activity
			GO:0006412	translation
145	Transcription termination/antitermination protein NusG	G2KB86|G2KB86_LISMN	GO:0034641	cellular nitrogen compound metabolic process
			GO:0009058	biosynthetic process
146	50S ribosomal protein L11	G2KB88|G2KB88_LISMN	GO:0042254	ribosome biogenesis	GO:0019843	rRNA binding	GO:0005840	ribosome
			GO:0006412	translation	GO:0003735	structural constituent of ribosome	GO:0005829	cytosol
147	50S ribosomal protein L1	G2KB89|G2KB89_LISMN	GO:0042254	ribosome biogenesis	GO:0003735	structural constituent of ribosome	GO:0005829	cytosol
			GO:0006412	translation	GO:0003723	RNA binding	GO:0005840	ribosome
					GO:0019843	rRNA binding
148	50S ribosomal protein L10	G2KB90|G2KB90_LISMN	GO:0042254	ribosome biogenesis	GO:0019843	rRNA binding	GO:0005840	ribosome
			GO:0006412	translation	GO:0003735	structural constituent of ribosome	GO:0005829	cytosol
149	50S ribosomal protein L7/L12	G2KB91|G2KB91_LISMN	GO:0006412	translation	GO:0003735	structural constituent of ribosome	GO:0005829	cytosol
			GO:0042254	ribosome biogenesis			GO:0005840	ribosome
150	DNA-directed RNA polymerase subunit beta	G2KB98|G2KB98_LISMN	GO:0044281	small molecule metabolic process	GO:0003677	DNA binding	GO:0005730	nucleolus
			GO:0034641	cellular nitrogen compound metabolic process	GO:0016779	nucleotidyltransferase activity
			GO:0009058	biosynthetic process
151	DNA-directed RNA polymerase subunit beta'	G2KB99|G2KB99_LISMN	GO:0044281	small molecule metabolic process	GO:0003677	DNA binding	GO:0005730	nucleolus
			GO:0034641	cellular nitrogen compound metabolic process	GO:0016779	nucleotidyltransferase activity
			GO:0009058	biosynthetic process
152	Probable manganese-dependent inorganic pyrophosphatase	G2KBC7|G2KBC7_LISMN	GO:0044281	small molecule metabolic process	GO:0043167	ion binding	GO:0005737	cytoplasm
			GO:0006091	generation of precursor metabolites and energy
			GO:0034641	cellular nitrogen compound metabolic process
153	30S ribosomal protein S21	G2KBE8|G2KBE8_LISMN	GO:0006412	translation	GO:0003735	structural constituent of ribosome	GO:0005840	ribosome
			GO:0042254	ribosome biogenesis			GO:0005829	cytosol
154	Chaperone protein DnaK	G2KBF2|G2KBF2_LISMN	GO:0006950	response to stress	GO:0051082	unfolded protein binding
			GO:0006457	protein folding	GO:0043167	ion binding
155	Protein GrpE	G2KBF3|G2KBF3_LISMN	GO:0006457	protein folding	GO:0030234	enzyme regulator activity	GO:0005737	cytoplasm
			GO:0006950	response to stress
156	30S ribosomal protein S20	G2KBF9|G2KBF9_LISMN	GO:0006412	translation	GO:0003735	structural constituent of ribosome	GO:0005829	cytosol
			GO:0042254	ribosome biogenesis	GO:0019843	rRNA binding	GO:0005840	ribosome
157	Alanine--tRNA ligase	G2KBI3|G2KBI3_LISMN	GO:0006520	cellular amino acid metabolic process	GO:0003723	RNA binding	GO:0005737	cytoplasm
			GO:0006399	tRNA metabolic process	GO:0043167	ion binding
			GO:0006412	translation	GO:0016874	ligase activity
158	Aspartate--tRNA ligase	G2KBJ8|G2KBJ8_LISMN	GO:0006520	cellular amino acid metabolic process	GO:0043167	ion binding	GO:0005737	cytoplasm
			GO:0006399	tRNA metabolic process	GO:0016874	ligase activity
			GO:0006412	translation
159	Fumarate reductase flavoprotein subunit	G2KC05|G2KC05_LISMN	GO:0044281	small molecule metabolic process	GO:0016491	oxidoreductase activity	GO:0043234	protein complex
			GO:0006091	generation of precursor metabolites and energy			GO:0005622	intracellular
			GO:0034641	cellular nitrogen compound metabolic process
160	GTPase Obg	G2KC28|G2KC28_LISMN	GO:0044281	small molecule metabolic process	GO:0003924	GTPase activity	GO:0005737	cytoplasm
			GO:0034655	nucleobase-containing compound catabolic process	GO:0043167	ion binding
161	50S ribosomal protein L27	G2KC31|G2KC31_LISMN	GO:0006412	translation	GO:0003735	structural constituent of ribosome	GO:0005829	cytosol
			GO:0042254	ribosome biogenesis			GO:0005840	ribosome
162	50S ribosomal protein L21	G2KC33|G2KC33_LISMN	GO:0042254	ribosome biogenesis	GO:0019843	rRNA binding	GO:0005829	cytosol
			GO:0006412	translation	GO:0003735	structural constituent of ribosome	GO:0005840	ribosome
163	Rod shape-determining protein	G2KC39|G2KC39_LISMN	GO:0000902	cell morphogenesis
164	Pyruvate kinase	G2KC61|G2KC61_LISMN	GO:0044281	small molecule metabolic process	GO:0043167	ion binding	GO:0005737	cytoplasm
			GO:0005975	carbohydrate metabolic process	GO:0016301	kinase activity
			GO:0006091	generation of precursor metabolites and energy
			GO:0009056	catabolic process
			GO:0009058	biosynthetic process
			GO:0034641	cellular nitrogen compound metabolic process
165	ATP-dependent 6-phosphofructokinase	G2KC62|G2KC62_LISMN	GO:0044281	small molecule metabolic process	GO:0043167	ion binding	GO:0005829	cytosol
			GO:0005975	carbohydrate metabolic process	GO:0016301	kinase activity	GO:0043234	protein complex
			GO:0006091	generation of precursor metabolites and energy
			GO:0009056	catabolic process
			GO:0051186	cofactor metabolic process
			GO:0009058	biosynthetic process
			GO:0034641	cellular nitrogen compound metabolic process
166	Acetate kinase	G2KC72|G2KC72_LISMN	GO:0044281	small molecule metabolic process	GO:0043167	ion binding	GO:0005737	cytoplasm
			GO:0006091	generation of precursor metabolites and energy	GO:0016301	kinase activity
			GO:0006790	sulfur compound metabolic process
			GO:0051186	cofactor metabolic process
			GO:0009058	biosynthetic process
167	30S ribosomal protein S4	G2KC87|G2KC87_LISMN	GO:0006412	translation	GO:0019843	rRNA binding	GO:0005829	cytosol
			GO:0042254	ribosome biogenesis	GO:0003735	structural constituent of ribosome	GO:0005840	ribosome
168	Chorismate mutase/phospho-2-dehydro-3-deoxyheptonate aldolase	G2KC91|G2KC91_LISMN	GO:0044281	small molecule metabolic process	GO:0043167	ion binding	GO:0005737	cytoplasm
			GO:0006520	cellular amino acid metabolic process	GO:0016829	lyase activity
			GO:0009058	biosynthetic process	GO:0016765	transferase activity, transferring alkyl or aryl (other than methyl) groups
			GO:0034641	cellular nitrogen compound metabolic process	GO:0016853	isomerase activity
169	Uncharacterized protein - probable general stress protein	G2KC92|G2KC92_LISMN
170	Aminopeptidase	G2KC94|G2KC94_LISMN			GO:0008233	peptidase activity
171	Inosine-5'-monophosphate dehydrogenase	G2KCA1|G2KCA1_LISMN	GO:0044281	small molecule metabolic process	GO:0016491	oxidoreductase activity	GO:0005739	mitochondrion
			GO:0034641	cellular nitrogen compound metabolic process	GO:0043167	ion binding	GO:0043234	protein complex
			GO:0009058	biosynthetic process
172	Ribosome-binding ATPase YchF	G2KCC3|G2KCC3_LISMN	GO:0044281	small molecule metabolic process	GO:0043167	ion binding
			GO:0034655	nucleobase-containing compound catabolic process	GO:0016887	ATPase activity
173	Catalase	G2KCC9|G2KCC9_LISMN	GO:0009056	catabolic process	GO:0043167	ion binding	GO:0005737	cytoplasm
			GO:0006520	cellular amino acid metabolic process	GO:0016491	oxidoreductase activity
			GO:0034641	cellular nitrogen compound metabolic process
			GO:0006950	response to stress
174	Dipeptidase PepV	G2KCS3|G2KCS3_LISMN	GO:0006520	cellular amino acid metabolic process	GO:0043167	ion binding
			GO:0009058	biosynthetic process	GO:0016810	hydrolase activity, acting on carbon-nitrogen (but not peptide) bonds
					GO:0008233	peptidase activity
175	Aldehyde-alcohol dehydrogenase	G2KCT7|G2KCT7_LISMN	GO:0044281	small molecule metabolic process	GO:0016491	oxidoreductase activity
					GO:0016829	lyase activity
					GO:0043167	ion binding
176	Elongation factor Ts	G2KCW0|G2KCW0_LISMN	GO:0006412	translation	GO:0008135	translation factor activity, nucleic acid binding	GO:0005840	ribosome
177	30S ribosomal protein S2	G2KCW1|G2KCW1_LISMN	GO:0042254	ribosome biogenesis	GO:0003735	structural constituent of ribosome	GO:0005829	cytosol
			GO:0006412	translation			GO:0005840	ribosome
178	S-adenosylmethionine synthase	G2KCW7|G2KCW7_LISMN	GO:0044281	small molecule metabolic process	GO:0043167	ion binding	GO:0005737	cytoplasm
			GO:0006790	sulfur compound metabolic process	GO:0016765	transferase activity, transferring alkyl or aryl (other than methyl) groups
			GO:0051186	cofactor metabolic process
			GO:0006520	cellular amino acid metabolic process
			GO:0034641	cellular nitrogen compound metabolic process
			GO:0009058	biosynthetic process
179	Uncharacterized protein - similar to a flavodoxin [Listeria monocytogenes EGD-e]	G2KDC0|G2KDC0_LISMN			GO:0016491	oxidoreductase activity
					GO:0043167	ion binding
